# Supplementary material for: An integrated approach to infer cross-talks between intracellular protein transport and signaling pathways
Source: BMC Bioinformatics. 2018 Mar 8;19(Suppl 2):58. doi: 10.1186/s12859-018-2036-2 (PMC5850946; doi:10.1186/s12859-018-2036-2)
Supplement: Supplementary file 1 — Perturbed gene list. Complete list of perturbed genes. (ZIP 11 kb) [file 12859_2018_2036_MOESM1_ESM.zip]

Archive with 3 entries (2 files):
- Supplementary_table_5_perturbed_genes_list.tsv
- __MACOSX/
- __MACOSX/._Supplementary_table_5_perturbed_genes_list.tsv
