# Supplementary material for: An integrated approach to infer cross-talks between intracellular protein transport and signaling pathways
Source: BMC Bioinformatics. 2018 Mar 8;19(Suppl 2):58. doi: 10.1186/s12859-018-2036-2 (PMC5850946; doi:10.1186/s12859-018-2036-2)
Supplement: Supplementary file 2 — DAVID Enrichment analysis 591 genes. Gene ontology and pathway enrichment analysis of the complete list of perturbed genes. (ZIP 203 kb) [file 12859_2018_2036_MOESM2_ESM.zip › Supplementary_table_3_DAVID_Enrichment_analysis_591_genes .xlsx]

## Sheet: BP
Category	Term	Count	%	PValue	Genes	List Total	Pop Hits	Pop Total	Fold Enrichment	Bonferroni	Benjamini	FDR
GOTERM_BP_DIRECT	GO:0001525~angiogenesis	23	3.90492	1.05367e-05	KLF5, PRKCA, FGFR2, FZD8, COL4A2, CCL2, CYP1B1, PTGS2, HSPG2, ANPEP, FZD5, MMP14, KDR, PRKD2, CTGF, XBP1, ID1, HMOX1, ERAP1, NOS3, POFUT1, EIF2AK3, FN1	583	223	16792	2.97069	0.0385903	0.000874166	0.0194342
GOTERM_BP_DIRECT	GO:0001666~response to hypoxia	29	4.9236	8.10964e-12	CCL2, TH, PML, BNIP3, CBFA2T3, TGFB1, ALDH3A1, SLC11A2, HMOX2, PLOD1, PLOD2, HMOX1, CAMK2D, CAT, PAK1, THBS1, KCNMA1, NOL3, CYP1A1, BECN1, RAF1, F7, MMP14, ITPR1, SCAP, ITPR2, HSP90B1, PSEN2, HSPD1	583	172	16792	4.85628	3.02894e-08	1.00965e-08	1.49591e-08
GOTERM_BP_DIRECT	GO:0001934~positive regulation of protein phosphorylation	22	3.73514	2.52357e-09	EGFR, HRAS, CHEK2, GAS6, TGFB1, KDR, PLAUR, WNT1, HDAC3, CSNK1D, AKTIP, ARRB1, SQSTM1, XBP1, RASGRP1, F2, RAC1, MAPK3, PAK1, MTOR, AXIN2, LRRK2	583	127	16792	4.98945	9.4255e-06	8.56867e-07	4.655e-06
GOTERM_BP_DIRECT	GO:0002474~antigen processing and presentation of peptide antigen via MHC class I	10	1.69779	5.05868e-07	HLA-DQB1, TAP1, HLA-A, ERAP1, ERAP2, CALR, SAR1B, SEC24D, CANX, B2M	583	30	16792	9.60091	0.00188763	6.9976e-05	0.000933123
GOTERM_BP_DIRECT	GO:0002504~antigen processing and presentation of peptide or polysaccharide antigen via MHC class II	9	1.52801	3.66095e-08	HLA-DQB1, HLA-DRB1, HLA-DRB3, HLA-DRB4, HLA-DRB5, HLA-DPA1, HLA-DPB1, HLA-DQA1, HLA-DRA	583	17	16792	15.2485	0.000136727	6.51124e-06	6.75301e-05
GOTERM_BP_DIRECT	GO:0006468~protein phosphorylation	37	6.28183	3.97362e-06	CCL2, CHEK2, FES, TGFB1, VRK1, APP, MAP3K5, VRK2, SQSTM1, CAMK2D, PRKACA, PAK1, AKT3, PIK3R1, PRKCA, SGK1, ADAM10, LIMK2, LYN, ROCK1, STK25, PRKCI, RAF1, BIRC6, SCYL3, PRKCE, PRKCD, GAS6, SRPK1, GAK, MAPK1, PRKD2, CSNK1D, MAPK3, MTOR, LRRK2, EIF2AK3	583	456	16792	2.33706	0.0147319	0.000423953	0.00732952
GOTERM_BP_DIRECT	GO:0006486~protein glycosylation	23	3.90492	3.90833e-11	B4GALT3, GALNT1, DHDDS, GBGT1, ALG5, ALG9, ST6GALNAC2, MGAT1, NAGPA, NPC1, B3GAT3, COG7, ST3GAL5, PSEN1, SDF2L1, RPN1, FUT1, FUT2, EXT1, DDOST, EXT2, B4GALT4, B4GALNT1	583	113	16792	5.86251	1.45976e-07	2.43293e-08	7.20933e-08
GOTERM_BP_DIRECT	GO:0006641~triglyceride metabolic process	10	1.69779	2.13803e-06	APOA2, G6PC, ACSL1, APOE, INSIG1, SLC37A4, PCSK9, CAT, ACSL4, MTTP	583	35	16792	8.22936	0.00795376	0.000241957	0.00394376
GOTERM_BP_DIRECT	GO:0006695~cholesterol biosynthetic process	17	2.88625	3.8835e-14	CYB5R3, TM7SF2, EBP, MSMO1, CES1, HMGCR, CYP51A1, LSS, CFTR, FDFT1, APOA1, SQLE, DHCR7, INSIG1, HSD17B7, NSDHL, DHCR24	583	38	16792	12.8854	1.45134e-10	7.2567e-11	7.1676e-11
GOTERM_BP_DIRECT	GO:0006805~xenobiotic metabolic process	13	2.20713	1.4432e-05	CYP3A5, CES2, CES1, CYP1B1, EPHX1, POR, ALDH3A1, UGT1A6, UGT1A9, AKR7A2, UGT2B28, AOC3, MGST2	583	78	16792	4.80046	0.052477	0.00112237	0.0266181
GOTERM_BP_DIRECT	GO:0006888~ER to Golgi vesicle-mediated transport	31	5.26316	3.04361e-14	COPA, VAPA, VAPB, COPZ1, RAB1B, TRAPPC6A, TMED7, INS, CREB3L2, TMED10, SERPINA1, SAR1B, SEC24D, NSF, ZW10, F7, TMED9, GAS6, VTI1A, PROC, PREB, COG4, COG7, VCP, VAMP7, F2, ARF4, PROS1, YKT6, TRAPPC3, COG2	583	160	16792	5.58053	1.13619e-10	1.13619e-10	5.61107e-11
GOTERM_BP_DIRECT	GO:0006890~retrograde vesicle-mediated transport, Golgi to ER	16	2.71647	1.21718e-07	KDELR3, COPA, KDELR2, COPZ1, UVRAG, RAB1B, TMED9, ERGIC2, COG4, TMED7, BNIP1, COG7, ARF4, TMED10, NSF, ZW10	583	82	16792	5.62005	0.000454514	1.89422e-05	0.000224522
GOTERM_BP_DIRECT	GO:0006897~endocytosis	18	3.05603	6.44177e-06	RAB7A, HRAS, DNM1L, BECN1, PIK3C2A, INPPL1, SHH, CDC42, NPC1, APP, CSNK1D, AP2A1, VAMP7, TSC2, SORT1, TRIP10, LRRK2, EPN2	583	139	16792	3.72985	0.0237729	0.00055938	0.0118819
GOTERM_BP_DIRECT	GO:0006914~autophagy	17	2.88625	1.48068e-05	GABARAPL1, BECN1, IRGM, UVRAG, RGS19, RAB1B, PARK7, VTI1A, ANXA7, NPC1, BNIP1, ATG5, VCP, SQSTM1, XBP1, MTOR, LRRK2	583	133	16792	3.68155	0.0538023	0.00112801	0.0273092
GOTERM_BP_DIRECT	GO:0007030~Golgi organization	14	2.37691	1.36911e-06	ARL1, NSFL1C, TMED9, GAK, USP6NL, CDC42, COG4, BLZF1, CSNK1D, COG7, TMED10, LRRK2, ZW10, COG2	583	74	16792	5.44917	0.00510059	0.000164942	0.00252544
GOTERM_BP_DIRECT	GO:0007050~cell cycle arrest	18	3.05603	7.81974e-06	HRAS, MAP2K1, TP53, PML, RRAGA, CALR, RRAGB, GAS6, TGFB1, PLAGL1, NOTCH2, TSC2, PKD1, RHEB, MTOR, THBS1, PRNP, DHCR24	583	141	16792	3.67695	0.0287845	0.000663572	0.0144234
GOTERM_BP_DIRECT	GO:0007264~small GTPase mediated signal transduction	29	4.9236	3.41455e-08	RAB7A, HRAS, ARFRP1, RAB1B, ARF6, CDC42, HMOX1, RAC1, RHOA, RAB11A, RAB21, RAB27A, PLD2, ARL1, GDI1, PLD1, RAP1GDS1, ARFIP2, RGS19, SRPRB, ARL3, NRAS, RND3, RAB31, ARF1, ARF4, RHEB, LRRK2, RASD1	583	246	16792	3.39545	0.000127525	6.71227e-06	6.29851e-05
GOTERM_BP_DIRECT	GO:0007568~aging	20	3.39559	4.59692e-06	SREBF1, CCL2, ASS1, CYP1A1, GRB2, HMGCR, FADS1, SNCA, PDE4D, IL15, CANX, TGFB1, ALDH3A1, SCAP, BAK1, FOS, CTGF, CAT, RPN2, APEX1	583	165	16792	3.49124	0.017023	0.000476818	0.00847917
GOTERM_BP_DIRECT	GO:0008203~cholesterol metabolic process	18	3.05603	1.03676e-10	SOAT1, SREBF1, SOAT2, EBP, ERLIN1, ABCA1, SCAP, SREBF2, NPC1, APOB, APOA2, APP, APOA1, APOE, SQLE, INSIG1, PCSK9, CAT	583	68	16792	7.62426	3.8723e-07	5.53186e-08	1.91242e-07
GOTERM_BP_DIRECT	GO:0014070~response to organic cyclic compound	11	1.86757	5.61812e-06	ANXA7, BAK1, ACSL1, GIP, CYP1A1, LYN, FADS1, SLC37A4, EPHX1, MMP14, ACSL3	583	49	16792	6.46592	0.0207651	0.000499488	0.0103627
GOTERM_BP_DIRECT	GO:0016192~vesicle-mediated transport	20	3.39559	1.33431e-06	CLTA, STX4, CLTB, GOLT1B, COPZ1, PRKCI, ARF6, CLTC, LRPAP1, BLZF1, AP1S2, VAMP7, TSC2, RAB11A, SAR1B, TRIP10, YKT6, GGA2, NSF, KIF20A	583	152	16792	3.78983	0.00497124	0.000166107	0.00246124
GOTERM_BP_DIRECT	GO:0017187~peptidyl-glutamic acid carboxylation	6	1.01868	1.90963e-05	GGCX, F2, VKORC1, F7, PROS1, PROC	583	11	16792	15.7106	0.068841	0.00139756	0.0352192
GOTERM_BP_DIRECT	GO:0018105~peptidyl-serine phosphorylation	21	3.56537	1.0857e-08	PRKCA, SGK1, PRKCI, ATR, CHEK2, PRKCE, PRKCD, GAS6, PRKD2, MAPK1, VRK2, CSNK1D, BCL2, MAPK3, CAMK2D, PKD1, PRKACA, MTOR, LRRK2, EIF2AK3, AKT3	583	125	16792	4.83886	4.05501e-05	3.37924e-06	2.00269e-05
GOTERM_BP_DIRECT	GO:0019882~antigen processing and presentation	11	1.86757	1.65863e-05	HLA-DQB1, HLA-DRB1, HLA-DRB3, HLA-DRB4, HLA-A, HLA-DRB5, HLA-DPA1, HLA-DPB1, HLA-DQA1, HLA-DRA, RAB27A	583	55	16792	5.76055	0.0600703	0.00123824	0.0305907
GOTERM_BP_DIRECT	GO:0019886~antigen processing and presentation of exogenous peptide antigen via MHC class II	18	3.05603	1.5007e-08	HLA-DQB1, RAB7A, CLTA, HLA-DRB1, HLA-DRB3, CLTC, CANX, HLA-DQA1, AP1S2, ARF1, AP2A1, HLA-DRB4, HLA-DRB5, HLA-DPA1, HLA-DPB1, SAR1B, SEC24D, HLA-DRA	583	92	16792	5.63532	5.60497e-05	4.00365e-06	2.76821e-05
GOTERM_BP_DIRECT	GO:0030148~sphingolipid biosynthetic process	11	1.86757	4.61322e-06	SGPL1, SPTLC1, VAPA, SPTLC2, VAPB, CERS2, PPM1L, CERS4, ELOVL6, CERS3, ALDH3A2	583	48	16792	6.60063	0.0170828	0.000465578	0.00850923
GOTERM_BP_DIRECT	GO:0030168~platelet activation	20	3.39559	1.47181e-08	PRKCA, TYRO3, LYN, RAF1, PRKCE, ITPR3, PRKCD, ITPR1, GAS6, ITPR2, PLSCR1, MAPK1, FGA, ARRB1, F2, MAPK3, RAC1, RHOA, PIK3R1, F2R	583	115	16792	5.00917	5.49707e-05	4.22862e-06	2.71491e-05
GOTERM_BP_DIRECT	GO:0030324~lung development	13	2.20713	1.09792e-05	FGFR2, WNT5A, SREBF1, EGFR, WNT7B, NOTCH1, BAG6, CTGF, SP3, DHCR7, NOS3, MMP14, SHH	583	76	16792	4.92679	0.040178	0.000891069	0.0202503
GOTERM_BP_DIRECT	GO:0030335~positive regulation of cell migration	25	4.24448	2.40148e-08	PRKCA, EGFR, STX4, HRAS, ADAM10, CREB3, LYN, F2RL1, EDN1, F7, LGR6, MMP14, TGFB1, KDR, MAPK1, NOTCH1, SYNE2, XBP1, INS, PTP4A1, HSPA5, PAK1, THBS1, PIK3R1, F2R	583	184	16792	3.91342	8.96914e-05	5.60595e-06	4.42979e-05
GOTERM_BP_DIRECT	GO:0030968~endoplasmic reticulum unfolded protein response	13	2.20713	2.71187e-08	DERL1, WFS1, VAPB, EDEM1, STUB1, ATF6, VCP, XBP1, CREB3L2, CREB3L4, HSPA5, PTPN1, EIF2AK3	583	45	16792	8.32079	0.000101283	5.95813e-06	5.00234e-05
GOTERM_BP_DIRECT	GO:0031065~positive regulation of histone deacetylation	6	1.01868	1.90963e-05	SREBF1, ING2, PML, TP53, AKAP8, TGFB1	583	11	16792	15.7106	0.068841	0.00139756	0.0352192
GOTERM_BP_DIRECT	GO:0031100~organ regeneration	11	1.86757	3.76786e-06	WNT1, BAK1, NOTCH1, APOA2, APOA1, CCL2, FLT3, IGF2R, F7, UGT1A1, GAS6	583	47	16792	6.74107	0.0139744	0.000413826	0.00694999
GOTERM_BP_DIRECT	GO:0031295~T cell costimulation	19	3.22581	1.23135e-10	HLA-DQB1, LYN, HLA-DRB1, GRB2, HLA-DRB3, CTLA4, HLA-DQA1, CDC42, MAPKAP1, RAC1, HLA-DRB4, HLA-DRB5, HLA-DPA1, PAK1, HLA-DPB1, MTOR, YES1, PIK3R1, HLA-DRA	583	78	16792	7.01605	4.5991e-07	5.11011e-08	2.27136e-07
GOTERM_BP_DIRECT	GO:0032469~endoplasmic reticulum calcium ion homeostasis	10	1.69779	2.82134e-10	BAK1, HERPUD1, ATP2A2, PSEN1, WFS1, BCL2, PML, CAMK2D, TMCO1, ITPR1	583	15	16792	19.2018	1.05377e-06	1.05377e-07	5.20427e-07
GOTERM_BP_DIRECT	GO:0033138~positive regulation of peptidyl-serine phosphorylation	14	2.37691	7.05016e-07	WNT5A, HAX1, SNCA, RAF1, AKAP9, TGFB1, PARK7, GAS6, CDC42, PRKD2, CD44, ARRB1, BCL2, PAK1	583	70	16792	5.76055	0.00262977	9.40398e-05	0.00130047
GOTERM_BP_DIRECT	GO:0033344~cholesterol efflux	9	1.52801	1.27376e-06	SOAT1, SOAT2, APOA2, NPC1, APOB, APOA1, APOE, ABCA1, ABCA5	583	25	16792	10.369	0.00474619	0.000164038	0.00234956
GOTERM_BP_DIRECT	GO:0034976~response to endoplasmic reticulum stress	16	2.71647	3.4837e-08	P4HB, TRAF2, HERPUD1, CREB3, WFS1, PDIA5, PDIA4, MAP3K5, HSP90B1, ATP2A2, BBC3, XBP1, CREB3L2, THBS1, EIF2AK3, PIK3R1	583	75	16792	6.14459	0.000130108	6.5058e-06	6.42606e-05
GOTERM_BP_DIRECT	GO:0036498~IRE1-mediated unfolded protein response	12	2.03735	4.86958e-06	PREB, KDELR3, DNAJB9, XBP1, WFS1, FKBP14, PDIA5, PTPN1, SRPRB, HSPA5, ASNA1, EDEM1	583	59	16792	5.85819	0.0180235	0.000466249	0.00898209
GOTERM_BP_DIRECT	GO:0042158~lipoprotein biosynthetic process	6	1.01868	5.51857e-06	P4HB, APOA2, APOB, APOA1, APOE, MTTP	583	9	16792	19.2018	0.020401	0.000502604	0.0101791
GOTERM_BP_DIRECT	GO:0042493~response to drug	37	6.28183	1.20538e-10	ASS1, PTGS2, SNCA, CDH1, ABCA1, CALR, KCNJ11, TGFB1, ALDH3A1, B2M, FOS, BAK1, APOA2, APOA1, ACSL1, BCL2, PEMT, SRD5A1, CAT, RPN2, THBS1, APEX1, SREBF1, GIP, CYP1A1, LYN, BECN1, ATP1A3, ATP1A1, ATR, UGT1A1, POR, HDAC5, NPC1, GNAS, HSPD1, SLC9A1	583	304	16792	3.5056	4.5021e-07	5.62762e-08	2.22345e-07
GOTERM_BP_DIRECT	GO:0042632~cholesterol homeostasis	14	2.37691	2.36097e-07	SOAT1, SOAT2, TMEM97, SLC37A4, ABCA1, MTTP, APOB, APOA2, G6PC, NPC1, APOA1, XBP1, APOE, PCSK9	583	64	16792	6.3006	0.000881435	3.39157e-05	0.000435506
GOTERM_BP_DIRECT	GO:0043065~positive regulation of apoptotic process	29	4.9236	2.06322e-06	ING2, CYP1B1, PTGS2, SNCA, BNIP3, TGFB1, BAK1, MAP3K5, SQSTM1, HMOX1, RAC1, TGM2, KCNMA1, ARHGEF2, DNM1L, TP53, CTLA4, NTSR1, ATF6, NOTCH1, PSEN1, IGF2R, BNIP3L, PSEN2, FAF1, NGFR, HSPD1, UNC13B, SLC9A1	583	300	16792	2.78427	0.00767652	0.000240788	0.00380576
GOTERM_BP_DIRECT	GO:0043066~negative regulation of apoptotic process	48	8.14941	2.18187e-11	WNT5A, FKBP8, HAX1, SNCA, BNIP3, PPT1, SHH, BAG6, CD44, XBP1, SQSTM1, BCL2, TGM2, AATF, CAT, HSPA5, THBS1, PIK3R1, DHCR24, EGFR, CLN3, HPN, NOL3, BECN1, VHL, TP53, PRKCI, RAF1, BIRC6, NTSR1, PARK7, GAS6, KDR, PLAUR, PROC, NOTCH2, HDAC3, HSP90B1, BNIP1, PSEN1, ID1, BNIP3L, ARF4, PSEN2, NGFR, HSPD1, PRNP, SLC9A1	583	455	16792	3.03853	8.14931e-08	2.03733e-08	4.02471e-08
GOTERM_BP_DIRECT	GO:0043085~positive regulation of catalytic activity	13	2.20713	2.13827e-05	ATP7A, STX4, APOA2, FGFR4, B3GAT3, PSEN1, RFC1, ARF1, PSAP, BCL2, PSEN2, SLC37A4, MGST2	583	81	16792	4.62266	0.0767594	0.00153469	0.0394354
GOTERM_BP_DIRECT	GO:0043524~negative regulation of neuron apoptotic process	17	2.88625	1.34483e-05	TYRO3, CLN3, HRAS, CCL2, ROCK1, WFS1, SNCA, PRKCI, PPT1, PARK7, SET, PSEN1, APOE, BCL2, HMOX1, HSPD1, F2R	583	132	16792	3.70944	0.0489892	0.00106815	0.024804
GOTERM_BP_DIRECT	GO:0046777~protein autophosphorylation	23	3.90492	1.30872e-07	STK16, EGFR, FGFR2, TYRO3, FGFR4, FGFR3, LYN, STK25, FLT3, CAMK2G, ATR, CHEK2, FES, KDR, PRKD2, VRK1, VRK2, CAMK2D, PRKACA, PAK1, MTOR, LRRK2, EIF2AK3	583	172	16792	3.85153	0.000488687	1.95521e-05	0.000241407
GOTERM_BP_DIRECT	GO:0050900~leukocyte migration	17	2.88625	4.83953e-06	B4GALT1, HRAS, ROCK1, LYN, GRB2, F2RL1, GAS6, SLC7A11, PROC, NRAS, APOB, CD44, F2, YES1, PROS1, PIK3R1, FN1	583	122	16792	4.0135	0.0179133	0.000475563	0.00892665
GOTERM_BP_DIRECT	GO:0055114~oxidation-reduction process	50	8.48896	1.55364e-08	CYB5R3, TM7SF2, HSD17B10, CYP1B1, HSD17B2, PTGS2, CYP51A1, HMGCR, SNCA, TH, PDIA5, ALDH3A2, ALDH3A1, FDFT1, P4HA2, PLOD1, PLOD2, P4HA1, PLOD3, DHCR7, FASN, AKR7A2, VKORC1, NOS3, SRD5A1, GPX7, ASPH, APEX1, HSD17B7, DHCR24, NSDHL, GDI1, MSMO1, CYP1A1, FADS1, FADS3, FADS2, CYB5A, CRYZ, P4HTM, POR, ADI1, RDH11, DHRS3, DHRS4, SQLE, TXNRD3, RDH14, AOC3, RETSAT	583	592	16792	2.43266	5.80269e-05	3.86857e-06	2.86586e-05
GOTERM_BP_DIRECT	GO:0060333~interferon-gamma-mediated signaling pathway	19	3.22581	2.2566e-11	HLA-DQB1, HLA-DRB1, CAMK2G, HLA-DRB3, PML, HLA-A, OAS1, PRKCD, HLA-DQA1, B2M, CD44, CAMK2D, HLA-DRB4, HLA-DRB5, HLA-DPA1, HLA-DPB1, IFNGR2, GBP2, HLA-DRA	583	71	16792	7.70778	8.42842e-08	1.68568e-08	4.16255e-08
GOTERM_BP_DIRECT	GO:0061077~chaperone-mediated protein folding	12	2.03735	2.97251e-08	FKBP8, PPIB, FKBP5, FKBP4, TOR1A, CRTAP, FKBP3, FKBP14, FKBP1A, PDIA4, CALR, CANX	583	37	16792	9.34143	0.000111017	6.16795e-06	5.48312e-05
GOTERM_BP_DIRECT	GO:0070059~intrinsic apoptotic signaling pathway in response to endoplasmic reticulum stress	11	1.86757	1.04329e-07	TRAF2, BAK1, MAP3K5, BAG6, CASP4, XBP1, CHAC1, BBC3, BCL2, PML, ITPR1	583	33	16792	9.60091	0.000389594	1.6942e-05	0.000192446
GOTERM_BP_DIRECT	GO:0070374~positive regulation of ERK1 and ERK2 cascade	24	4.0747	4.07449e-08	PRKCA, EGFR, FGFR2, HRAS, FGFR4, CCL2, FGFR3, MAP2K1, MAP2K2, HMGCR, F2RL1, GAS6, TGFB1, KDR, PRKD2, FGA, CD44, ARRB1, CTGF, RASGRP1, MAPK3, CAMK2D, PLA2G2A, F2R	583	175	16792	3.95009	0.000152171	6.91734e-06	7.51582e-05
GOTERM_BP_DIRECT	GO:0071260~cellular response to mechanical stimulus	13	2.20713	5.30487e-06	EGFR, TNFRSF1A, BAK1, PTGS2, MAPK3, RAC1, GJA1, BNIP3, ATP1A1, TLR7, TGFB1, TLR8, SLC9A1	583	71	16792	5.27374	0.0196187	0.00049522	0.00978494
GOTERM_BP_DIRECT	GO:0071456~cellular response to hypoxia	14	2.37691	2.63042e-05	P4HB, PTGS2, BBC3, BCL2, HMOX1, BNIP3L, EDN1, TP53, BNIP3, MTOR, PRKCE, MPL, KCNK2, SLC9A1	583	96	16792	4.2004	0.0935756	0.00185201	0.0485099
GOTERM_BP_DIRECT	GO:1902236~negative regulation of endoplasmic reticulum stress-induced intrinsic apoptotic signaling pathway	7	1.18846	3.1162e-05	HERPUD1, CREB3, XBP1, WFS1, PTPN1, LRRK2, PARK7	583	19	16792	10.6115	0.109874	0.00215309	0.0574661
GOTERM_BP_DIRECT	GO:0071712~ER-associated misfolded protein catabolic process	6	1.01868	3.18033e-05	DERL1, VCP, UFD1L, RNF5, SDF2L1, TOR1A	583	12	16792	14.4014	0.112003	0.00215744	0.0586483
GOTERM_BP_DIRECT	GO:0005975~carbohydrate metabolic process	19	3.22581	3.54389e-05	B4GALT1, MGAT4A, B4GALT3, HYAL2, GBGT1, ADPGK, SLC35A1, MGAT1, MAN2A2, NAGPA, B3GAT3, GLA, ST3GAL5, MLEC, AKR7A2, FUT1, FUT2, B4GALT4, B4GALNT1	583	174	16792	3.14513	0.12398	0.0023609	0.0653506
GOTERM_BP_DIRECT	GO:0048208~COPII vesicle coating	11	1.86757	4.24312e-05	PREB, TRAPPC6A, CSNK1D, SEC16A, TMED10, RAB1B, SERPINA1, SAR1B, SEC24D, TRAPPC3, NSF	583	61	16792	5.19394	0.146563	0.00277656	0.0782399
GOTERM_BP_DIRECT	GO:0000165~MAPK cascade	24	4.0747	4.41303e-05	EGFR, FGFR2, HRAS, FGFR4, CCL2, FGFR3, MAP2K1, MAP2K2, GRB2, CAMK2G, RAF1, AKAP9, TGFB1, PSMF1, NRAS, MAPK1, MAP3K5, INS, RASGRP1, MAPK3, CAMK2D, PPM1L, PAK1, LRRK2	583	262	16792	2.63842	0.151962	0.00283787	0.0813717
GOTERM_BP_DIRECT	GO:0007584~response to nutrient	12	2.03735	4.54541e-05	ACSL1, APOA1, ASS1, HMGCR, SLC37A4, ABCA1, MTOR, ACSL4, ACSL3, UGT1A1, POR, ALDH3A1	583	74	16792	4.67072	0.156145	0.00287341	0.0838118
GOTERM_BP_DIRECT	GO:0019885~antigen processing and presentation of endogenous peptide antigen via MHC class I	5	0.848896	4.59909e-05	TAP1, HLA-A, ERAP1, ERAP2, B2M	583	7	16792	20.5734	0.157835	0.0028589	0.084801
GOTERM_BP_DIRECT	GO:0034351~negative regulation of glial cell apoptotic process	5	0.848896	4.59909e-05	PRKCA, TRAF2, CCL2, PRKCI, PRKCD	583	7	16792	20.5734	0.157835	0.0028589	0.084801
GOTERM_BP_DIRECT	GO:0015031~protein transport	31	5.26316	5.20788e-05	RAB7A, KIAA0196, COPZ1, RAB1B, PPT1, ARF6, TMED7, XBP1, SEC16A, RAB11A, RAB21, ZW10, KDELR3, GDI1, KDELR2, GOLT1B, KTN1, AP4S1, TMED9, COG4, HSP90B1, PSEN1, AKTIP, ARF1, ARRB1, ARF4, AKAP8, YKT6, KIF20A, COG2, UBAP1	583	395	16792	2.26047	0.17677	0.00318377	0.0960213
GOTERM_BP_DIRECT	GO:0050852~T cell receptor signaling pathway	17	2.88625	5.59803e-05	HLA-DQB1, HRAS, HLA-DRB1, HLA-DRB3, PDE4D, HLA-DQA1, PRKD2, PSMF1, MAPK1, PSEN1, HLA-DRB4, HLA-DRB5, HLA-DPA1, PAK1, HLA-DPB1, PIK3R1, HLA-DRA	583	148	16792	3.30842	0.18868	0.00336678	0.103211
GOTERM_BP_DIRECT	GO:0008654~phospholipid biosynthetic process	9	1.52801	5.72349e-05	CDIPT, CEPT1, LPGAT1, FADS1, MBOAT7, PEMT, PTDSS1, AGPAT2, AGPAT1	583	40	16792	6.48062	0.192473	0.00338756	0.105523
GOTERM_BP_DIRECT	GO:0008284~positive regulation of cell proliferation	34	5.7725	8.7717e-05	FGFR2, E2F3, FGFR4, HRAS, FGFR3, EDN1, EIF5A, IL15, CALR, TGFB1, SHH, ALDH3A1, WNT1, INS, CTGF, XBP1, BCL2, PAK1, THBS1, FN1, EGFR, KLF5, STX4, ADAM10, LYN, FLT3, BIRC6, KDR, PTHLH, MAPK1, EAPP, NOTCH1, F2, F2R	583	466	16792	2.10149	0.279376	0.00510625	0.16168
GOTERM_BP_DIRECT	GO:0034379~very-low-density lipoprotein particle assembly	5	0.848896	8.94569e-05	SOAT1, SOAT2, APOB, ARF1, ACSL3	583	8	16792	18.0017	0.284044	0.00512737	0.164884
GOTERM_BP_DIRECT	GO:0032471~negative regulation of endoplasmic reticulum calcium ion concentration	5	0.848896	8.94569e-05	FIS1, BAK1, BBC3, RAP1GDS1, TGM2	583	8	16792	18.0017	0.284044	0.00512737	0.164884
GOTERM_BP_DIRECT	GO:0008202~steroid metabolic process	9	1.52801	9.84881e-05	CYP3A5, G6PC, DHRS4, MSMO1, CYP1B1, CYP1A1, SLC37A4, SULT2B1, UGT1A1	583	43	16792	6.02848	0.307794	0.0055583	0.181516
GOTERM_BP_DIRECT	GO:0006979~response to oxidative stress	14	2.37691	0.000111065	EGFR, STK25, PTGS2, MMP14, SLC7A11, HMOX2, APP, PSEN1, APOE, HMOX1, TOR1A, LRRK2, PRNP, DHCR24	583	110	16792	3.6658	0.339562	0.00617269	0.204673
GOTERM_BP_DIRECT	GO:0007173~epidermal growth factor receptor signaling pathway	10	1.69779	0.000119965	EGFR, NRAS, HRAS, CAMLG, GRB2, PIK3C2A, ARF4, FES, TGFB1, PIK3R1	583	56	16792	5.14335	0.361157	0.00656799	0.221057
GOTERM_BP_DIRECT	GO:0010628~positive regulation of gene expression	23	3.90492	0.000123649	HRAS, HPN, FGFR4, MAP2K1, RAB3GAP1, TP53, GJA1, CALR, PARK7, GAS6, TGFB1, TLR9, CDC42, PLSCR1, APOB, INS, CTGF, ID1, CD46, MTOR, EIF2AK3, FN1, RAB27A	583	262	16792	2.52849	0.369889	0.00667125	0.227839
GOTERM_BP_DIRECT	GO:0008285~negative regulation of cell proliferation	30	5.09338	0.000130805	HRAS, CHERP, ING2, CYP1B1, PTGS2, FGFRL1, IGFBP6, PML, CBFA2T3, TGFB1, BAK1, PEMT, NOS3, AXIN2, DHCR24, B4GALT1, MAP2K1, LYN, PTPN2, INPPL1, VHL, BECN1, TP53, RAF1, FZD5, PTHLH, NOTCH2, NOTCH1, TSC2, F2R	583	396	16792	2.18203	0.386508	0.00695552	0.241008
GOTERM_BP_DIRECT	GO:0036500~ATF6-mediated unfolded protein response	5	0.848896	0.000156608	ATF6, HSP90B1, XBP1, HSPA5, CALR	583	9	16792	16.0015	0.44288	0.00820524	0.288485
GOTERM_BP_DIRECT	GO:0045922~negative regulation of fatty acid metabolic process	5	0.848896	0.000156608	UGT1A6, UGT1A9, UGT1A3, INS, UGT1A1	583	9	16792	16.0015	0.44288	0.00820524	0.288485
GOTERM_BP_DIRECT	GO:0051592~response to calcium ion	10	1.69779	0.000158567	KCNMA1, EGFR, GDI1, ANXA7, FGA, NEDD4, ENTPD6, THBS1, ITPR3, MTTP	583	58	16792	4.96599	0.446944	0.00819258	0.29209
GOTERM_BP_DIRECT	GO:0090170~regulation of Golgi inheritance	4	0.679117	0.000161427	MAPK1, MAP2K1, MAP2K2, MAPK3	583	4	16792	28.8027	0.452821	0.00822597	0.297351
GOTERM_BP_DIRECT	GO:0048013~ephrin receptor signaling pathway	12	2.03735	0.000182896	CDC42, HRAS, ADAM10, ROCK1, LYN, AP2A1, ARPC2, PSEN2, RAC1, RHOA, PAK1, YES1	583	86	16792	4.01899	0.494991	0.00918967	0.336834
GOTERM_BP_DIRECT	GO:0009267~cellular response to starvation	9	1.52801	0.000189092	SREBF1, GLUL, FADS1, PIK3C2B, PCSK9, SRD5A1, LRRK2, GAS6, SREBF2	583	47	16792	5.51542	0.506547	0.00937349	0.348226
GOTERM_BP_DIRECT	GO:0050729~positive regulation of inflammatory response	11	1.86757	0.000201479	WNT5A, EGFR, TNFRSF1A, HYAL2, CCL2, PLA2G2A, TGM2, IL15, HSPD1, TLR7, TLR9	583	73	16792	4.34014	0.52886	0.00985377	0.370997
GOTERM_BP_DIRECT	GO:0043407~negative regulation of MAP kinase activity	8	1.35823	0.000201538	HYAL2, LYN, APOE, HMGCR, UCHL1, PTPN1, PRKCD, SPRY4	583	36	16792	6.40061	0.528963	0.00972923	0.371105
GOTERM_BP_DIRECT	GO:0048661~positive regulation of smooth muscle cell proliferation	10	1.69779	0.000207009	FGFR2, EGFR, PTGS2, HMGCR, HMOX1, EDN1, CAMK2D, TGM2, MTOR, THBS1	583	60	16792	4.80046	0.538493	0.00986458	0.381161
GOTERM_BP_DIRECT	GO:0030433~ER-associated ubiquitin-dependent protein catabolic process	10	1.69779	0.000207009	HSP90B1, DERL1, DNAJB9, VCP, WFS1, UBE2J1, TRIM13, ERLIN1, HSPA5, EDEM1	583	60	16792	4.80046	0.538493	0.00986458	0.381161
GOTERM_BP_DIRECT	GO:0007596~blood coagulation	18	3.05603	0.00023264	GGCX, LYN, F2RL1, F7, SHH, PLAUR, PROC, CDC42, FGA, F2, RAC1, TFPI, VKORC1, PRKACA, SERPINA1, PROS1, RAB27A, F2R	583	184	16792	2.81766	0.580634	0.0109399	0.42826
GOTERM_BP_DIRECT	GO:0032092~positive regulation of protein binding	10	1.69779	0.000235493	WNT5A, HERPUD1, DERL1, AKTIP, ARRB1, PKD1, FKBP1A, RFNG, LRRK2, B2M	583	61	16792	4.72176	0.58508	0.0109356	0.433501
GOTERM_BP_DIRECT	GO:0008152~metabolic process	17	2.88625	0.000249543	CES1, UGT1A1, EDEM1, HADHB, UGT1A6, GSTM2, UGT1A9, ACSL1, UGT1A3, CPE, INSIG1, FASN, ACSL4, PRNP, ACSL3, UGT2B28, AGPAT2	583	168	16792	2.91456	0.606297	0.0114422	0.459308
GOTERM_BP_DIRECT	GO:0006983~ER overload response	5	0.848896	0.000253865	WFS1, TP53, HSPA5, EIF2AK3, TMCO1	583	10	16792	14.4014	0.612603	0.0114981	0.467245
GOTERM_BP_DIRECT	GO:0007029~endoplasmic reticulum organization	7	1.18846	0.000268403	DNM1L, BNIP1, VAPA, VAPB, SEC16A, EIF2AK3, GAK	583	27	16792	7.46738	0.633083	0.0120071	0.493941
GOTERM_BP_DIRECT	GO:0042157~lipoprotein metabolic process	8	1.35823	0.000286948	APOA2, APOB, APOA1, APOE, HSPG2, PCSK9, PRKACA, ABCA1	583	38	16792	6.06374	0.657645	0.0126797	0.527984
GOTERM_BP_DIRECT	GO:0010629~negative regulation of gene expression	15	2.54669	0.000291001	HRAS, MAP2K1, INPPL1, MAP2K2, ESR1, NDFIP1, GJA1, PARP10, TGFB1, PARK7, CDC42, BAK1, ANXA7, CTGF, CD46	583	137	16792	3.15359	0.66279	0.0127074	0.535423
GOTERM_BP_DIRECT	GO:0009611~response to wounding	10	1.69779	0.000302261	KLK6, WNT1, CCL2, CYP1A1, CTGF, F2, RAC1, TGFB1, FN1, F2R	583	63	16792	4.57186	0.676681	0.0130434	0.556086
GOTERM_BP_DIRECT	GO:0014066~regulation of phosphatidylinositol 3-kinase signaling	11	1.86757	0.000349552	FGFR2, EGFR, MAPK1, FGFR4, FGFR3, GRB2, RASGRP1, MAPK3, PIK3R1, PIP4K2C, PIP4K2B	583	78	16792	4.06193	0.729046	0.0148972	0.642824
GOTERM_BP_DIRECT	GO:0006915~apoptotic process	37	6.28183	0.00036428	FGFR2, FKBP8, SNCA, PML, BNIP3, GJA1, EIF5A, RRAGA, PLAGL1, CASP4, ATG5, SQSTM1, BCL2, PAK4, PCSK9, PAK1, DHCR24, SGK1, BECN1, TP53, RAF1, BIRC6, PRKCE, MECOM, PRKCD, GAS6, NOTCH2, MAPK1, PLSCR1, BNIP1, AKTIP, ARRB1, BBC3, MAPK3, FAF1, UNC13B, PUF60	583	567	16792	1.87954	0.743553	0.0153451	0.669822
GOTERM_BP_DIRECT	GO:0014068~positive regulation of phosphatidylinositol 3-kinase signaling	10	1.69779	0.000383961	HAX1, NEDD4, BECN1, FLT3, INS, F2, F2RL1, CAT, KDR, F2R	583	65	16792	4.43119	0.761734	0.0159873	0.705889
GOTERM_BP_DIRECT	GO:0002381~immunoglobulin production involved in immunoglobulin mediated immune response	4	0.679117	0.000393147	HLA-DQB1, HLA-DRB1, HLA-DRB4, HLA-DRB5	583	5	16792	23.0422	0.769774	0.0161864	0.722721
GOTERM_BP_DIRECT	GO:0018279~protein N-linked glycosylation via asparagine	8	1.35823	0.000399243	ST3GAL5, VCP, RPN1, UBE2J1, ALG5, RPN2, DDOST, ST6GALNAC2	583	40	16792	5.76055	0.774959	0.0162562	0.733888
GOTERM_BP_DIRECT	GO:0042149~cellular response to glucose starvation	7	1.18846	0.000406081	XBP1, BECN1, BCL2, SLC2A1, TP53, HSPA5, EIF2AK3	583	29	16792	6.95239	0.780635	0.0163541	0.746412
GOTERM_BP_DIRECT	GO:0051209~release of sequestered calcium ion into cytosol	8	1.35823	0.00046724	CHERP, BBC3, FKBP1A, PRKCE, ITPR3, ITPR1, ITPR2, F2R	583	41	16792	5.62005	0.825451	0.0185943	0.85837
GOTERM_BP_DIRECT	GO:0043410~positive regulation of MAPK cascade	11	1.86757	0.000475606	FGFR2, HRAS, FGFR3, GPR37, FLT3, INS, PSAP, NGFR, PRKCE, KDR, F2R	583	81	16792	3.91148	0.830823	0.0187247	0.873676
GOTERM_BP_DIRECT	GO:0043123~positive regulation of I-kappaB kinase/NF-kappaB signaling	16	2.71647	0.000487737	VAPA, GOLT1B, F2RL1, NDFIP1, TRIM13, GJA1, FKBP1A, PRKCE, CANT1, TLR9, TNFRSF1A, ATP2C1, HMOX1, RHOA, TGM2, F2R	583	161	16792	2.86238	0.838321	0.0189977	0.895865
GOTERM_BP_DIRECT	GO:0072583~clathrin-mediated endocytosis	6	1.01868	0.000494425	CLTA, CLTB, AP2A1, CANX, GPR107, GAK	583	20	16792	8.64082	0.842312	0.0190571	0.908097
GOTERM_BP_DIRECT	GO:0006644~phospholipid metabolic process	9	1.52801	0.000505857	PLA2G4A, APOA1, PLA2G12A, SNCA, PLA2G2A, PEMT, PCSK9, AGPAT2, AGPAT1	583	54	16792	4.80046	0.848906	0.0192945	0.929001
GOTERM_BP_DIRECT	GO:0071872~cellular response to epinephrine stimulus	5	0.848896	0.000566125	SNCA, PRKACA, SRD5A1, PDE4D, SLC9A1	583	12	16792	12.0011	0.879376	0.0213512	1.03914
GOTERM_BP_DIRECT	GO:0043200~response to amino acid	7	1.18846	0.00059347	GIP, CCL2, LYN, CTGF, EDN1, PEMT, MTOR	583	31	16792	6.50385	0.891094	0.0221477	1.08907
GOTERM_BP_DIRECT	GO:0010332~response to gamma radiation	7	1.18846	0.00059347	BAK1, CCL2, BCL2, PML, TP53, TRIM13, CHEK2	583	31	16792	6.50385	0.891094	0.0221477	1.08907
GOTERM_BP_DIRECT	GO:0043507~positive regulation of JUN kinase activity	7	1.18846	0.00059347	FZD8, TRAF2, MAP3K5, EDN1, PAK1, FZD5, TLR9	583	31	16792	6.50385	0.891094	0.0221477	1.08907
GOTERM_BP_DIRECT	GO:0043154~negative regulation of cysteine-type endopeptidase activity involved in apoptotic process	10	1.69779	0.000602202	HERPUD1, CD44, ARRB1, SNCA, RAF1, NGFR, THBS1, GAS6, POR, DHCR24	583	69	16792	4.17431	0.89459	0.0222478	1.10501
GOTERM_BP_DIRECT	GO:1903779~regulation of cardiac conduction	9	1.52801	0.000650007	ATP2A2, ATP1A3, PRKACA, ATP1A1, ASPH, ITPR3, KCNJ11, ITPR1, ITPR2	583	56	16792	4.62901	0.911837	0.0237584	1.19223
GOTERM_BP_DIRECT	GO:0006694~steroid biosynthetic process	7	1.18846	0.000709278	ACBD3, HSD17B2, CYP51A1, SRD5A1, LSS, NSDHL, FDFT1	583	32	16792	6.3006	0.929355	0.0256467	1.30027
GOTERM_BP_DIRECT	GO:0031663~lipopolysaccharide-mediated signaling pathway	7	1.18846	0.000709278	MAPK1, CCL2, LYN, MAPK3, NOS3, PRKCE, TGFB1	583	32	16792	6.3006	0.929355	0.0256467	1.30027
GOTERM_BP_DIRECT	GO:0007165~signal transduction	62	10.5263	0.000747361	HRAS, VAPA, CRABP2, IGFBP6, GJA1, IL15, CANT1, PAK4, IL15RA, AKT3, EGFR, TYRO3, GIP, STK25, ROCK1, LYN, GOLT1B, ESR1, MTA1, PDE4D, PRKCE, PRKCD, PLAUR, MAPK1, NPC1, ARRB1, ATP2C1, IGF2R, AKAP8, EXT1, UNC13B, EXT2, RASD1, TRAF2, CCL2, ING2, RAP1GAP, HLA-DRB3, SNX17, ARFRP1, TRIM13, AKAP9, TNFRSF1A, FGA, RASGRP1, HLA-DRB4, TRIP10, PIK3R1, EBP, GDI1, CAMLG, MAP2K1, NDFIP1, RAF1, ITPR1, GAS6, ITPR2, …	583	1161	16792	1.53813	0.938728	0.0267468	1.36964
GOTERM_BP_DIRECT	GO:0016032~viral process	23	3.90492	0.000771861	MSH6, FKBP8, CAMLG, LYN, CREB3, GRB2, TP53, HLA-A, CALCOCO2, SRPK1, KDR, TNFRSF1A, MAPK1, MAP3K5, APOA2, VRK2, SET, TSC2, MAPK3, RHOA, HSPD1, PIK3R1, HLA-DRA	583	299	16792	2.2156	0.94409	0.0273499	1.41423
GOTERM_BP_DIRECT	GO:0006509~membrane protein ectodomain proteolysis	6	1.01868	0.000792977	ADAM10, PSEN1, BACE2, PSEN2, BACE1, ERAP1	583	22	16792	7.85529	0.948333	0.0278241	1.45266
GOTERM_BP_DIRECT	GO:0060425~lung morphogenesis	5	0.848896	0.000795421	MAPK1, WNT7B, ID1, PLOD3, MAPK3	583	13	16792	11.078	0.948803	0.0276491	1.4571
GOTERM_BP_DIRECT	GO:0034975~protein folding in endoplasmic reticulum	5	0.848896	0.000795421	HSP90B1, VAPA, HSPA5, CALR, CANX	583	13	16792	11.078	0.948803	0.0276491	1.4571
GOTERM_BP_DIRECT	GO:0006661~phosphatidylinositol biosynthetic process	9	1.52801	0.000825579	CDIPT, ARF1, INPPL1, PIK3C2A, PIK3C2B, PIK3R1, PIP4K2C, SACM1L, PIP4K2B	583	58	16792	4.46939	0.954261	0.0284184	1.51195
GOTERM_BP_DIRECT	GO:0051259~protein oligomerization	9	1.52801	0.000825579	DNM1L, NOL3, RASGRP1, CAMK2G, CAMK2D, TMED10, GJA1, OAS1, SLC9A1	583	58	16792	4.46939	0.954261	0.0284184	1.51195
GOTERM_BP_DIRECT	GO:1903146~regulation of mitophagy	7	1.18846	0.000841814	SREBF1, DNM1L, HAX1, BNIP3L, RUVBL1, FZD5, SREBF2	583	33	16792	6.10967	0.956955	0.0287049	1.54146
GOTERM_BP_DIRECT	GO:0002576~platelet degranulation	12	2.03735	0.000878749	APP, APOA1, FGA, LYN, FAM3C, PSAP, SERPINA1, THBS1, PROS1, TGFB1, GAS6, FN1	583	103	16792	3.35566	0.962506	0.0296753	1.60858
GOTERM_BP_DIRECT	GO:0045944~positive regulation of transcription from RNA polymerase II promoter	54	9.16808	0.000880908	HRAS, EDN1, F2RL1, TGFB1, SHH, TLR9, FOS, WNT1, APP, CREB3L2, CREB3L4, ALX1, EGFR, HYAL2, ARHGEF2, TP53, ESR1, PRKD2, ARRB1, MAPK3, NFE2L1, FGFR2, STK16, WNT5A, GLIS3, HAX1, PML, EHF, PLAGL1, TNFRSF1A, XBP1, SQSTM1, PKD1, AATF, YES1, PIK3R1, BCL9, KLF5, SREBF1, FZD8, CREB3, ARID3A, RAF1, FZD5, PARK7, SREBF2, HDAC5, ATF6, PLSCR1, NOTCH1, HDAC3, SP3, ARF4, SLC9A1	583	981	16792	1.58547	0.962807	0.0294807	1.6125
GOTERM_BP_DIRECT	GO:0050821~protein stabilization	14	2.37691	0.000894727	WFS1, VHL, CRTAP, PML, CHEK2, CALR, PRKCD, PARK7, BAG6, APOA1, COG7, PPIB, HSPD1, PIK3R1	583	136	16792	2.96499	0.96468	0.0296708	1.6376
GOTERM_BP_DIRECT	GO:0009791~post-embryonic development	10	1.69779	0.000912807	FGFR2, SGPL1, APOB, PSEN1, INPPL1, IGF2R, BCL2, DHCR7, MTOR, ITPR1	583	73	16792	3.94558	0.966988	0.0299953	1.67043
GOTERM_BP_DIRECT	GO:0051216~cartilage development	9	1.52801	0.000926619	ATP7A, WNT5A, HYAL2, CD44, MAPK3, EDN1, CREB3L2, PKD1, GNAS	583	59	16792	4.39364	0.96865	0.0301771	1.6955
GOTERM_BP_DIRECT	GO:0032729~positive regulation of interferon-gamma production	8	1.35823	0.000957978	WNT5A, HRAS, HLA-A, HLA-DPA1, PDE4D, HSPD1, HLA-DPB1, FZD5	583	46	16792	5.00917	0.972118	0.0309135	1.7524
GOTERM_BP_DIRECT	GO:0016239~positive regulation of macroautophagy	6	1.01868	0.000984637	SQSTM1, HMOX1, BNIP3L, TRIM13, BNIP3, KDR	583	23	16792	7.51376	0.974763	0.0314886	1.80075
GOTERM_BP_DIRECT	GO:0048754~branching morphogenesis of an epithelial tube	6	1.01868	0.000984637	B4GALT1, NOTCH1, PKD1, PAK1, MMP14, SHH	583	23	16792	7.51376	0.974763	0.0314886	1.80075
GOTERM_BP_DIRECT	GO:0090398~cellular senescence	6	1.01868	0.000984637	HRAS, MAP2K1, PML, CALR, PRKCD, KAT6A	583	23	16792	7.51376	0.974763	0.0314886	1.80075
GOTERM_BP_DIRECT	GO:0001889~liver development	10	1.69779	0.00100792	NOTCH1, ASS1, XBP1, SP3, IGF2R, PKD1, PCSK9, SRD5A1, ARF6, UGT1A1	583	74	16792	3.89226	0.976867	0.0319483	1.84297
GOTERM_BP_DIRECT	GO:0030970~retrograde protein transport, ER to cytosol	5	0.848896	0.00108324	HERPUD1, HSP90B1, DERL1, VCP, UFD1L	583	14	16792	10.2867	0.982544	0.0340073	1.97938
GOTERM_BP_DIRECT	GO:0008630~intrinsic apoptotic signaling pathway in response to DNA damage	8	1.35823	0.00109253	TNFRSF1A, MSH6, BAK1, HMOX1, BCL2, PML, CHEK2, PIK3R1	583	47	16792	4.90259	0.983141	0.0340086	1.9962
GOTERM_BP_DIRECT	GO:0006654~phosphatidic acid biosynthetic process	7	1.18846	0.00116341	PLD2, PLA2G4A, PLD1, PLA2G12A, PLA2G2A, AGPAT2, AGPAT1	583	35	16792	5.76055	0.987066	0.0358773	2.12439
GOTERM_BP_DIRECT	GO:0032355~response to estradiol	11	1.86757	0.0011955	ASS1, PTGS2, CTGF, TH, TFPI, ESR1, F7, CAT, CALR, KCNJ11, TGFB1	583	91	16792	3.48165	0.988528	0.0365476	2.18238
GOTERM_BP_DIRECT	GO:0048812~neuron projection morphogenesis	8	1.35823	0.00124148	ATP7A, EGFR, SGK1, WNT7B, DICER1, GJA1, PAK1, LRRK2	583	48	16792	4.80046	0.990341	0.0376197	2.26542
GOTERM_BP_DIRECT	GO:0002455~humoral immune response mediated by circulating immunoglobulin	4	0.679117	0.00130606	HLA-DQB1, HLA-DRB1, HLA-DRB4, HLA-DRB5	583	7	16792	16.4587	0.992413	0.0392208	2.38191
GOTERM_BP_DIRECT	GO:0032869~cellular response to insulin stimulus	10	1.69779	0.00134242	HDAC5, RAB31, CCL2, XBP1, PRKCI, PCSK9, SRD5A1, PAK1, PIK3R1, SLC9A1	583	77	16792	3.74062	0.993378	0.0399703	2.44745
GOTERM_BP_DIRECT	GO:0036092~phosphatidylinositol-3-phosphate biosynthetic process	8	1.35823	0.00140586	FGFR2, FGFR4, FGFR3, GRB2, PIK3C2A, PIK3C2B, PIK3R1, TLR9	583	49	16792	4.70249	0.994777	0.0414905	2.56171
GOTERM_BP_DIRECT	GO:0006874~cellular calcium ion homeostasis	11	1.86757	0.00141319	ANXA7, CHERP, CCL2, ATP2A2, APOE, VAPB, ATP2C1, SLC37A4, SV2A, CALR, TGFB1	583	93	16792	3.40678	0.994918	0.0413757	2.5749
GOTERM_BP_DIRECT	GO:0002437~inflammatory response to antigenic stimulus	5	0.848896	0.00143693	NOTCH1, HLA-DRB1, RASGRP1, HLA-DRB4, HLA-DRB5	583	15	16792	9.60091	0.99535	0.0417297	2.61761
GOTERM_BP_DIRECT	GO:0008631~intrinsic apoptotic signaling pathway in response to oxidative stress	5	0.848896	0.00143693	MAP3K5, CYP1B1, BCL2, PML, PRKCD	583	15	16792	9.60091	0.99535	0.0417297	2.61761
GOTERM_BP_DIRECT	GO:0006465~signal peptide processing	6	1.01868	0.00146825	F2, F7, PROS1, FURIN, GAS6, PROC	583	25	16792	6.91266	0.995864	0.0422917	2.67393
GOTERM_BP_DIRECT	GO:0006886~intracellular protein transport	19	3.22581	0.00151269	COPA, KDELR2, CLTA, ARHGEF2, STX4, CLTB, SNX17, COPZ1, CLTC, USP6NL, AP1S2, COG7, AP2A1, TMED10, NGFR, SAR1B, GGA2, SEC24D, NSF	583	236	16792	2.31887	0.996497	0.0432118	2.7538
GOTERM_BP_DIRECT	GO:0006457~protein folding	16	2.71647	0.0015343	GNAZ, FKBP8, GNAI3, FKBP5, FKBP4, FKBP1A, PDIA5, PDIA4, CALR, CANX, LRPAP1, ATF6, HSP90B1, MLEC, FKBP14, DNAJC1	583	180	16792	2.56024	0.996769	0.0434837	2.79262
GOTERM_BP_DIRECT	GO:0038096~Fc-gamma receptor signaling pathway involved in phagocytosis	13	2.20713	0.00153918	PLD2, LYN, GRB2, PRKCE, PRKCD, MAPK1, CDC42, ARPC2, RAC1, MAPK3, PAK1, YES1, PIK3R1	583	127	16792	2.94831	0.996828	0.0432908	2.80138
GOTERM_BP_DIRECT	GO:0042130~negative regulation of T cell proliferation	7	1.18846	0.00157151	HLA-DRB1, HLA-DRB4, NDFIP1, CTLA4, HLA-DRB5, TGFB1, SHH	583	37	16792	5.44917	0.997189	0.0438507	2.85942
GOTERM_BP_DIRECT	GO:0032496~response to lipopolysaccharide	15	2.54669	0.00173324	PTGS2, CYP1A1, TH, EDN1, SNCA, MTA1, UGT1A1, TNFRSF1A, FOS, NOTCH1, APOB, HSPD1, NGFR, MGST2, F2R	583	164	16792	2.6344	0.998465	0.0479003	3.14927
GOTERM_BP_DIRECT	GO:0043627~response to estrogen	9	1.52801	0.00175957	MAPK1, APOA2, APOA1, HMOX1, ESR1, SRD5A1, F7, HSPD1, MMP14	583	65	16792	3.98807	0.998609	0.0482539	3.19637
GOTERM_BP_DIRECT	GO:0018107~peptidyl-threonine phosphorylation	7	1.18846	0.00181236	MAPK1, BCL2, CAMK2D, PRKACA, MTOR, LRRK2, PRKCD	583	38	16792	5.30577	0.998858	0.0493051	3.29077
GOTERM_BP_DIRECT	GO:0010804~negative regulation of tumor necrosis factor-mediated signaling pathway	5	0.848896	0.00186382	APOA1, NOL3, PTPN2, F2RL1, GAS6	583	16	16792	9.00086	0.999058	0.0503043	3.38268
GOTERM_BP_DIRECT	GO:0071320~cellular response to cAMP	8	1.35823	0.00200248	APP, ASS1, SRD5A1, AKAP9, CFTR, PDE4D, APEX1, ITPR2	583	52	16792	4.43119	0.99944	0.0535618	3.62996
GOTERM_BP_DIRECT	GO:2000650~negative regulation of sodium ion transmembrane transporter activity	4	0.679117	0.00203601	NEDD4, CAMK2D, PCSK9, PRKCE	583	8	16792	14.4014	0.999506	0.0540485	3.68968
GOTERM_BP_DIRECT	GO:0032825~positive regulation of natural killer cell differentiation	4	0.679117	0.00203601	RASGRP1, IL15RA, IL15, GAS6	583	8	16792	14.4014	0.999506	0.0540485	3.68968
GOTERM_BP_DIRECT	GO:0034380~high-density lipoprotein particle assembly	4	0.679117	0.00203601	APOA2, APOA1, APOE, ABCA1	583	8	16792	14.4014	0.999506	0.0540485	3.68968
GOTERM_BP_DIRECT	GO:0042987~amyloid precursor protein catabolic process	4	0.679117	0.00203601	CLN3, PSEN1, PSEN2, DHCR24	583	8	16792	14.4014	0.999506	0.0540485	3.68968
GOTERM_BP_DIRECT	GO:0032872~regulation of stress-activated MAPK cascade	4	0.679117	0.00203601	MAPK1, MAP2K1, MAP2K2, MAPK3	583	8	16792	14.4014	0.999506	0.0540485	3.68968
GOTERM_BP_DIRECT	GO:0006987~activation of signaling protein activity involved in unfolded protein response	4	0.679117	0.00203601	BAK1, VAPB, PTPN1, HSPA5	583	8	16792	14.4014	0.999506	0.0540485	3.68968
GOTERM_BP_DIRECT	GO:2000641~regulation of early endosome to late endosome transport	4	0.679117	0.00203601	MAPK1, MAP2K1, MAP2K2, MAPK3	583	8	16792	14.4014	0.999506	0.0540485	3.68968
GOTERM_BP_DIRECT	GO:1904224~negative regulation of glucuronosyltransferase activity	4	0.679117	0.00203601	UGT1A6, UGT1A9, UGT1A3, UGT1A1	583	8	16792	14.4014	0.999506	0.0540485	3.68968
GOTERM_BP_DIRECT	GO:2001030~negative regulation of cellular glucuronidation	4	0.679117	0.00203601	UGT1A6, UGT1A9, UGT1A3, UGT1A1	583	8	16792	14.4014	0.999506	0.0540485	3.68968
GOTERM_BP_DIRECT	GO:0006953~acute-phase response	7	1.18846	0.00208018	PLSCR1, ASS1, INS, F2, SERPINA1, UGT1A1, FN1	583	39	16792	5.16972	0.999581	0.0548003	3.76827
GOTERM_BP_DIRECT	GO:0008219~cell death	7	1.18846	0.00208018	PRKD2, VAPA, HMOX1, RGS19, RRAGA, BNIP3, FAF1	583	39	16792	5.16972	0.999581	0.0548003	3.76827
GOTERM_BP_DIRECT	GO:0043001~Golgi to plasma membrane protein transport	6	1.01868	0.00210714	RAB31, BLZF1, MACF1, VAMP7, ARFRP1, NSF	583	27	16792	6.40061	0.999621	0.0551034	3.81623
GOTERM_BP_DIRECT	GO:0032008~positive regulation of TOR signaling	6	1.01868	0.00210714	HDAC3, XBP1, RRAGA, RHEB, GAS6, RRAGB	583	27	16792	6.40061	0.999621	0.0551034	3.81623
GOTERM_BP_DIRECT	GO:0031069~hair follicle morphogenesis	6	1.01868	0.00210714	ATP7A, FGFR2, CDC42, NOTCH1, BCL2, SHH	583	27	16792	6.40061	0.999621	0.0551034	3.81623
GOTERM_BP_DIRECT	GO:0033077~T cell differentiation in thymus	6	1.01868	0.00210714	FZD8, WNT1, BCL2, FZD5, SHH, B2M	583	27	16792	6.40061	0.999621	0.0551034	3.81623
GOTERM_BP_DIRECT	GO:0060070~canonical Wnt signaling pathway	10	1.69779	0.00227811	WNT5A, CDC42, FZD8, WNT1, WNT7B, PSEN1, FZD5, LRRK2, SHH, BCL9	583	83	16792	3.47021	0.9998	0.059032	4.11975
GOTERM_BP_DIRECT	GO:0006919~activation of cysteine-type endopeptidase activity involved in apoptotic process	10	1.69779	0.00227811	SLC11A2, TRAF2, VCP, BBC3, SNCA, PML, NGFR, HSPD1, EIF2AK3, F2R	583	83	16792	3.47021	0.9998	0.059032	4.11975
GOTERM_BP_DIRECT	GO:0009749~response to glucose	9	1.52801	0.00235417	SREBF1, GLUL, APOA2, GIP, CTGF, SLC37A4, GJA1, THBS1, TGFB1	583	68	16792	3.81213	0.99985	0.0605249	4.25448
GOTERM_BP_DIRECT	GO:2000778~positive regulation of interleukin-6 secretion	5	0.848896	0.00237111	HYAL2, XBP1, F2RL1, HSPD1, F2R	583	17	16792	8.4714	0.999859	0.0605314	4.28447
GOTERM_BP_DIRECT	GO:0051262~protein tetramerization	7	1.18846	0.00237681	DHRS4, HLA-DRB1, HMGCR, HLA-DRB4, TP53, HLA-DRB5, CAT	583	40	16792	5.04048	0.999862	0.0602614	4.29456
GOTERM_BP_DIRECT	GO:0030307~positive regulation of cell growth	10	1.69779	0.00247502	EGFR, CDC42, HPN, ADAM10, INS, BCL2, F2, ACSL4, MMP14, SLC9A1	583	84	16792	3.4289	0.999904	0.0622533	4.46819
GOTERM_BP_DIRECT	GO:0051897~positive regulation of protein kinase B signaling	10	1.69779	0.00247502	EGFR, HAX1, XBP1, INS, F7, MTOR, THBS1, TGFB1, GAS6, PARK7	583	84	16792	3.4289	0.999904	0.0622533	4.46819
GOTERM_BP_DIRECT	GO:0050690~regulation of defense response to virus by virus	6	1.01868	0.00249311	AP1S2, ARF1, AP2A1, RAC1, HLA-A, B2M	583	28	16792	6.17202	0.999911	0.0622757	4.50015
GOTERM_BP_DIRECT	GO:0090200~positive regulation of release of cytochrome c from mitochondria	6	1.01868	0.00249311	BAK1, DNM1L, BBC3, TP53, BNIP3, PLAUR	583	28	16792	6.17202	0.999911	0.0622757	4.50015
GOTERM_BP_DIRECT	GO:0048146~positive regulation of fibroblast proliferation	8	1.35823	0.00249783	WNT5A, EGFR, WNT1, PML, ESR1, TGFB1, GAS6, FN1	583	54	16792	4.26707	0.999912	0.061976	4.50848
GOTERM_BP_DIRECT	GO:0044267~cellular protein metabolic process	12	2.03735	0.00264965	APP, APOA1, FGA, INS, BACE1, F2, SNCA, IGFBP6, HSPG2, FURIN, GGA2, B2M	583	118	16792	2.92909	0.99995	0.0651901	4.77622
GOTERM_BP_DIRECT	GO:0009636~response to toxic substance	10	1.69779	0.00268519	MAPK1, FOS, CYP1B1, CES1, LYN, BCL2, MAPK3, EPHX1, CDH1, SLC7A11	583	85	16792	3.38856	0.999956	0.0656048	4.83878
GOTERM_BP_DIRECT	GO:0060548~negative regulation of cell death	8	1.35823	0.00277834	NPC1, TMEM109, ATG5, BECN1, CTGF, BNIP3L, BNIP3, PARK7	583	55	16792	4.18949	0.999969	0.0673655	5.00261
GOTERM_BP_DIRECT	GO:0031647~regulation of protein stability	9	1.52801	0.00283087	SREBF1, CDC42, MAPK1, APOA2, HDAC3, XBP1, BCL2, LSS, STUB1	583	70	16792	3.70321	0.999975	0.0681548	5.09487
GOTERM_BP_DIRECT	GO:0035774~positive regulation of insulin secretion involved in cellular response to glucose stimulus	6	1.01868	0.00292791	STX4, HLA-DRB1, ARRB1, HLA-DRB4, HLA-DRB5, CFTR	583	29	16792	5.95919	0.999982	0.0699607	5.26509
GOTERM_BP_DIRECT	GO:0045909~positive regulation of vasodilation	6	1.01868	0.00292791	EGFR, INS, HMOX1, F2RL1, GJA1, NOS3	583	29	16792	5.95919	0.999982	0.0699607	5.26509
GOTERM_BP_DIRECT	GO:0060324~face development	5	0.848896	0.00296589	WNT5A, MAPK1, MAP2K1, MAPK3, RAF1	583	18	16792	8.00076	0.999985	0.0703872	5.33163
GOTERM_BP_DIRECT	GO:0043691~reverse cholesterol transport	5	0.848896	0.00296589	APOA2, APOA1, APOE, ABCA1, ABCA5	583	18	16792	8.00076	0.999985	0.0703872	5.33163
GOTERM_BP_DIRECT	GO:0050870~positive regulation of T cell activation	5	0.848896	0.00296589	TRAF2, CCL2, HLA-DPA1, HSPD1, HLA-DPB1	583	18	16792	8.00076	0.999985	0.0703872	5.33163
GOTERM_BP_DIRECT	GO:0052697~xenobiotic glucuronidation	4	0.679117	0.00297572	UGT1A6, UGT1A9, UGT1A3, UGT1A1	583	9	16792	12.8012	0.999985	0.0701675	5.34885
GOTERM_BP_DIRECT	GO:0010666~positive regulation of cardiac muscle cell apoptotic process	4	0.679117	0.00297572	MAP3K5, HMGCR, CAMK2D, BNIP3	583	9	16792	12.8012	0.999985	0.0701675	5.34885
GOTERM_BP_DIRECT	GO:0060068~vagina development	4	0.679117	0.00297572	WNT5A, TYRO3, BAK1, ESR1	583	9	16792	12.8012	0.999985	0.0701675	5.34885
GOTERM_BP_DIRECT	GO:0032930~positive regulation of superoxide anion generation	4	0.679117	0.00297572	EGFR, F2RL1, PRKCD, TGFB1	583	9	16792	12.8012	0.999985	0.0701675	5.34885
GOTERM_BP_DIRECT	GO:0060020~Bergmann glial cell differentiation	4	0.679117	0.00297572	MAPK1, MAP2K1, MAPK3, SHH	583	9	16792	12.8012	0.999985	0.0701675	5.34885
GOTERM_BP_DIRECT	GO:0006024~glycosaminoglycan biosynthetic process	7	1.18846	0.00306417	B3GAT3, HS3ST3A1, HSPG2, EXT1, GPC1, EXT2, HS2ST1	583	42	16792	4.80046	0.999989	0.0717276	5.50362
GOTERM_BP_DIRECT	GO:0016049~cell growth	8	1.35823	0.00308239	NOTCH2, XBP1, PAK4, BCL2, EDN1, MTOR, TGFB1, SLC9A1	583	56	16792	4.11468	0.99999	0.0716907	5.53547
GOTERM_BP_DIRECT	GO:0042981~regulation of apoptotic process	17	2.88625	0.00318998	TRAF2, SGK1, NOL3, HAX1, FLT3, TP53, ESR1, RAF1, CALR, TGFB1, TNFRSF1A, CASP4, VCP, BBC3, SDF2L1, BNIP3L, NGFR	583	213	16792	2.29881	0.999993	0.0736448	5.72335
GOTERM_BP_DIRECT	GO:0016485~protein processing	9	1.52801	0.00337966	KLK6, CLN3, ADAM10, PSEN1, PSEN2, PCSK7, F7, MMP14, FURIN	583	72	16792	3.60034	0.999997	0.0773797	6.05371
GOTERM_BP_DIRECT	GO:0048010~vascular endothelial growth factor receptor signaling pathway	9	1.52801	0.00337966	CDC42, PRKD2, CCL2, ROCK1, XBP1, RAC1, RHOA, PIK3R1, KDR	583	72	16792	3.60034	0.999997	0.0773797	6.05371
GOTERM_BP_DIRECT	GO:0042572~retinol metabolic process	6	1.01868	0.00341492	RDH11, DHRS3, DHRS4, CYP1B1, RDH14, RETSAT	583	30	16792	5.76055	0.999997	0.077681	6.115
GOTERM_BP_DIRECT	GO:0097193~intrinsic apoptotic signaling pathway	6	1.01868	0.00341492	MSH6, HRAS, CASP4, NOL3, BBC3, TP53	583	30	16792	5.76055	0.999997	0.077681	6.115
GOTERM_BP_DIRECT	GO:0048538~thymus development	7	1.18846	0.00345876	MAPK1, PSEN1, MAP2K1, BCL2, MAPK3, RAF1, SHH	583	43	16792	4.68882	0.999998	0.0781651	6.19117
GOTERM_BP_DIRECT	GO:0045429~positive regulation of nitric oxide biosynthetic process	7	1.18846	0.00345876	EGFR, ASS1, PTGS2, INS, EDN1, ESR1, MTOR	583	43	16792	4.68882	0.999998	0.0781651	6.19117
GOTERM_BP_DIRECT	GO:0034613~cellular protein localization	7	1.18846	0.00345876	WNT5A, CDC42, TP53, RRAGA, AXIN2, LRRK2, RRAGB	583	43	16792	4.68882	0.999998	0.0781651	6.19117
GOTERM_BP_DIRECT	GO:0000413~protein peptidyl-prolyl isomerization	7	1.18846	0.00345876	FKBP8, PPIB, FKBP5, FKBP4, FKBP3, FKBP14, FKBP1A	583	43	16792	4.68882	0.999998	0.0781651	6.19117
GOTERM_BP_DIRECT	GO:2001179~regulation of interleukin-10 secretion	3	0.509338	0.00351498	HLA-DRB1, HLA-DRB4, HLA-DRB5	583	3	16792	28.8027	0.999998	0.0789098	6.28873
GOTERM_BP_DIRECT	GO:1900126~negative regulation of hyaluronan biosynthetic process	3	0.509338	0.00351498	AP2A1, CLTC, TGFB1	583	3	16792	28.8027	0.999998	0.0789098	6.28873
GOTERM_BP_DIRECT	GO:0006725~cellular aromatic compound metabolic process	3	0.509338	0.00351498	CYP1B1, SQLE, EPHX1	583	3	16792	28.8027	0.999998	0.0789098	6.28873
GOTERM_BP_DIRECT	GO:0060523~prostate epithelial cord elongation	3	0.509338	0.00351498	FGFR2, ESR1, SHH	583	3	16792	28.8027	0.999998	0.0789098	6.28873
GOTERM_BP_DIRECT	GO:0060314~regulation of ryanodine-sensitive calcium-release channel activity	5	0.848896	0.00365502	CAMK2D, PRKACA, FKBP1A, PDE4D, ASPH	583	19	16792	7.57967	0.999999	0.0814393	6.53137
GOTERM_BP_DIRECT	GO:0048015~phosphatidylinositol-mediated signaling	11	1.86757	0.00373871	FGFR2, EGFR, FGFR4, FGFR3, GRB2, PIK3C2A, MAPKAP1, PIK3C2B, RHOA, MTOR, PIK3R1	583	106	16792	2.98896	0.999999	0.0827356	6.67607
GOTERM_BP_DIRECT	GO:0043552~positive regulation of phosphatidylinositol 3-kinase activity	6	1.01868	0.0039575	CDC42, FGFR3, LYN, FLT3, RAC1, TGFB1	583	31	16792	5.57472	1	0.0868568	7.05341
GOTERM_BP_DIRECT	GO:0016242~negative regulation of macroautophagy	4	0.679117	0.00414223	CLN3, NPC1, MTOR, LRRK2	583	10	16792	11.5211	1	0.0902019	7.37086
GOTERM_BP_DIRECT	GO:0002726~positive regulation of T cell cytokine production	4	0.679117	0.00414223	TRAF2, HLA-A, FZD5, B2M	583	10	16792	11.5211	1	0.0902019	7.37086
GOTERM_BP_DIRECT	GO:1903206~negative regulation of hydrogen peroxide-induced cell death	4	0.679117	0.00414223	GPR37, PSAP, LRRK2, PARK7	583	10	16792	11.5211	1	0.0902019	7.37086
GOTERM_BP_DIRECT	GO:0046902~regulation of mitochondrial membrane permeability	4	0.679117	0.00414223	BAK1, BCL2, TP53, BNIP3	583	10	16792	11.5211	1	0.0902019	7.37086
GOTERM_BP_DIRECT	GO:0043406~positive regulation of MAP kinase activity	8	1.35823	0.00414835	EGFR, HRAS, PSEN1, FLT3, RASGRP1, EDN1, LRRK2, TGFB1	583	59	16792	3.90546	1	0.0898073	7.38138
GOTERM_BP_DIRECT	GO:0071407~cellular response to organic cyclic compound	8	1.35823	0.00414835	KLF5, CCL2, CYP1B1, CYP1A1, PAK4, RGS19, AXIN2, TGFB1	583	59	16792	3.90546	1	0.0898073	7.38138
GOTERM_BP_DIRECT	GO:0071363~cellular response to growth factor stimulus	7	1.18846	0.00435964	TH, SRD5A1, CAT, THBS1, EMD, GAS6, FEZ1	583	45	16792	4.48043	1	0.0936287	7.74318
GOTERM_BP_DIRECT	GO:0071375~cellular response to peptide hormone stimulus	5	0.848896	0.00444517	WNT1, XBP1, EDN1, APEX1, POR	583	20	16792	7.20069	1	0.0948359	7.88927
GOTERM_BP_DIRECT	GO:0008283~cell proliferation	24	4.0747	0.00454373	EGFR, HRAS, CYP1A1, UCHL1, TP53, RAF1, EHF, FES, CBFA2T3, FURIN, GAS6, BAK1, ANXA7, GLUL, BLZF1, ASCC3, BCL2, PAK4, RAC1, INSIG1, PEMT, IL15RA, AXIN2, MPL	583	366	16792	1.8887	1	0.0962903	8.05733
GOTERM_BP_DIRECT	GO:1900026~positive regulation of substrate adhesion-dependent cell spreading	6	1.01868	0.00455902	CDC42, APOA1, FGA, ARPC2, RAC1, CALR	583	32	16792	5.40051	1	0.0960557	8.08338
GOTERM_BP_DIRECT	GO:0046677~response to antibiotic	6	1.01868	0.00455902	HYAL2, CCL2, CYP1A1, ID1, TP53, AOC3	583	32	16792	5.40051	1	0.0960557	8.08338
GOTERM_BP_DIRECT	GO:0043433~negative regulation of sequence-specific DNA binding transcription factor activity	8	1.35823	0.00455925	ID1, WFS1, HMOX1, ESR1, KEAP1, BHLHE40, PRNP, GAS6	583	60	16792	3.84037	1	0.0955229	8.08376
GOTERM_BP_DIRECT	GO:0016236~macroautophagy	9	1.52801	0.00472179	CLN3, GABARAPL1, ATG5, BECN1, SQSTM1, RRAGA, RHEB, MTOR, RRAGB	583	76	16792	3.41085	1	0.0982141	8.36023
GOTERM_BP_DIRECT	GO:0001933~negative regulation of protein phosphorylation	8	1.35823	0.0050001	LYN, SNCA, FKBP1A, MTOR, LRRK2, PRNP, TGFB1, PARK7	583	61	16792	3.77741	1	0.103135	8.83176
GOTERM_BP_DIRECT	GO:0001523~retinoid metabolic process	8	1.35823	0.0050001	RDH11, DHRS3, APOA2, APOB, APOA1, APOE, HSPG2, GPC1	583	61	16792	3.77741	1	0.103135	8.83176
GOTERM_BP_DIRECT	GO:0002931~response to ischemia	6	1.01868	0.00522281	MAP3K5, NOL3, BCL2, UCHL1, HSPD1, KCNJ11	583	33	16792	5.23686	1	0.106897	9.20744
GOTERM_BP_DIRECT	GO:0043491~protein kinase B signaling	6	1.01868	0.00522281	TYRO3, CCL2, PIK3C2B, TSC2, TGFB1, GAS6	583	33	16792	5.23686	1	0.106897	9.20744
GOTERM_BP_DIRECT	GO:1902042~negative regulation of extrinsic apoptotic signaling pathway via death domain receptors	6	1.01868	0.00522281	TRAF2, ARHGEF2, FGA, HMOX1, RAF1, NOS3	583	33	16792	5.23686	1	0.106897	9.20744
GOTERM_BP_DIRECT	GO:0015758~glucose transport	6	1.01868	0.00522281	G6PC, INS, EDN1, SLC2A1, SLC37A4, YES1	583	33	16792	5.23686	1	0.106897	9.20744
GOTERM_BP_DIRECT	GO:0046854~phosphatidylinositol phosphorylation	10	1.69779	0.0052789	FGFR2, EGFR, FGFR4, FGFR3, GRB2, PIK3C2A, PIK3C2B, PIK3R1, PIP4K2C, PIP4K2B	583	94	16792	3.06412	1	0.107398	9.30182
GOTERM_BP_DIRECT	GO:0045861~negative regulation of proteolysis	5	0.848896	0.00534272	CLN3, BAG6, INS, F2, DNAJC1	583	21	16792	6.8578	1	0.108041	9.4091
GOTERM_BP_DIRECT	GO:1900182~positive regulation of protein localization to nucleus	5	0.848896	0.00534272	INS, F2, NGFR, EIF2AK3, PARK7	583	21	16792	6.8578	1	0.108041	9.4091
GOTERM_BP_DIRECT	GO:0034374~low-density lipoprotein particle remodeling	4	0.679117	0.00555005	APOA2, APOB, APOE, PLA2G2A	583	11	16792	10.4737	1	0.111401	9.75679
GOTERM_BP_DIRECT	GO:0034067~protein localization to Golgi apparatus	4	0.679117	0.00555005	ARL1, CSNK1D, COG7, ARFRP1	583	11	16792	10.4737	1	0.111401	9.75679
GOTERM_BP_DIRECT	GO:0048016~inositol phosphate-mediated signaling	4	0.679117	0.00555005	EDN1, ITPR3, ITPR1, ITPR2	583	11	16792	10.4737	1	0.111401	9.75679
GOTERM_BP_DIRECT	GO:0001701~in utero embryonic development	15	2.54669	0.00569104	FGFR2, ADAM10, HSD17B2, EDN1, GJA1, KEAP1, ATP7A, MGAT1, WNT7B, APOB, NOTCH1, PLOD3, PKD1, NOS3, SEC24D	583	187	16792	2.31038	1	0.113464	9.9925
GOTERM_BP_DIRECT	GO:0001932~regulation of protein phosphorylation	6	1.01868	0.00595215	APOA1, LYN, PML, TLR7, TLR8, FN1	583	34	16792	5.08284	1	0.11774	10.4275
GOTERM_BP_DIRECT	GO:0060999~positive regulation of dendritic spine development	5	0.848896	0.00635378	PSEN1, ARF1, APOE, RAC1, MTOR	583	22	16792	6.54608	1	0.124535	11.0927
GOTERM_BP_DIRECT	GO:0052696~flavonoid glucuronidation	5	0.848896	0.00635378	UGT1A6, UGT1A9, UGT1A3, UGT1A1, UGT2B28	583	22	16792	6.54608	1	0.124535	11.0927
GOTERM_BP_DIRECT	GO:0035264~multicellular organism growth	9	1.52801	0.00643913	FGFR2, CDC42, FKBP8, G6PC, DHCR7, GNAS, PDE4D, MTOR, TNKS2	583	80	16792	3.24031	1	0.125448	11.2335
GOTERM_BP_DIRECT	GO:0046718~viral entry into host cell	9	1.52801	0.00643913	SLC1A5, TYRO3, HYAL2, NPC1, XPR1, CD46, UVRAG, ANPEP, GAS6	583	80	16792	3.24031	1	0.125448	11.2335
GOTERM_BP_DIRECT	GO:0042060~wound healing	9	1.52801	0.00643913	WNT5A, EGFR, MAP3K5, MACF1, INS, RAF1, PAK1, MTOR, FN1	583	80	16792	3.24031	1	0.125448	11.2335
GOTERM_BP_DIRECT	GO:0032436~positive regulation of proteasomal ubiquitin-dependent protein catabolic process	8	1.35823	0.00651574	RFWD2, CSNK1D, PSEN1, VCP, KEAP1, CBFA2T3, LRRK2, STUB1	583	64	16792	3.60034	1	0.126192	11.3596
GOTERM_BP_DIRECT	GO:0034599~cellular response to oxidative stress	8	1.35823	0.00651574	SLC11A2, VRK2, ATP2A2, XBP1, SNCA, NFE2L1, LRRK2, PARK7	583	64	16792	3.60034	1	0.126192	11.3596
GOTERM_BP_DIRECT	GO:0031398~positive regulation of protein ubiquitination	8	1.35823	0.00651574	DERL1, WFS1, ARRB1, NDFIP1, FKBP1A, HSPA5, LRRK2, STUB1	583	64	16792	3.60034	1	0.126192	11.3596
GOTERM_BP_DIRECT	GO:0021762~substantia nigra development	7	1.18846	0.00666381	CDC42, MAPKAP1, SEC16A, UCHL1, RHOA, HSPA5, S100A1	583	49	16792	4.11468	1	0.128215	11.603
GOTERM_BP_DIRECT	GO:0071560~cellular response to transforming growth factor beta stimulus	7	1.18846	0.00666381	WNT5A, STK16, COL4A2, HYAL2, EDN1, YES1, TGFB1	583	49	16792	4.11468	1	0.128215	11.603
GOTERM_BP_DIRECT	GO:0060192~negative regulation of lipase activity	3	0.509338	0.00686853	APOA2, APOA1, POR	583	4	16792	21.6021	1	0.131223	11.9385
GOTERM_BP_DIRECT	GO:1903800~positive regulation of production of miRNAs involved in gene silencing by miRNA	3	0.509338	0.00686853	EGFR, MAP2K1, MAP2K2	583	4	16792	21.6021	1	0.131223	11.9385
GOTERM_BP_DIRECT	GO:0006990~positive regulation of transcription from RNA polymerase II promoter involved in unfolded protein response	3	0.509338	0.00686853	ATF6, CREB3, XBP1	583	4	16792	21.6021	1	0.131223	11.9385
GOTERM_BP_DIRECT	GO:0045356~positive regulation of interferon-alpha biosynthetic process	3	0.509338	0.00686853	TLR7, TLR8, TLR9	583	4	16792	21.6021	1	0.131223	11.9385
GOTERM_BP_DIRECT	GO:0051280~negative regulation of release of sequestered calcium ion into cytosol	3	0.509338	0.00686853	FKBP1A, NTSR1, TGFB1	583	4	16792	21.6021	1	0.131223	11.9385
GOTERM_BP_DIRECT	GO:0033489~cholesterol biosynthetic process via desmosterol	3	0.509338	0.00686853	EBP, DHCR7, DHCR24	583	4	16792	21.6021	1	0.131223	11.9385
GOTERM_BP_DIRECT	GO:0070988~demethylation	3	0.509338	0.00686853	CYP1A1, CYP51A1, POR	583	4	16792	21.6021	1	0.131223	11.9385
GOTERM_BP_DIRECT	GO:0015014~heparan sulfate proteoglycan biosynthetic process, polysaccharide chain biosynthetic process	3	0.509338	0.00686853	EXT1, EXT2, HS2ST1	583	4	16792	21.6021	1	0.131223	11.9385
GOTERM_BP_DIRECT	GO:0033490~cholesterol biosynthetic process via lathosterol	3	0.509338	0.00686853	EBP, DHCR7, DHCR24	583	4	16792	21.6021	1	0.131223	11.9385
GOTERM_BP_DIRECT	GO:0043652~engulfment of apoptotic cell	3	0.509338	0.00686853	BECN1, RAC1, THBS1	583	4	16792	21.6021	1	0.131223	11.9385
GOTERM_BP_DIRECT	GO:0032673~regulation of interleukin-4 production	3	0.509338	0.00686853	HLA-DRB1, HLA-DRB4, HLA-DRB5	583	4	16792	21.6021	1	0.131223	11.9385
GOTERM_BP_DIRECT	GO:0003104~positive regulation of glomerular filtration	3	0.509338	0.00686853	F2RL1, GJA1, GAS6	583	4	16792	21.6021	1	0.131223	11.9385
GOTERM_BP_DIRECT	GO:0050882~voluntary musculoskeletal movement	3	0.509338	0.00686853	MTOR, VTI1A, ITPR1	583	4	16792	21.6021	1	0.131223	11.9385
GOTERM_BP_DIRECT	GO:0018108~peptidyl-tyrosine phosphorylation	13	2.20713	0.00705115	STK16, EGFR, FGFR2, TYRO3, FGFR4, FGFR3, MAP2K1, LYN, FLT3, MAP2K2, FES, PRKCD, KDR	583	153	16792	2.44729	1	0.133798	12.2367
GOTERM_BP_DIRECT	GO:0008217~regulation of blood pressure	8	1.35823	0.00708976	SGK1, PTGS2, HMOX1, EDN1, ERAP1, ERAP2, NOS3, ATP1A1	583	65	16792	3.54495	1	0.133806	12.2996
GOTERM_BP_DIRECT	GO:1990440~positive regulation of transcription from RNA polymerase II promoter in response to endoplasmic reticulum stress	4	0.679117	0.00721136	ATF6, XBP1, TP53, HSPA5	583	12	16792	9.60091	1	0.135266	12.4975
GOTERM_BP_DIRECT	GO:0030007~cellular potassium ion homeostasis	4	0.679117	0.00721136	KCNMA1, CAMK2D, ATP1A3, ATP1A1	583	12	16792	9.60091	1	0.135266	12.4975
GOTERM_BP_DIRECT	GO:0030195~negative regulation of blood coagulation	4	0.679117	0.00721136	APOE, EDN1, PROS1, PROC	583	12	16792	9.60091	1	0.135266	12.4975
GOTERM_BP_DIRECT	GO:0032801~receptor catabolic process	4	0.679117	0.00721136	NEDD4, BECN1, UVRAG, TGFB1	583	12	16792	9.60091	1	0.135266	12.4975
GOTERM_BP_DIRECT	GO:0042088~T-helper 1 type immune response	4	0.679117	0.00721136	HRAS, HLA-DRB1, HLA-DRB4, HLA-DRB5	583	12	16792	9.60091	1	0.135266	12.4975
GOTERM_BP_DIRECT	GO:0036499~PERK-mediated unfolded protein response	4	0.679117	0.00721136	HERPUD1, CCL2, HSPA5, EIF2AK3	583	12	16792	9.60091	1	0.135266	12.4975
GOTERM_BP_DIRECT	GO:0050921~positive regulation of chemotaxis	4	0.679117	0.00721136	STX4, F2RL1, THBS1, TGFB1	583	12	16792	9.60091	1	0.135266	12.4975
GOTERM_BP_DIRECT	GO:0055119~relaxation of cardiac muscle	4	0.679117	0.00721136	GSTM2, ATP2A2, CAMK2D, ATP1A1	583	12	16792	9.60091	1	0.135266	12.4975
GOTERM_BP_DIRECT	GO:0045893~positive regulation of transcription, DNA-templated	30	5.09338	0.00728976	WNT5A, E2F3, ING2, EHF, CDH1, CHEK2, TGFB1, SHH, FOS, WNT1, CREB3L2, ASPH, ALX1, KLF5, MAP2K1, CREB3, MAP2K2, VHL, TP53, ESR1, MECOM, MAPK1, NOTCH1, PSEN1, RFC1, SP3, MAPK3, NFE2L1, KAT6A, F2R	583	515	16792	1.67783	1	0.135958	12.6249
GOTERM_BP_DIRECT	GO:0010506~regulation of autophagy	7	1.18846	0.00735614	XBP1, PSAP, LRRK2, PIP4K2C, ITPR1, RRAGB, PIP4K2B	583	50	16792	4.03238	1	0.136434	12.7326
GOTERM_BP_DIRECT	GO:0008543~fibroblast growth factor receptor signaling pathway	9	1.52801	0.00745747	FGFR2, MAPK1, FGFR4, FGFR3, CEP57, GRB2, CTGF, MAPK3, FGFRL1	583	82	16792	3.16128	1	0.137505	12.8968
GOTERM_BP_DIRECT	GO:0032967~positive regulation of collagen biosynthetic process	5	0.848896	0.00748412	CCL2, CTGF, F2, TGFB1, F2R	583	23	16792	6.26147	1	0.137289	12.9399
GOTERM_BP_DIRECT	GO:0001836~release of cytochrome c from mitochondria	5	0.848896	0.00748412	FIS1, BAK1, DNM1L, BBC3, BCL2	583	23	16792	6.26147	1	0.137289	12.9399
GOTERM_BP_DIRECT	GO:0007040~lysosome organization	6	1.01868	0.00762035	CLN3, NAGPA, AKTIP, BECN1, ABCA1, LRRK2	583	36	16792	4.80046	1	0.138936	13.1601
GOTERM_BP_DIRECT	GO:0042059~negative regulation of epidermal growth factor receptor signaling pathway	6	1.01868	0.00762035	EGFR, CDC42, CLTA, PTPN2, AP2A1, GRB2	583	36	16792	4.80046	1	0.138936	13.1601
GOTERM_BP_DIRECT	GO:0050796~regulation of insulin secretion	8	1.35823	0.00834904	PRKCA, GIP, SLC2A1, GNAS, ITPR3, KCNJ11, ITPR1, ITPR2	583	67	16792	3.43913	1	0.150491	14.3288
GOTERM_BP_DIRECT	GO:0030198~extracellular matrix organization	15	2.54669	0.00849611	B4GALT1, COL4A2, COL13A1, HSPG2, CDH1, FURIN, KDR, COL4A5, ATP7A, APP, CD44, FGA, VCAN, THBS1, FN1	583	196	16792	2.20429	1	0.15221	14.5629
GOTERM_BP_DIRECT	GO:0048870~cell motility	5	0.848896	0.00873921	PLD2, PLD1, MAP2K1, RAC1, MMP14	583	24	16792	6.00057	1	0.155484	14.9485
GOTERM_BP_DIRECT	GO:0071353~cellular response to interleukin-4	5	0.848896	0.00873921	XBP1, PML, FASN, KEAP1, HSPA5	583	24	16792	6.00057	1	0.155484	14.9485
GOTERM_BP_DIRECT	GO:0070371~ERK1 and ERK2 cascade	5	0.848896	0.00873921	MAPK1, APOA1, MAP2K1, MAP2K2, MAPK3	583	24	16792	6.00057	1	0.155484	14.9485
GOTERM_BP_DIRECT	GO:0008344~adult locomotory behavior	7	1.18846	0.00889411	APP, GIP, SNCA, ATP1A3, PPT1, NTSR1, PARK7	583	52	16792	3.87729	1	0.157278	15.1933
GOTERM_BP_DIRECT	GO:0086064~cell communication by electrical coupling involved in cardiac conduction	4	0.679117	0.00913614	ATP1A3, GJA1, PRKACA, ATP1A1	583	13	16792	8.86238	1	0.160459	15.5745
GOTERM_BP_DIRECT	GO:0006878~cellular copper ion homeostasis	4	0.679117	0.00913614	ATP7A, APP, ARF1, PRNP	583	13	16792	8.86238	1	0.160459	15.5745
GOTERM_BP_DIRECT	GO:0050435~beta-amyloid metabolic process	4	0.679117	0.00913614	BECN1, BACE2, PSEN2, BACE1	583	13	16792	8.86238	1	0.160459	15.5745
GOTERM_BP_DIRECT	GO:0042994~cytoplasmic sequestering of transcription factor	4	0.679117	0.00913614	CREB3, NFKBIE, PKD1, KEAP1	583	13	16792	8.86238	1	0.160459	15.5745
GOTERM_BP_DIRECT	GO:0008340~determination of adult lifespan	4	0.679117	0.00913614	MSH6, BBC3, TP53, LRRK2	583	13	16792	8.86238	1	0.160459	15.5745
GOTERM_BP_DIRECT	GO:0016045~detection of bacterium	4	0.679117	0.00913614	HLA-DRB1, HLA-DRB4, HLA-A, HLA-DRB5	583	13	16792	8.86238	1	0.160459	15.5745
GOTERM_BP_DIRECT	GO:2000484~positive regulation of interleukin-8 secretion	4	0.679117	0.00913614	WNT5A, HYAL2, F2RL1, F2R	583	13	16792	8.86238	1	0.160459	15.5745
GOTERM_BP_DIRECT	GO:0008544~epidermis development	9	1.52801	0.00920631	PTHLH, ATP2A2, PLOD1, CTGF, ATP2C1, UGCG, CRABP2, ALDH3A2, AGPAT2	583	85	16792	3.0497	1	0.16084	15.6847
GOTERM_BP_DIRECT	GO:0038128~ERBB2 signaling pathway	6	1.01868	0.00958868	EGFR, NRAS, HRAS, GRB2, STUB1, PIK3R1	583	38	16792	4.5478	1	0.16619	16.2829
GOTERM_BP_DIRECT	GO:0035690~cellular response to drug	8	1.35823	0.00976555	EGFR, CCL2, EDN1, TH, TP53, CHEK2, PRNP, GAS6	583	69	16792	3.33945	1	0.168221	16.5582
GOTERM_BP_DIRECT	GO:0001822~kidney development	9	1.52801	0.00985216	SGPL1, HYAL2, BAG6, ASS1, WFS1, PKD1, TMED10, PCSK9, ARL3	583	86	16792	3.01424	1	0.168814	16.6928
GOTERM_BP_DIRECT	GO:0030878~thyroid gland development	5	0.848896	0.0101242	MAPK1, MAP2K1, MAPK3, RAF1, SHH	583	25	16792	5.76055	1	0.172285	17.1139
GOTERM_BP_DIRECT	GO:0051090~regulation of sequence-specific DNA binding transcription factor activity	5	0.848896	0.0101242	MAPK1, FOS, SGK1, HMOX1, MAPK3	583	25	16792	5.76055	1	0.172285	17.1139
GOTERM_BP_DIRECT	GO:0019369~arachidonic acid metabolic process	5	0.848896	0.0101242	PLA2G4A, CYP1B1, FADS1, MAPK3, MGLL	583	25	16792	5.76055	1	0.172285	17.1139
GOTERM_BP_DIRECT	GO:0046513~ceramide biosynthetic process	5	0.848896	0.0101242	SPTLC1, SPTLC2, CERS2, CERS4, CERS3	583	25	16792	5.76055	1	0.172285	17.1139
GOTERM_BP_DIRECT	GO:0046686~response to cadmium ion	5	0.848896	0.0101242	NPC1, CYB5A, CAT, PRNP, B2M	583	25	16792	5.76055	1	0.172285	17.1139
GOTERM_BP_DIRECT	GO:0098869~cellular oxidant detoxification	8	1.35823	0.0105361	GSTM2, PTGS2, APOE, TXNRD3, CAT, GPX7, PARK7, MGST2	583	70	16792	3.29174	1	0.177862	17.7478
GOTERM_BP_DIRECT	GO:0007265~Ras protein signal transduction	8	1.35823	0.0105361	NRAS, PLD1, HRAS, GRB2, RASGRP1, TP53, PARK7, DHCR24	583	70	16792	3.29174	1	0.177862	17.7478
GOTERM_BP_DIRECT	GO:0006464~cellular protein modification process	10	1.69779	0.0106969	GGCX, NAGPA, CPE, PLOD1, PLOD2, RPN1, ICMT, RPN2, SLC35A1, YES1	583	105	16792	2.74312	1	0.179526	17.9941
GOTERM_BP_DIRECT	GO:0045541~negative regulation of cholesterol biosynthetic process	3	0.509338	0.0111855	APOE, ERLIN1, SCAP	583	5	16792	17.2816	1	0.186123	18.7379
GOTERM_BP_DIRECT	GO:0002503~peptide antigen assembly with MHC class II protein complex	3	0.509338	0.0111855	HLA-DRB1, HLA-DRB4, HLA-DRA	583	5	16792	17.2816	1	0.186123	18.7379
GOTERM_BP_DIRECT	GO:0090370~negative regulation of cholesterol efflux	3	0.509338	0.0111855	APOE, SHH, SREBF2	583	5	16792	17.2816	1	0.186123	18.7379
GOTERM_BP_DIRECT	GO:0032489~regulation of Cdc42 protein signal transduction	3	0.509338	0.0111855	APOA1, APOE, ABCA1	583	5	16792	17.2816	1	0.186123	18.7379
GOTERM_BP_DIRECT	GO:1900103~positive regulation of endoplasmic reticulum unfolded protein response	3	0.509338	0.0111855	BAK1, XBP1, PIK3R1	583	5	16792	17.2816	1	0.186123	18.7379
GOTERM_BP_DIRECT	GO:0030194~positive regulation of blood coagulation	4	0.679117	0.0113324	F2, F7, THBS1, F2R	583	14	16792	8.22936	1	0.187508	18.9603
GOTERM_BP_DIRECT	GO:0001921~positive regulation of receptor recycling	4	0.679117	0.0113324	PSEN1, SNCA, NSF, ARAP1	583	14	16792	8.22936	1	0.187508	18.9603
GOTERM_BP_DIRECT	GO:0042573~retinoic acid metabolic process	4	0.679117	0.0113324	UGT1A9, UGT1A3, CRABP2, UGT1A1	583	14	16792	8.22936	1	0.187508	18.9603
GOTERM_BP_DIRECT	GO:0042176~regulation of protein catabolic process	4	0.679117	0.0113324	CDC42, CHEK2, FAF1, FURIN	583	14	16792	8.22936	1	0.187508	18.9603
GOTERM_BP_DIRECT	GO:0048009~insulin-like growth factor receptor signaling pathway	4	0.679117	0.0113324	IGF2R, TSC2, EIF2AK3, PIK3R1	583	14	16792	8.22936	1	0.187508	18.9603
GOTERM_BP_DIRECT	GO:0008610~lipid biosynthetic process	4	0.679117	0.0113324	SREBF1, ACSL1, ACSL4, FDFT1	583	14	16792	8.22936	1	0.187508	18.9603
GOTERM_BP_DIRECT	GO:0031529~ruffle organization	4	0.679117	0.0113324	RAC1, ARFIP2, ARF6, MTOR	583	14	16792	8.22936	1	0.187508	18.9603
GOTERM_BP_DIRECT	GO:0033700~phospholipid efflux	4	0.679117	0.0113324	APOA2, APOA1, APOE, ABCA1	583	14	16792	8.22936	1	0.187508	18.9603
GOTERM_BP_DIRECT	GO:0035025~positive regulation of Rho protein signal transduction	5	0.848896	0.0116437	APOA1, ARRB1, RAC1, F2RL1, F2R	583	26	16792	5.53899	1	0.19132	19.4298
GOTERM_BP_DIRECT	GO:0051930~regulation of sensory perception of pain	5	0.848896	0.0116437	EDN1, MGLL, NTSR1, SLC9A1, F2R	583	26	16792	5.53899	1	0.19132	19.4298
GOTERM_BP_DIRECT	GO:0001958~endochondral ossification	5	0.848896	0.0116437	FGFR3, INPPL1, COL13A1, GNAS, MMP14	583	26	16792	5.53899	1	0.19132	19.4298
GOTERM_BP_DIRECT	GO:0030163~protein catabolic process	6	1.01868	0.0131554	TRAF2, CLN3, BACE2, BACE1, PPT1, MTOR	583	41	16792	4.21504	1	0.212542	21.6729
GOTERM_BP_DIRECT	GO:0070527~platelet aggregation	6	1.01868	0.0131554	TYRO3, FGA, GNAS, MPL, GAS6, SLC7A11	583	41	16792	4.21504	1	0.212542	21.6729
GOTERM_BP_DIRECT	GO:0006891~intra-Golgi vesicle-mediated transport	5	0.848896	0.0133022	COPA, COPZ1, NSF, VTI1A, COG2	583	27	16792	5.33384	1	0.21374	21.8875
GOTERM_BP_DIRECT	GO:0002224~toll-like receptor signaling pathway	5	0.848896	0.0133022	HSP90B1, CNPY3, TLR7, TLR8, TLR9	583	27	16792	5.33384	1	0.21374	21.8875
GOTERM_BP_DIRECT	GO:0034375~high-density lipoprotein particle remodeling	4	0.679117	0.0138063	APOA2, APOA1, APOE, ABCA5	583	15	16792	7.68073	1	0.21999	22.6203
GOTERM_BP_DIRECT	GO:0006636~unsaturated fatty acid biosynthetic process	4	0.679117	0.0138063	FADS1, FADS3, FADS2, ELOVL6	583	15	16792	7.68073	1	0.21999	22.6203
GOTERM_BP_DIRECT	GO:0090141~positive regulation of mitochondrial fission	4	0.679117	0.0138063	FIS1, DNM1L, BNIP3, KDR	583	15	16792	7.68073	1	0.21999	22.6203
GOTERM_BP_DIRECT	GO:0036503~ERAD pathway	4	0.679117	0.0138063	DERL1, VCP, RNF5, STUB1	583	15	16792	7.68073	1	0.21999	22.6203
GOTERM_BP_DIRECT	GO:0060397~JAK-STAT cascade involved in growth hormone signaling pathway	4	0.679117	0.0138063	MAPK1, LYN, MAPK3, PTPN1	583	15	16792	7.68073	1	0.21999	22.6203
GOTERM_BP_DIRECT	GO:0030214~hyaluronan catabolic process	4	0.679117	0.0138063	HYAL2, CD44, TGFB1, SLC9A1	583	15	16792	7.68073	1	0.21999	22.6203
GOTERM_BP_DIRECT	GO:0042993~positive regulation of transcription factor import into nucleus	4	0.679117	0.0138063	HDAC3, XBP1, CDH1, PIK3R1	583	15	16792	7.68073	1	0.21999	22.6203
GOTERM_BP_DIRECT	GO:0006665~sphingolipid metabolic process	4	0.679117	0.0138063	SERINC3, SPTLC1, PSAP, TH	583	15	16792	7.68073	1	0.21999	22.6203
GOTERM_BP_DIRECT	GO:0060071~Wnt signaling pathway, planar cell polarity pathway	9	1.52801	0.0144554	WNT5A, CDC42, PSMF1, WNT1, AP2A1, RAC1, RHOA, CLTC, FZD5	583	92	16792	2.81766	1	0.228158	23.5544
GOTERM_BP_DIRECT	GO:0007179~transforming growth factor beta receptor signaling pathway	9	1.52801	0.0144554	FOS, APOA1, CCL2, ID1, PML, RHOA, FKBP1A, FURIN, TGFB1	583	92	16792	2.81766	1	0.228158	23.5544
GOTERM_BP_DIRECT	GO:0051496~positive regulation of stress fiber assembly	6	1.01868	0.0145191	APOA1, CTGF, RAC1, RHOA, PAK1, MTOR	583	42	16792	4.11468	1	0.228094	23.6455
GOTERM_BP_DIRECT	GO:0006986~response to unfolded protein	6	1.01868	0.0145191	HERPUD1, DERL1, CHAC1, HSPD1, THBS1, SERPINH1	583	42	16792	4.11468	1	0.228094	23.6455
GOTERM_BP_DIRECT	GO:0035338~long-chain fatty-acyl-CoA biosynthetic process	6	1.01868	0.0145191	ACSL1, FASN, PPT1, ELOVL6, ACSL4, ACSL3	583	42	16792	4.11468	1	0.228094	23.6455
GOTERM_BP_DIRECT	GO:0060348~bone development	6	1.01868	0.0145191	FGFR2, WNT1, PPIB, VKORC1, SRD5A1, GNAS	583	42	16792	4.11468	1	0.228094	23.6455
GOTERM_BP_DIRECT	GO:0045740~positive regulation of DNA replication	6	1.01868	0.0145191	EGFR, CDC42, HRAS, INS, RAC1, CALR	583	42	16792	4.11468	1	0.228094	23.6455
GOTERM_BP_DIRECT	GO:1900034~regulation of cellular response to heat	8	1.35823	0.0150631	MAPK1, FKBP4, CAMK2G, HSPB8, MAPK3, CAMK2D, ATR, MTOR	583	75	16792	3.07229	1	0.234633	24.4193
GOTERM_BP_DIRECT	GO:2000145~regulation of cell motility	5	0.848896	0.0151038	EGFR, ROCK1, RHOA, RAF1, FES	583	28	16792	5.14335	1	0.234226	24.4768
GOTERM_BP_DIRECT	GO:0032689~negative regulation of interferon-gamma production	5	0.848896	0.0151038	HLA-DRB1, HLA-DRB4, HLA-DRB5, PRNP, GAS6	583	28	16792	5.14335	1	0.234226	24.4768
GOTERM_BP_DIRECT	GO:0014823~response to activity	6	1.01868	0.0159744	HDAC5, CCL2, EDN1, TH, CAT, HSPD1	583	43	16792	4.01899	1	0.245015	25.6989
GOTERM_BP_DIRECT	GO:0003179~heart valve morphogenesis	3	0.509338	0.0163952	FGFRL1, MTOR, TGFB1	583	6	16792	14.4014	1	0.249623	26.2827
GOTERM_BP_DIRECT	GO:0070245~positive regulation of thymocyte apoptotic process	3	0.509338	0.0163952	WNT5A, BBC3, TP53	583	6	16792	14.4014	1	0.249623	26.2827
GOTERM_BP_DIRECT	GO:0010742~macrophage derived foam cell differentiation	3	0.509338	0.0163952	SOAT1, SOAT2, TGFB1	583	6	16792	14.4014	1	0.249623	26.2827
GOTERM_BP_DIRECT	GO:1903715~regulation of aerobic respiration	3	0.509338	0.0163952	VCP, BNIP3, CBFA2T3	583	6	16792	14.4014	1	0.249623	26.2827
GOTERM_BP_DIRECT	GO:0035493~SNARE complex assembly	3	0.509338	0.0163952	STX4, VAMP7, UVRAG	583	6	16792	14.4014	1	0.249623	26.2827
GOTERM_BP_DIRECT	GO:0060440~trachea formation	3	0.509338	0.0163952	MAPK1, MAP2K1, MAPK3	583	6	16792	14.4014	1	0.249623	26.2827
GOTERM_BP_DIRECT	GO:0060137~maternal process involved in parturition	3	0.509338	0.0163952	CCL2, CYP1A1, EDN1	583	6	16792	14.4014	1	0.249623	26.2827
GOTERM_BP_DIRECT	GO:0034384~high-density lipoprotein particle clearance	3	0.509338	0.0163952	APOA2, APOA1, APOE	583	6	16792	14.4014	1	0.249623	26.2827
GOTERM_BP_DIRECT	GO:0071287~cellular response to manganese ion	3	0.509338	0.0163952	TH, HSPA5, LRRK2	583	6	16792	14.4014	1	0.249623	26.2827
GOTERM_BP_DIRECT	GO:0030301~cholesterol transport	4	0.679117	0.0165622	NPC1, APOB, APOA1, CFTR	583	16	16792	7.20069	1	0.250828	26.5133
GOTERM_BP_DIRECT	GO:0042307~positive regulation of protein import into nucleus	4	0.679117	0.0165622	HYAL2, PRKCD, TGFB1, SHH	583	16	16792	7.20069	1	0.250828	26.5133
GOTERM_BP_DIRECT	GO:0010832~negative regulation of myotube differentiation	4	0.679117	0.0165622	HDAC5, NOTCH1, HDAC3, XBP1	583	16	16792	7.20069	1	0.250828	26.5133
GOTERM_BP_DIRECT	GO:0010592~positive regulation of lamellipodium assembly	4	0.679117	0.0165622	WNT1, ARPC2, RAC1, MTOR	583	16	16792	7.20069	1	0.250828	26.5133
GOTERM_BP_DIRECT	GO:0044257~cellular protein catabolic process	4	0.679117	0.0165622	APOB, RNF5, PPT1, CHEK2	583	16	16792	7.20069	1	0.250828	26.5133
GOTERM_BP_DIRECT	GO:0036149~phosphatidylinositol acyl-chain remodeling	4	0.679117	0.0165622	PLA2G4A, PLA2G12A, MBOAT7, PLA2G2A	583	16	16792	7.20069	1	0.250828	26.5133
GOTERM_BP_DIRECT	GO:0035994~response to muscle stretch	4	0.679117	0.0165622	FOS, EDN1, RAF1, SLC9A1	583	16	16792	7.20069	1	0.250828	26.5133
GOTERM_BP_DIRECT	GO:0052695~cellular glucuronidation	4	0.679117	0.0165622	UGT1A6, UGT1A9, UGT1A3, UGT1A1	583	16	16792	7.20069	1	0.250828	26.5133
GOTERM_BP_DIRECT	GO:0010613~positive regulation of cardiac muscle hypertrophy	4	0.679117	0.0165622	PRKCA, EDN1, CAMK2D, SLC9A1	583	16	16792	7.20069	1	0.250828	26.5133
GOTERM_BP_DIRECT	GO:0071222~cellular response to lipopolysaccharide	10	1.69779	0.0167072	WNT5A, HDAC5, CCL2, ASS1, XBP1, TFPI, PDE4D, AKAP8, ABCA1, B2M	583	113	16792	2.54892	1	0.251731	26.7129
GOTERM_BP_DIRECT	GO:0071549~cellular response to dexamethasone stimulus	5	0.848896	0.0170519	EGFR, CCL2, ASS1, SRD5A1, TGFB1	583	29	16792	4.96599	1	0.255223	27.1854
GOTERM_BP_DIRECT	GO:0045732~positive regulation of protein catabolic process	7	1.18846	0.0173655	WNT5A, RAB7A, VCP, NEDD4, NDFIP1, GJA1, NSF	583	60	16792	3.36032	1	0.258267	27.6127
GOTERM_BP_DIRECT	GO:0050679~positive regulation of epithelial cell proliferation	7	1.18846	0.0173655	FGFR2, EGFR, GLUL, NOTCH1, HRAS, ID1, TGFB1	583	60	16792	3.36032	1	0.258267	27.6127
GOTERM_BP_DIRECT	GO:0034644~cellular response to UV	6	1.01868	0.0175237	BAK1, PTGS2, NEDD4, TP53, ATR, PIK3R1	583	44	16792	3.92765	1	0.259287	27.8274
GOTERM_BP_DIRECT	GO:0008286~insulin receptor signaling pathway	8	1.35823	0.0183639	SREBF1, PTPN2, GRB2, PIK3C2A, INS, ATP6V0A1, PTPN1, PIK3R1	583	78	16792	2.95413	1	0.268928	28.9574
GOTERM_BP_DIRECT	GO:0045766~positive regulation of angiogenesis	10	1.69779	0.0185334	PRKCA, WNT5A, PRKD2, CYP1B1, XBP1, HMOX1, ERAP1, NOS3, THBS1, KDR	583	115	16792	2.50459	1	0.27002	29.1834
GOTERM_BP_DIRECT	GO:0006950~response to stress	7	1.18846	0.0187144	EGFR, ATF6, MAPK1, SGK1, HSP90B1, SQSTM1, MTOR	583	61	16792	3.30523	1	0.271244	29.4239
GOTERM_BP_DIRECT	GO:0006810~transport	21	3.56537	0.0192474	GNAI3, CRABP2, SLC37A4, GOLIM4, GJA1, CFTR, AKAP9, CRAT, TMED9, DBI, ABCB6, ITPR2, TMED7, ACBD3, SLC35B1, BAG6, VAMP7, TMED10, ASNA1, FEZ1, CLCN5	583	348	16792	1.7381	1	0.276795	30.1277
GOTERM_BP_DIRECT	GO:0050728~negative regulation of inflammatory response	8	1.35823	0.0195687	TNFRSF1A, TYRO3, APOA1, PTPN2, APOE, NDFIP1, PRKCD, PROC	583	79	16792	2.91673	1	0.279681	30.5487
GOTERM_BP_DIRECT	GO:0070542~response to fatty acid	4	0.679117	0.0196032	ASS1, PTGS2, CTGF, CAT	583	17	16792	6.77712	1	0.279053	30.5937
GOTERM_BP_DIRECT	GO:0048514~blood vessel morphogenesis	4	0.679117	0.0196032	CYP1B1, NEDD4, ID1, GJA1	583	17	16792	6.77712	1	0.279053	30.5937
GOTERM_BP_DIRECT	GO:0043651~linoleic acid metabolic process	4	0.679117	0.0196032	GSTM2, ACSL1, FADS1, FADS2	583	17	16792	6.77712	1	0.279053	30.5937
GOTERM_BP_DIRECT	GO:0015012~heparan sulfate proteoglycan biosynthetic process	4	0.679117	0.0196032	B3GAT3, EXT1, DSE, EXT2	583	17	16792	6.77712	1	0.279053	30.5937
GOTERM_BP_DIRECT	GO:0007613~memory	7	1.18846	0.0201332	GIP, PTGS2, PSEN1, TH, ATP1A3, ITPR3, KCNK2	583	62	16792	3.25192	1	0.28441	31.2827
GOTERM_BP_DIRECT	GO:0051260~protein homooligomerization	13	2.20713	0.0205827	DERL1, FGFRL1, TRIM13, ITPR3, FIS1, GLUL, VCP, CEP57, HMOX1, TOR1A, TGM2, PRNP, EIF2AK3	583	177	16792	2.11546	1	0.288725	31.8618
GOTERM_BP_DIRECT	GO:0001558~regulation of cell growth	8	1.35823	0.0208278	TMEM97, SGK1, BLZF1, CD320, CREB3, CTGF, IGFBP6, CAMK2D	583	80	16792	2.88027	1	0.290567	32.1756
GOTERM_BP_DIRECT	GO:0001503~ossification	8	1.35823	0.0208278	EGFR, CTGF, SP3, BCL2, SORT1, EXT1, EIF2AK3, EXT2	583	80	16792	2.88027	1	0.290567	32.1756
GOTERM_BP_DIRECT	GO:0010595~positive regulation of endothelial cell migration	6	1.01868	0.0209131	PRKCA, WNT5A, PRKD2, EDN1, THBS1, KDR	583	46	16792	3.75688	1	0.290512	32.2845
GOTERM_BP_DIRECT	GO:0000186~activation of MAPKK activity	6	1.01868	0.0209131	EGFR, MAP3K5, PSEN1, RAF1, LRRK2, F2R	583	46	16792	3.75688	1	0.290512	32.2845
GOTERM_BP_DIRECT	GO:0006629~lipid metabolic process	12	2.03735	0.0209369	SREBF1, HSD17B10, CEPT1, FADS1, FADS3, PEMT, MGLL, FADS2, GDPD5, ACSL4, MTTP, SREBF2	583	157	16792	2.20148	1	0.289736	32.3148
GOTERM_BP_DIRECT	GO:0042771~intrinsic apoptotic signaling pathway in response to DNA damage by p53 class mediator	5	0.848896	0.0214006	TMEM109, BAG6, PML, TP53, CHEK2	583	31	16792	4.6456	1	0.294093	32.9038
GOTERM_BP_DIRECT	GO:0050727~regulation of inflammatory response	7	1.18846	0.0216234	CASP4, PTGS2, LYN, ESR1, MTA1, MGLL, PARK7	583	63	16792	3.2003	1	0.295612	33.1849
GOTERM_BP_DIRECT	GO:0045359~positive regulation of interferon-beta biosynthetic process	3	0.509338	0.0224308	TLR7, TLR8, TLR9	583	7	16792	12.344	1	0.303792	34.1948
GOTERM_BP_DIRECT	GO:0042178~xenobiotic catabolic process	3	0.509338	0.0224308	GSTM2, ACSL1, CRYZ	583	7	16792	12.344	1	0.303792	34.1948
GOTERM_BP_DIRECT	GO:0060428~lung epithelium development	3	0.509338	0.0224308	WNT7B, PKD1, SHH	583	7	16792	12.344	1	0.303792	34.1948
GOTERM_BP_DIRECT	GO:0032933~SREBP signaling pathway	3	0.509338	0.0224308	INSIG1, ERLIN1, SCAP	583	7	16792	12.344	1	0.303792	34.1948
GOTERM_BP_DIRECT	GO:0045822~negative regulation of heart contraction	3	0.509338	0.0224308	ATP2A2, ATP1A1, PDE4D	583	7	16792	12.344	1	0.303792	34.1948
GOTERM_BP_DIRECT	GO:0001961~positive regulation of cytokine-mediated signaling pathway	3	0.509338	0.0224308	GAS6, AGPAT2, AGPAT1	583	7	16792	12.344	1	0.303792	34.1948
GOTERM_BP_DIRECT	GO:0042167~heme catabolic process	3	0.509338	0.0224308	HMOX2, HMOX1, UGT1A1	583	7	16792	12.344	1	0.303792	34.1948
GOTERM_BP_DIRECT	GO:0007411~axon guidance	12	2.03735	0.0227484	WNT5A, MAPK1, NRAS, HRAS, GRB2, MAPK3, RAC1, NGFR, EXT1, GPC1, SHH, FEZ1	583	159	16792	2.17379	1	0.30631	34.5881
GOTERM_BP_DIRECT	GO:0001935~endothelial cell proliferation	4	0.679117	0.0229306	APOA1, XBP1, HMOX1, MMP14	583	18	16792	6.40061	1	0.307282	34.8126
GOTERM_BP_DIRECT	GO:0001708~cell fate specification	4	0.679117	0.0229306	FKBP8, NOTCH1, PSEN1, SHH	583	18	16792	6.40061	1	0.307282	34.8126
GOTERM_BP_DIRECT	GO:0010880~regulation of release of sequestered calcium ion into cytosol by sarcoplasmic reticulum	4	0.679117	0.0229306	GSTM2, CAMK2D, PDE4D, ASPH	583	18	16792	6.40061	1	0.307282	34.8126
GOTERM_BP_DIRECT	GO:0036148~phosphatidylglycerol acyl-chain remodeling	4	0.679117	0.0229306	PLA2G4A, LPGAT1, PLA2G12A, PLA2G2A	583	18	16792	6.40061	1	0.307282	34.8126
GOTERM_BP_DIRECT	GO:0050731~positive regulation of peptidyl-tyrosine phosphorylation	8	1.35823	0.0235126	ARHGEF2, CD44, HAX1, INS, TP53, MTOR, YES1, TGFB1	583	82	16792	2.81002	1	0.312691	35.5251
GOTERM_BP_DIRECT	GO:0001974~blood vessel remodeling	5	0.848896	0.0238066	ATP7A, BAK1, NOL3, TGM2, NOS3	583	32	16792	4.50043	1	0.314853	35.8823
GOTERM_BP_DIRECT	GO:0045907~positive regulation of vasoconstriction	5	0.848896	0.0238066	EGFR, FGA, PTGS2, GJA1, F2R	583	32	16792	4.50043	1	0.314853	35.8823
GOTERM_BP_DIRECT	GO:0006954~inflammatory response	22	3.73514	0.0239402	CCL2, LYN, PTGS2, IRGM, F2RL1, IL15, TLR7, TLR8, PARK7, TGFB1, TLR9, HDAC5, TNFRSF1A, FOS, CASP4, RAC1, MGLL, NFE2L1, NGFR, THBS1, F2R, AOC3	583	379	16792	1.67193	1	0.315235	36.0439
GOTERM_BP_DIRECT	GO:0008360~regulation of cell shape	11	1.86757	0.0239508	ANXA7, VRK1, HPN, VRK2, CCL2, CSNK1D, F2, FES, ARAP1, KDR, FN1	583	140	16792	2.26307	1	0.31427	36.0568
GOTERM_BP_DIRECT	GO:0046330~positive regulation of JNK cascade	7	1.18846	0.0248232	CDC42, MAP3K5, HRAS, CTGF, RASGRP1, F2RL1, TLR9	583	65	16792	3.10183	1	0.322647	37.1028
GOTERM_BP_DIRECT	GO:2001244~positive regulation of intrinsic apoptotic signaling pathway	5	0.848896	0.0263698	FIS1, DNM1L, BBC3, BCL2, TP53	583	33	16792	4.36405	1	0.337975	38.9177
GOTERM_BP_DIRECT	GO:0043536~positive regulation of blood vessel endothelial cell migration	4	0.679117	0.0265448	PRKCA, PRKD2, THBS1, TGFB1	583	19	16792	6.06374	1	0.338679	39.1198
GOTERM_BP_DIRECT	GO:0050771~negative regulation of axonogenesis	4	0.679117	0.0265448	GDI1, PSEN1, RHOA, NGFR	583	19	16792	6.06374	1	0.338679	39.1198
GOTERM_BP_DIRECT	GO:0043393~regulation of protein binding	4	0.679117	0.0265448	HDAC5, APP, PSEN1, PRKACA	583	19	16792	6.06374	1	0.338679	39.1198
GOTERM_BP_DIRECT	GO:0046827~positive regulation of protein export from nucleus	4	0.679117	0.0265448	TP53, PRKACA, EMD, GAS6	583	19	16792	6.06374	1	0.338679	39.1198
GOTERM_BP_DIRECT	GO:0006883~cellular sodium ion homeostasis	4	0.679117	0.0265448	SGK1, ATP1A3, ATP1A1, SLC9A1	583	19	16792	6.06374	1	0.338679	39.1198
GOTERM_BP_DIRECT	GO:0006892~post-Golgi vesicle-mediated transport	4	0.679117	0.0265448	STX4, ARF1, VAMP7, ARL3	583	19	16792	6.06374	1	0.338679	39.1198
GOTERM_BP_DIRECT	GO:0010881~regulation of cardiac muscle contraction by regulation of the release of sequestered calcium ion	4	0.679117	0.0265448	GSTM2, CAMK2D, PRKACA, ASPH	583	19	16792	6.06374	1	0.338679	39.1198
GOTERM_BP_DIRECT	GO:0035914~skeletal muscle cell differentiation	6	1.01868	0.0267533	KLF5, PLAGL1, FOS, NOTCH1, EMD, BCL9	583	49	16792	3.52687	1	0.339726	39.3599
GOTERM_BP_DIRECT	GO:0098609~cell-cell adhesion	17	2.88625	0.0271546	VAPA, VAPB, ARFIP2, KTN1, PARK7, CSNK1D, MACF1, PAK4, LRRC59, FASN, HSPA5, RUVBL1, PTPN1, YKT6, EMD, PUF60, EPN2	583	271	16792	1.80681	1	0.342751	39.8195
GOTERM_BP_DIRECT	GO:0042127~regulation of cell proliferation	13	2.20713	0.027853	ARHGEF2, SGK1, CREB3, BIRC6, FES, LGR5, SHH, TNFRSF1A, PLA2G4A, BAG6, DHCR7, NGFR, YES1	583	185	16792	2.02398	1	0.348769	40.6115
GOTERM_BP_DIRECT	GO:0032868~response to insulin	7	1.18846	0.0283243	LYN, INPPL1, FADS1, SORT1, CAT, MTOR, SCAP	583	67	16792	3.00924	1	0.352403	41.1403
GOTERM_BP_DIRECT	GO:0051607~defense response to virus	12	2.03735	0.0288698	SERINC3, PLSCR1, HYAL2, BECN1, BCL2, BNIP3L, F2RL1, PML, BNIP3, OAS1, TLR7, TLR8	583	165	16792	2.09475	1	0.356732	41.7469
GOTERM_BP_DIRECT	GO:0030282~bone mineralization	5	0.848896	0.0290922	FGFR2, FGFR3, PTGS2, AXIN2, EIF2AK3	583	34	16792	4.2357	1	0.357801	41.9925
GOTERM_BP_DIRECT	GO:1903214~regulation of protein targeting to mitochondrion	3	0.509338	0.0292291	SREBF1, HAX1, BNIP3L	583	8	16792	10.801	1	0.358016	42.1431
GOTERM_BP_DIRECT	GO:0071499~cellular response to laminar fluid shear stress	3	0.509338	0.0292291	ASS1, XBP1, SREBF2	583	8	16792	10.801	1	0.358016	42.1431
GOTERM_BP_DIRECT	GO:0044829~positive regulation by host of viral genome replication	3	0.509338	0.0292291	PPIB, VAPA, VAPB	583	8	16792	10.801	1	0.358016	42.1431
GOTERM_BP_DIRECT	GO:0071550~death-inducing signaling complex assembly	3	0.509338	0.0292291	TRAF2, TNFRSF1A, RAF1	583	8	16792	10.801	1	0.358016	42.1431
GOTERM_BP_DIRECT	GO:1903896~positive regulation of IRE1-mediated unfolded protein response	3	0.509338	0.0292291	BAK1, BBC3, PTPN1	583	8	16792	10.801	1	0.358016	42.1431
GOTERM_BP_DIRECT	GO:0048261~negative regulation of receptor-mediated endocytosis	3	0.509338	0.0292291	RAC1, PCSK9, ARF6	583	8	16792	10.801	1	0.358016	42.1431
GOTERM_BP_DIRECT	GO:0010544~negative regulation of platelet activation	3	0.509338	0.0292291	APOE, F2, NOS3	583	8	16792	10.801	1	0.358016	42.1431
GOTERM_BP_DIRECT	GO:0086036~regulation of cardiac muscle cell membrane potential	3	0.509338	0.0292291	ATP2A2, ATP1A3, SLC9A1	583	8	16792	10.801	1	0.358016	42.1431
GOTERM_BP_DIRECT	GO:0048227~plasma membrane to endosome transport	3	0.509338	0.0292291	RAB11A, SORT1, USP6NL	583	8	16792	10.801	1	0.358016	42.1431
GOTERM_BP_DIRECT	GO:0071236~cellular response to antibiotic	3	0.509338	0.0292291	PLA2G4A, HSPA5, SLC9A1	583	8	16792	10.801	1	0.358016	42.1431
GOTERM_BP_DIRECT	GO:0098909~regulation of cardiac muscle cell action potential involved in regulation of contraction	3	0.509338	0.0292291	ATP2A2, CAMK2D, AKAP9	583	8	16792	10.801	1	0.358016	42.1431
GOTERM_BP_DIRECT	GO:0043497~regulation of protein heterodimerization activity	3	0.509338	0.0292291	CDC42, BAK1, BCL2	583	8	16792	10.801	1	0.358016	42.1431
GOTERM_BP_DIRECT	GO:0045416~positive regulation of interleukin-8 biosynthetic process	3	0.509338	0.0292291	APOA2, TLR7, TLR8	583	8	16792	10.801	1	0.358016	42.1431
GOTERM_BP_DIRECT	GO:0006928~movement of cell or subcellular component	8	1.35823	0.0295776	PTGS2, MAP2K1, ARPC2, PAK4, RAC1, ARFIP2, ARF6, PLAUR	583	86	16792	2.67933	1	0.360308	42.5251
GOTERM_BP_DIRECT	GO:0009813~flavonoid biosynthetic process	4	0.679117	0.0304447	UGT1A6, UGT1A3, UGT1A1, UGT2B28	583	20	16792	5.76055	1	0.367608	43.4651
GOTERM_BP_DIRECT	GO:1902895~positive regulation of pri-miRNA transcription from RNA polymerase II promoter	4	0.679117	0.0304447	FOS, TEAD1, NGFR, TGFB1	583	20	16792	5.76055	1	0.367608	43.4651
GOTERM_BP_DIRECT	GO:0006491~N-glycan processing	4	0.679117	0.0304447	MAN2A2, MGAT4A, MAN1A1, EDEM1	583	20	16792	5.76055	1	0.367608	43.4651
GOTERM_BP_DIRECT	GO:0043153~entrainment of circadian clock by photoperiod	4	0.679117	0.0304447	PML, TP53, MTA1, BHLHE40	583	20	16792	5.76055	1	0.367608	43.4651
GOTERM_BP_DIRECT	GO:0042542~response to hydrogen peroxide	6	1.01868	0.0311704	BAK1, STK25, HMOX1, BCL2, CAT, HSPD1	583	51	16792	3.38856	1	0.373426	44.2406
GOTERM_BP_DIRECT	GO:0031648~protein destabilization	5	0.848896	0.031975	DERL1, ID1, XBP1, RNF5, SNCA	583	35	16792	4.11468	1	0.379894	45.0886
GOTERM_BP_DIRECT	GO:0071902~positive regulation of protein serine/threonine kinase activity	5	0.848896	0.031975	ACSL1, MAP2K1, MAP2K2, SNCA, RHOA	583	35	16792	4.11468	1	0.379894	45.0886
GOTERM_BP_DIRECT	GO:0000422~mitophagy	5	0.848896	0.031975	FIS1, GABARAPL1, ATG5, SQSTM1, BNIP3	583	35	16792	4.11468	1	0.379894	45.0886
GOTERM_BP_DIRECT	GO:0071333~cellular response to glucose stimulus	6	1.01868	0.0335402	XBP1, TH, PRKACA, KCNJ11, UNC13B, GAS6	583	52	16792	3.32339	1	0.393283	46.7035
GOTERM_BP_DIRECT	GO:0019233~sensory perception of pain	6	1.01868	0.0335402	MAPK1, GIP, PTGS2, MAPK3, EDN1, UCHL1	583	52	16792	3.32339	1	0.393283	46.7035
GOTERM_BP_DIRECT	GO:0042730~fibrinolysis	4	0.679117	0.0346284	FGA, F2, PROS1, PLAUR	583	21	16792	5.48624	1	0.402008	47.7996
GOTERM_BP_DIRECT	GO:2000378~negative regulation of reactive oxygen species metabolic process	4	0.679117	0.0346284	BECN1, BCL2, BNIP3, AATF	583	21	16792	5.48624	1	0.402008	47.7996
GOTERM_BP_DIRECT	GO:0035902~response to immobilization stress	4	0.679117	0.0346284	FOS, CYP1A1, TH, TGFB1	583	21	16792	5.48624	1	0.402008	47.7996
GOTERM_BP_DIRECT	GO:0002028~regulation of sodium ion transport	4	0.679117	0.0346284	CAMK2D, NOS3, ATP1A1, TGFB1	583	21	16792	5.48624	1	0.402008	47.7996
GOTERM_BP_DIRECT	GO:0042346~positive regulation of NF-kappaB import into nucleus	4	0.679117	0.0346284	PTGS2, RHOA, TLR7, TLR9	583	21	16792	5.48624	1	0.402008	47.7996
GOTERM_BP_DIRECT	GO:0050772~positive regulation of axonogenesis	4	0.679117	0.0346284	STK25, MAP2K1, RHOA, NGFR	583	21	16792	5.48624	1	0.402008	47.7996
GOTERM_BP_DIRECT	GO:0006471~protein ADP-ribosylation	4	0.679117	0.0346284	LIG1, ARF4, PARP10, TNKS2	583	21	16792	5.48624	1	0.402008	47.7996
GOTERM_BP_DIRECT	GO:0050714~positive regulation of protein secretion	5	0.848896	0.0350194	DNM1L, FGA, ARF1, UNC13B, TGFB1	583	36	16792	4.00038	1	0.404327	48.1882
GOTERM_BP_DIRECT	GO:0097190~apoptotic signaling pathway	7	1.18846	0.0362667	PRKCA, SGPL1, BAK1, MAP3K5, BBC3, NGFR, SHH	583	71	16792	2.83971	1	0.414202	49.4097
GOTERM_BP_DIRECT	GO:0043653~mitochondrial fragmentation involved in apoptotic process	3	0.509338	0.03673	FIS1, DNM1L, BNIP3	583	9	16792	9.60091	1	0.417048	49.8565
GOTERM_BP_DIRECT	GO:0060670~branching involved in labyrinthine layer morphogenesis	3	0.509338	0.03673	FGFR2, GRB2, FZD5	583	9	16792	9.60091	1	0.417048	49.8565
GOTERM_BP_DIRECT	GO:0022417~protein maturation by protein folding	3	0.509338	0.03673	WFS1, FKBP1A, CALR	583	9	16792	9.60091	1	0.417048	49.8565
GOTERM_BP_DIRECT	GO:0060627~regulation of vesicle-mediated transport	3	0.509338	0.03673	UVRAG, RAB11A, FES	583	9	16792	9.60091	1	0.417048	49.8565
GOTERM_BP_DIRECT	GO:0051561~positive regulation of mitochondrial calcium ion concentration	3	0.509338	0.03673	FIS1, RAP1GDS1, TGM2	583	9	16792	9.60091	1	0.417048	49.8565
GOTERM_BP_DIRECT	GO:0034405~response to fluid shear stress	3	0.509338	0.03673	PKD1, GJA1, NOS3	583	9	16792	9.60091	1	0.417048	49.8565
GOTERM_BP_DIRECT	GO:2000810~regulation of bicellular tight junction assembly	3	0.509338	0.03673	GJA1, PRKACA, FZD5	583	9	16792	9.60091	1	0.417048	49.8565
GOTERM_BP_DIRECT	GO:2000059~negative regulation of protein ubiquitination involved in ubiquitin-dependent protein catabolic process	3	0.509338	0.03673	WNT1, PSEN1, PML	583	9	16792	9.60091	1	0.417048	49.8565
GOTERM_BP_DIRECT	GO:0007494~midgut development	3	0.509338	0.03673	WNT5A, EGFR, ASS1	583	9	16792	9.60091	1	0.417048	49.8565
GOTERM_BP_DIRECT	GO:0010469~regulation of receptor activity	3	0.509338	0.03673	PCSK9, PDE4D, PRKCD	583	9	16792	9.60091	1	0.417048	49.8565
GOTERM_BP_DIRECT	GO:0010873~positive regulation of cholesterol esterification	3	0.509338	0.03673	APOA2, APOA1, APOE	583	9	16792	9.60091	1	0.417048	49.8565
GOTERM_BP_DIRECT	GO:0035988~chondrocyte proliferation	3	0.509338	0.03673	FGFR3, CTGF, MMP14	583	9	16792	9.60091	1	0.417048	49.8565
GOTERM_BP_DIRECT	GO:2000786~positive regulation of autophagosome assembly	3	0.509338	0.03673	RAB3GAP1, PIP4K2C, PIP4K2B	583	9	16792	9.60091	1	0.417048	49.8565
GOTERM_BP_DIRECT	GO:0019852~L-ascorbic acid metabolic process	3	0.509338	0.03673	CYB5R3, SLC2A1, CYB5A	583	9	16792	9.60091	1	0.417048	49.8565
GOTERM_BP_DIRECT	GO:0003254~regulation of membrane depolarization	3	0.509338	0.03673	CAMK2D, NTSR1, B2M	583	9	16792	9.60091	1	0.417048	49.8565
GOTERM_BP_DIRECT	GO:0071356~cellular response to tumor necrosis factor	9	1.52801	0.0373704	MAP3K5, HYAL2, APOB, ARHGEF2, CCL2, ASS1, EDN1, THBS1, KCNJ11	583	110	16792	2.35659	1	0.421391	50.4678
GOTERM_BP_DIRECT	GO:0043547~positive regulation of GTPase activity	29	4.9236	0.0374763	FGFR2, HRAS, FGFR4, FGFR3, CCL2, RAP1GAP, GRB2, RAB3GAP1, CAMK2G, ASAP2, AKAP9, RASGRP1, RAC1, CAMK2D, AXIN2, TRIP10, EGFR, GDI1, ARHGEF2, DNM1L, RAP1GDS1, RGS19, PREB, ARRB1, TSC2, ARF4, GNAS, LRRK2, ARAP1	583	565	16792	1.47837	1	0.421089	50.5683
GOTERM_BP_DIRECT	GO:0060291~long-term synaptic potentiation	5	0.848896	0.041595	MAPK1, STX4, GIP, SNCA, ITPR3	583	38	16792	3.78983	1	0.454281	54.3277
GOTERM_BP_DIRECT	GO:0051092~positive regulation of NF-kappaB transcription factor activity	10	1.69779	0.0419168	WNT5A, TRAF2, PRKD2, ARHGEF2, INS, PRKCI, TRIM13, CAT, TGFB1, TLR9	583	133	16792	2.16562	1	0.455626	54.6098
GOTERM_BP_DIRECT	GO:0035556~intracellular signal transduction	22	3.73514	0.0423895	PRKCA, ARHGEF2, FKBP8, SGK1, EDN1, PRKCI, RAF1, PRKCE, PRKCD, SRPK1, PRKD2, PLCB4, PSEN1, SQSTM1, CTGF, HMOX1, RAC1, PSEN2, LRRK2, UNC13B, S100A1, AKT3	583	403	16792	1.57236	1	0.458166	55.021
GOTERM_BP_DIRECT	GO:0035924~cellular response to vascular endothelial growth factor stimulus	4	0.679117	0.0438341	PRKD2, NOTCH1, XBP1, KDR	583	23	16792	5.00917	1	0.468346	56.2563
GOTERM_BP_DIRECT	GO:0040037~negative regulation of fibroblast growth factor receptor signaling pathway	3	0.509338	0.044877	WNT5A, THBS1, GPC1	583	10	16792	8.64082	1	0.475186	57.1281
GOTERM_BP_DIRECT	GO:1902237~positive regulation of endoplasmic reticulum stress-induced intrinsic apoptotic signaling pathway	3	0.509338	0.044877	SERINC3, PTPN2, BBC3	583	10	16792	8.64082	1	0.475186	57.1281
GOTERM_BP_DIRECT	GO:0016126~sterol biosynthetic process	3	0.509338	0.044877	TM7SF2, MSMO1, SQLE	583	10	16792	8.64082	1	0.475186	57.1281
GOTERM_BP_DIRECT	GO:0071383~cellular response to steroid hormone stimulus	3	0.509338	0.044877	NPC1, ATP1A3, ATP1A1	583	10	16792	8.64082	1	0.475186	57.1281
GOTERM_BP_DIRECT	GO:0042416~dopamine biosynthetic process	3	0.509338	0.044877	GPR37, SNCA, TH	583	10	16792	8.64082	1	0.475186	57.1281
GOTERM_BP_DIRECT	GO:0060252~positive regulation of glial cell proliferation	3	0.509338	0.044877	LYN, PRKCI, MTOR	583	10	16792	8.64082	1	0.475186	57.1281
GOTERM_BP_DIRECT	GO:0010761~fibroblast migration	3	0.509338	0.044877	SGPL1, SYNE2, PML	583	10	16792	8.64082	1	0.475186	57.1281
GOTERM_BP_DIRECT	GO:0000302~response to reactive oxygen species	5	0.848896	0.0451267	P4HB, HYAL2, APOE, CAT, GPX7	583	39	16792	3.69266	1	0.475837	57.3344
GOTERM_BP_DIRECT	GO:0032570~response to progesterone	5	0.848896	0.0451267	SREBF1, FOS, CCL2, THBS1, TGFB1	583	39	16792	3.69266	1	0.475837	57.3344
GOTERM_BP_DIRECT	GO:0030199~collagen fibril organization	5	0.848896	0.0451267	ATP7A, CYP1B1, P4HA1, PLOD3, SERPINH1	583	39	16792	3.69266	1	0.475837	57.3344
GOTERM_BP_DIRECT	GO:0043086~negative regulation of catalytic activity	7	1.18846	0.0455114	ATP7A, CLN3, NOSIP, NOTCH1, SET, CD46, UGT1A1	583	75	16792	2.68826	1	0.477515	57.6503
GOTERM_BP_DIRECT	GO:0007219~Notch signaling pathway	9	1.52801	0.0465876	NOTCH2, APP, NOTCH1, ADAM10, PSEN1, CHAC1, PSEN2, POFUT1, TGFB1	583	115	16792	2.25413	1	0.484393	58.5226
GOTERM_BP_DIRECT	GO:0030182~neuron differentiation	8	1.35823	0.046863	WNT5A, HDAC5, FZD8, WNT7B, MAP2K1, ID1, PCSK9, FZD5	583	95	16792	2.42549	1	0.485188	58.743
GOTERM_BP_DIRECT	GO:0070301~cellular response to hydrogen peroxide	6	1.01868	0.0470408	MAP3K5, CYP1B1, BNIP3, APEX1, PRKCD, PARK7	583	57	16792	3.03187	1	0.48525	58.8847
GOTERM_BP_DIRECT	GO:0032091~negative regulation of protein binding	6	1.01868	0.0470408	ROCK1, LRRK2, PRKCD, STUB1, PARK7, LRPAP1	583	57	16792	3.03187	1	0.48525	58.8847
GOTERM_BP_DIRECT	GO:0006869~lipid transport	7	1.18846	0.0480313	APOA2, APOA1, APOE, PSAP, ESYT1, ABCA5, APOO	583	76	16792	2.65288	1	0.491308	59.6659
GOTERM_BP_DIRECT	GO:0022617~extracellular matrix disassembly	7	1.18846	0.0480313	ADAM10, CD44, HSPG2, CDH1, MMP14, FURIN, FN1	583	76	16792	2.65288	1	0.491308	59.6659
GOTERM_BP_DIRECT	GO:0038083~peptidyl-tyrosine autophosphorylation	5	0.848896	0.0488206	LYN, MAPK3, FES, YES1, KDR	583	40	16792	3.60034	1	0.495802	60.2784
GOTERM_BP_DIRECT	GO:0010508~positive regulation of autophagy	5	0.848896	0.0488206	XBP1, BECN1, UVRAG, BNIP3, LRRK2	583	40	16792	3.60034	1	0.495802	60.2784
GOTERM_BP_DIRECT	GO:0043280~positive regulation of cysteine-type endopeptidase activity involved in apoptotic process	5	0.848896	0.0488206	FIS1, MAP3K5, CTGF, ARRB1, F2R	583	40	16792	3.60034	1	0.495802	60.2784
GOTERM_BP_DIRECT	GO:1901215~negative regulation of neuron death	5	0.848896	0.0488206	TRAF2, APOE, SNCA, LRRK2, PARK7	583	40	16792	3.60034	1	0.495802	60.2784
GOTERM_BP_DIRECT	GO:0070373~negative regulation of ERK1 and ERK2 cascade	6	1.01868	0.0500757	LYN, PTPN2, XBP1, ARRB1, PTPN1, SPRY4	583	58	16792	2.97959	1	0.503556	61.2341
GOTERM_BP_DIRECT	GO:0008210~estrogen metabolic process	3	0.509338	0.0536163	SGPL1, CYP1B1, UGT1A1	583	11	16792	7.85529	1	0.526904	63.8145
GOTERM_BP_DIRECT	GO:0006081~cellular aldehyde metabolic process	3	0.509338	0.0536163	AKR7A2, ALDH3A2, ALDH3A1	583	11	16792	7.85529	1	0.526904	63.8145
GOTERM_BP_DIRECT	GO:0050927~positive regulation of positive chemotaxis	3	0.509338	0.0536163	F2RL1, F7, KDR	583	11	16792	7.85529	1	0.526904	63.8145
GOTERM_BP_DIRECT	GO:0010763~positive regulation of fibroblast migration	3	0.509338	0.0536163	THBS1, PRKCE, TGFB1	583	11	16792	7.85529	1	0.526904	63.8145
GOTERM_BP_DIRECT	GO:0030278~regulation of ossification	3	0.509338	0.0536163	MAPK1, DHRS3, MAPK3	583	11	16792	7.85529	1	0.526904	63.8145
GOTERM_BP_DIRECT	GO:0090051~negative regulation of cell migration involved in sprouting angiogenesis	3	0.509338	0.0536163	HDAC5, NOTCH1, RHOA	583	11	16792	7.85529	1	0.526904	63.8145
GOTERM_BP_DIRECT	GO:0042770~signal transduction in response to DNA damage	3	0.509338	0.0536163	WNT1, GRB2, CHEK2	583	11	16792	7.85529	1	0.526904	63.8145
GOTERM_BP_DIRECT	GO:0070997~neuron death	3	0.509338	0.0536163	KLK6, LRRK2, SLC9A1	583	11	16792	7.85529	1	0.526904	63.8145
GOTERM_BP_DIRECT	GO:0060081~membrane hyperpolarization	3	0.509338	0.0536163	CFTR, ATP1A1, PARK7	583	11	16792	7.85529	1	0.526904	63.8145
GOTERM_BP_DIRECT	GO:0021904~dorsal/ventral neural tube patterning	3	0.509338	0.0536163	FKBP8, PSEN1, SHH	583	11	16792	7.85529	1	0.526904	63.8145
GOTERM_BP_DIRECT	GO:0060445~branching involved in salivary gland morphogenesis	3	0.509338	0.0536163	FGFR2, TGM2, SHH	583	11	16792	7.85529	1	0.526904	63.8145
GOTERM_BP_DIRECT	GO:0050707~regulation of cytokine secretion	3	0.509338	0.0536163	LYN, TLR8, TLR9	583	11	16792	7.85529	1	0.526904	63.8145
GOTERM_BP_DIRECT	GO:0097352~autophagosome maturation	4	0.679117	0.0541281	CLN3, VCP, VAMP7, UVRAG	583	25	16792	4.60844	1	0.529079	64.1738
GOTERM_BP_DIRECT	GO:0006656~phosphatidylcholine biosynthetic process	4	0.679117	0.0541281	CEPT1, APOA2, APOA1, PEMT	583	25	16792	4.60844	1	0.529079	64.1738
GOTERM_BP_DIRECT	GO:0019433~triglyceride catabolic process	4	0.679117	0.0541281	APOB, APOA1, APOE, MGLL	583	25	16792	4.60844	1	0.529079	64.1738
GOTERM_BP_DIRECT	GO:0070372~regulation of ERK1 and ERK2 cascade	4	0.679117	0.0541281	FGFR2, LYN, RASGRP1, FN1	583	25	16792	4.60844	1	0.529079	64.1738
GOTERM_BP_DIRECT	GO:0007507~heart development	12	2.03735	0.0541561	NOTCH1, MAP2K1, ID1, TSC2, EDN1, TH, PKD1, RAF1, GJA1, POFUT1, TGFB1, SHH	583	183	16792	1.8887	1	0.527985	64.1933
GOTERM_BP_DIRECT	GO:0045599~negative regulation of fat cell differentiation	5	0.848896	0.0566929	WNT5A, WNT1, INSIG1, SORT1, TGFB1	583	42	16792	3.4289	1	0.543482	65.9239
GOTERM_BP_DIRECT	GO:0090263~positive regulation of canonical Wnt signaling pathway	9	1.52801	0.0571775	FGFR2, PSMF1, WNT1, CSNK1D, AXIN2, LGR6, LRRK2, LGR5, TNKS2	583	120	16792	2.16021	1	0.545335	66.2454
GOTERM_BP_DIRECT	GO:0031175~neuron projection development	8	1.35823	0.0587771	APP, VAPA, LYN, NEDD4, TOR1A, RAB11A, GDPD5, CDH1	583	100	16792	2.30422	1	0.554265	67.2863
GOTERM_BP_DIRECT	GO:0006974~cellular response to DNA damage stimulus	13	2.20713	0.0589917	SGK1, LYN, TP53, CTLA4, ATR, CHEK2, MAPK1, VCP, PSEN1, BBC3, BCL2, MAPK3, AATF	583	208	16792	1.80017	1	0.554334	67.4236
GOTERM_BP_DIRECT	GO:0006898~receptor-mediated endocytosis	12	2.03735	0.0594741	EGFR, CLN3, HSP90B1, APOB, APOA1, APOE, IGF2R, SNX17, PPT1, CLTC, CALR, GAK	583	186	16792	1.85824	1	0.55608	67.7303
GOTERM_BP_DIRECT	GO:0032757~positive regulation of interleukin-8 production	4	0.679117	0.0596696	PRKD2, TLR7, PARK7, TLR9	583	26	16792	4.43119	1	0.556024	67.8538
GOTERM_BP_DIRECT	GO:0032148~activation of protein kinase B activity	4	0.679117	0.0596696	WNT5A, INS, GAS6, PARK7	583	26	16792	4.43119	1	0.556024	67.8538
GOTERM_BP_DIRECT	GO:0040014~regulation of multicellular organism growth	4	0.679117	0.0596696	FGFR2, SGPL1, APP, TNKS2	583	26	16792	4.43119	1	0.556024	67.8538
GOTERM_BP_DIRECT	GO:0030155~regulation of cell adhesion	5	0.848896	0.0608691	ROCK1, PML, PKD1, FAF1, FES	583	43	16792	3.34916	1	0.562165	68.6018
GOTERM_BP_DIRECT	GO:0031623~receptor internalization	5	0.848896	0.0608691	RAB31, NEDD4, GRB2, SNCA, CLTC	583	43	16792	3.34916	1	0.562165	68.6018
GOTERM_BP_DIRECT	GO:0042593~glucose homeostasis	8	1.35823	0.0613642	G6PC, FGFR4, PTPN2, WFS1, INS, SLC37A4, OAS1, NGFR	583	101	16792	2.28141	1	0.563919	68.9058
GOTERM_BP_DIRECT	GO:0006935~chemotaxis	9	1.52801	0.0618076	MAPK1, PLP2, PLD1, HRAS, CCL2, CREB3, MAP2K1, FES, PLAUR	583	122	16792	2.12479	1	0.565342	69.1756
GOTERM_BP_DIRECT	GO:0048596~embryonic camera-type eye morphogenesis	3	0.509338	0.0628973	SP3, TH, FZD5	583	12	16792	7.20069	1	0.570622	69.8294
GOTERM_BP_DIRECT	GO:0071498~cellular response to fluid shear stress	3	0.509338	0.0628973	HDAC3, PTGS2, XBP1	583	12	16792	7.20069	1	0.570622	69.8294
GOTERM_BP_DIRECT	GO:0043032~positive regulation of macrophage activation	3	0.509338	0.0628973	WNT5A, HSPD1, THBS1	583	12	16792	7.20069	1	0.570622	69.8294
GOTERM_BP_DIRECT	GO:0046889~positive regulation of lipid biosynthetic process	3	0.509338	0.0628973	APOE, INS, MTOR	583	12	16792	7.20069	1	0.570622	69.8294
GOTERM_BP_DIRECT	GO:0090399~replicative senescence	3	0.509338	0.0628973	TP53, CHEK2, ATR	583	12	16792	7.20069	1	0.570622	69.8294
GOTERM_BP_DIRECT	GO:0097028~dendritic cell differentiation	3	0.509338	0.0628973	LYN, FLT3, GAS6	583	12	16792	7.20069	1	0.570622	69.8294
GOTERM_BP_DIRECT	GO:0019068~virion assembly	3	0.509338	0.0628973	APOE, RAB1B, USP6NL	583	12	16792	7.20069	1	0.570622	69.8294
GOTERM_BP_DIRECT	GO:0060416~response to growth hormone	3	0.509338	0.0628973	ASS1, SRD5A1, F7	583	12	16792	7.20069	1	0.570622	69.8294
GOTERM_BP_DIRECT	GO:0007041~lysosomal transport	3	0.509338	0.0628973	NPC1, NEDD4, PCSK9	583	12	16792	7.20069	1	0.570622	69.8294
GOTERM_BP_DIRECT	GO:0045078~positive regulation of interferon-gamma biosynthetic process	3	0.509338	0.0628973	TLR7, TLR8, TLR9	583	12	16792	7.20069	1	0.570622	69.8294
GOTERM_BP_DIRECT	GO:0001774~microglial cell activation	3	0.509338	0.0628973	SNCA, TLR7, TLR8	583	12	16792	7.20069	1	0.570622	69.8294
GOTERM_BP_DIRECT	GO:0001779~natural killer cell differentiation	3	0.509338	0.0628973	TYRO3, SP3, IL15	583	12	16792	7.20069	1	0.570622	69.8294
GOTERM_BP_DIRECT	GO:0043434~response to peptide hormone	5	0.848896	0.0652037	GIP, ATP2A2, CTGF, TH, GJA1	583	44	16792	3.27304	1	0.582904	71.1701
GOTERM_BP_DIRECT	GO:0023014~signal transduction by protein phosphorylation	5	0.848896	0.0652037	TYRO3, STK25, LYN, PAK4, KDR	583	44	16792	3.27304	1	0.582904	71.1701
GOTERM_BP_DIRECT	GO:0061025~membrane fusion	5	0.848896	0.0652037	ANXA7, STX4, DNM1L, VAPA, NSFL1C	583	44	16792	3.27304	1	0.582904	71.1701
GOTERM_BP_DIRECT	GO:0006879~cellular iron ion homeostasis	5	0.848896	0.0652037	SLC11A2, HMOX2, HMOX1, NDFIP1, ABCB6	583	44	16792	3.27304	1	0.582904	71.1701
GOTERM_BP_DIRECT	GO:0010977~negative regulation of neuron projection development	5	0.848896	0.0652037	FKBP4, IL15RA, NGFR, GAK, B2M	583	44	16792	3.27304	1	0.582904	71.1701
GOTERM_BP_DIRECT	GO:0010575~positive regulation of vascular endothelial growth factor production	4	0.679117	0.0654655	CYP1B1, PTGS2, EIF2AK3, TGFB1	583	27	16792	4.26707	1	0.583152	71.3186
GOTERM_BP_DIRECT	GO:0048678~response to axon injury	4	0.679117	0.0654655	GIP, LYN, ARF4, KCNK2	583	27	16792	4.26707	1	0.583152	71.3186
GOTERM_BP_DIRECT	GO:0014065~phosphatidylinositol 3-kinase signaling	4	0.679117	0.0654655	TYRO3, XBP1, EDN1, PIK3R1	583	27	16792	4.26707	1	0.583152	71.3186
GOTERM_BP_DIRECT	GO:0051281~positive regulation of release of sequestered calcium ion into cytosol	4	0.679117	0.0654655	F2, SNCA, NTSR1, F2R	583	27	16792	4.26707	1	0.583152	71.3186
GOTERM_BP_DIRECT	GO:0036151~phosphatidylcholine acyl-chain remodeling	4	0.679117	0.0654655	PLA2G4A, PLA2G12A, PLA2G2A, DBI	583	27	16792	4.26707	1	0.583152	71.3186
GOTERM_BP_DIRECT	GO:0014806~smooth muscle hyperplasia	2	0.339559	0.0681194	HMOX1, NOS3	583	2	16792	28.8027	1	0.596929	72.7845
GOTERM_BP_DIRECT	GO:0043311~positive regulation of eosinophil degranulation	2	0.339559	0.0681194	STX4, F2RL1	583	2	16792	28.8027	1	0.596929	72.7845
GOTERM_BP_DIRECT	GO:0030149~sphingolipid catabolic process	2	0.339559	0.0681194	SGPL1, PPT1	583	2	16792	28.8027	1	0.596929	72.7845
GOTERM_BP_DIRECT	GO:0046456~icosanoid biosynthetic process	2	0.339559	0.0681194	PLA2G4A, FADS1	583	2	16792	28.8027	1	0.596929	72.7845
GOTERM_BP_DIRECT	GO:0002506~polysaccharide assembly with MHC class II protein complex	2	0.339559	0.0681194	HLA-DRB1, HLA-DRA	583	2	16792	28.8027	1	0.596929	72.7845
GOTERM_BP_DIRECT	GO:1902202~regulation of hepatocyte growth factor receptor signaling pathway	2	0.339559	0.0681194	PTPN2, PTPN1	583	2	16792	28.8027	1	0.596929	72.7845
GOTERM_BP_DIRECT	GO:0086003~cardiac muscle cell contraction	2	0.339559	0.0681194	CAMK2D, SLC9A1	583	2	16792	28.8027	1	0.596929	72.7845
GOTERM_BP_DIRECT	GO:0014736~negative regulation of muscle atrophy	2	0.339559	0.0681194	NOL3, MTOR	583	2	16792	28.8027	1	0.596929	72.7845
GOTERM_BP_DIRECT	GO:0022898~regulation of transmembrane transporter activity	2	0.339559	0.0681194	INS, BCL2	583	2	16792	28.8027	1	0.596929	72.7845
GOTERM_BP_DIRECT	GO:0090114~COPII-coated vesicle budding	2	0.339559	0.0681194	VAPA, VAPB	583	2	16792	28.8027	1	0.596929	72.7845
GOTERM_BP_DIRECT	GO:0051563~smooth endoplasmic reticulum calcium ion homeostasis	2	0.339559	0.0681194	APP, PSEN1	583	2	16792	28.8027	1	0.596929	72.7845
GOTERM_BP_DIRECT	GO:0051270~regulation of cellular component movement	2	0.339559	0.0681194	B4GALT1, ARAP1	583	2	16792	28.8027	1	0.596929	72.7845
GOTERM_BP_DIRECT	GO:0006788~heme oxidation	2	0.339559	0.0681194	HMOX2, HMOX1	583	2	16792	28.8027	1	0.596929	72.7845
GOTERM_BP_DIRECT	GO:1903233~regulation of calcium ion-dependent exocytosis of neurotransmitter	2	0.339559	0.0681194	ATP2A2, RAB3GAP1	583	2	16792	28.8027	1	0.596929	72.7845
GOTERM_BP_DIRECT	GO:0060061~Spemann organizer formation	2	0.339559	0.0681194	WNT1, FZD5	583	2	16792	28.8027	1	0.596929	72.7845
GOTERM_BP_DIRECT	GO:0046511~sphinganine biosynthetic process	2	0.339559	0.0681194	SPTLC1, SPTLC2	583	2	16792	28.8027	1	0.596929	72.7845
GOTERM_BP_DIRECT	GO:0033692~cellular polysaccharide biosynthetic process	2	0.339559	0.0681194	EXT1, EXT2	583	2	16792	28.8027	1	0.596929	72.7845
GOTERM_BP_DIRECT	GO:1902499~positive regulation of protein autoubiquitination	2	0.339559	0.0681194	MTA1, LRRK2	583	2	16792	28.8027	1	0.596929	72.7845
GOTERM_BP_DIRECT	GO:0033003~regulation of mast cell activation	2	0.339559	0.0681194	PLSCR1, LYN	583	2	16792	28.8027	1	0.596929	72.7845
GOTERM_BP_DIRECT	GO:0032805~positive regulation of low-density lipoprotein particle receptor catabolic process	2	0.339559	0.0681194	APOE, PCSK9	583	2	16792	28.8027	1	0.596929	72.7845
GOTERM_BP_DIRECT	GO:0030838~positive regulation of actin filament polymerization	5	0.848896	0.0696948	GRB2, RAC1, ARF6, MTOR, PRKCE	583	45	16792	3.2003	1	0.604355	73.6207
GOTERM_BP_DIRECT	GO:0032755~positive regulation of interleukin-6 production	5	0.848896	0.0696948	WNT5A, ARHGEF2, HSPD1, TLR7, TLR9	583	45	16792	3.2003	1	0.604355	73.6207
GOTERM_BP_DIRECT	GO:0030574~collagen catabolic process	6	1.01868	0.070643	KLK6, COL4A2, COL13A1, MMP14, FURIN, COL4A5	583	64	16792	2.70026	1	0.60824	74.1123
GOTERM_BP_DIRECT	GO:0051482~positive regulation of cytosolic calcium ion concentration involved in phospholipase C-activating G-protein coupled signaling pathway	4	0.679117	0.0715089	EDN1, F2RL1, TGM2, F2R	583	28	16792	4.11468	1	0.611627	74.5536
GOTERM_BP_DIRECT	GO:0007528~neuromuscular junction development	4	0.679117	0.0715089	NEDD4, LRRK2, UNC13B, COL4A5	583	28	16792	4.11468	1	0.611627	74.5536
GOTERM_BP_DIRECT	GO:0002223~stimulatory C-type lectin receptor signaling pathway	8	1.35823	0.0724004	NRAS, PSMF1, HRAS, LYN, RAF1, PRKACA, PAK1, PRKCD	583	105	16792	2.19449	1	0.615102	75.0005
GOTERM_BP_DIRECT	GO:0006622~protein targeting to lysosome	3	0.509338	0.0726721	RAB7A, NAGPA, NEDD4	583	13	16792	6.64679	1	0.615284	75.1353
GOTERM_BP_DIRECT	GO:0010248~establishment or maintenance of transmembrane electrochemical gradient	3	0.509338	0.0726721	BAK1, ATP1A3, ATP1A1	583	13	16792	6.64679	1	0.615284	75.1353
GOTERM_BP_DIRECT	GO:0051492~regulation of stress fiber assembly	3	0.509338	0.0726721	ROCK1, PIK3R1, SLC9A1	583	13	16792	6.64679	1	0.615284	75.1353
GOTERM_BP_DIRECT	GO:0006995~cellular response to nitrogen starvation	3	0.509338	0.0726721	GABARAPL1, ATG5, BECN1	583	13	16792	6.64679	1	0.615284	75.1353
GOTERM_BP_DIRECT	GO:0010821~regulation of mitochondrion organization	3	0.509338	0.0726721	FIS1, DNM1L, SQSTM1	583	13	16792	6.64679	1	0.615284	75.1353
GOTERM_BP_DIRECT	GO:0055089~fatty acid homeostasis	3	0.509338	0.0726721	APOE, XBP1, INS	583	13	16792	6.64679	1	0.615284	75.1353
GOTERM_BP_DIRECT	GO:0010952~positive regulation of peptidase activity	3	0.509338	0.0726721	APP, MMP14, FN1	583	13	16792	6.64679	1	0.615284	75.1353
GOTERM_BP_DIRECT	GO:0036109~alpha-linolenic acid metabolic process	3	0.509338	0.0726721	ACSL1, FADS1, FADS2	583	13	16792	6.64679	1	0.615284	75.1353
GOTERM_BP_DIRECT	GO:0051770~positive regulation of nitric-oxide synthase biosynthetic process	3	0.509338	0.0726721	CCL2, KDR, TLR9	583	13	16792	6.64679	1	0.615284	75.1353
GOTERM_BP_DIRECT	GO:0071285~cellular response to lithium ion	3	0.509338	0.0726721	CDH1, CALR, SHH	583	13	16792	6.64679	1	0.615284	75.1353
GOTERM_BP_DIRECT	GO:0071318~cellular response to ATP	3	0.509338	0.0726721	HSP90B1, CCL2, PTGS2	583	13	16792	6.64679	1	0.615284	75.1353
GOTERM_BP_DIRECT	GO:0032026~response to magnesium ion	3	0.509338	0.0726721	SNCA, ENTPD6, THBS1	583	13	16792	6.64679	1	0.615284	75.1353
GOTERM_BP_DIRECT	GO:0060996~dendritic spine development	3	0.509338	0.0726721	PAK4, ARF4, ACSL4	583	13	16792	6.64679	1	0.615284	75.1353
GOTERM_BP_DIRECT	GO:0045087~innate immune response	22	3.73514	0.0733173	ARHGEF2, LYN, IRGM, F2RL1, PML, CNPY3, TRIM13, FES, TLR7, SRPK1, TLR8, TLR9, B2M, SERINC3, MAP3K5, APP, CASP4, FGA, ATG5, CD46, AKAP8, YES1	583	430	16792	1.47363	1	0.617415	75.4525
GOTERM_BP_DIRECT	GO:0045165~cell fate commitment	5	0.848896	0.0743407	FGFR2, WNT5A, WNT1, WNT7B, PML	583	46	16792	3.13073	1	0.621472	75.9477
GOTERM_BP_DIRECT	GO:0051384~response to glucocorticoid	6	1.01868	0.0744613	WNT7B, APOA2, PTGS2, BCL2, HSPD1, ALDH3A1	583	65	16792	2.65871	1	0.620856	76.0055
GOTERM_BP_DIRECT	GO:0016042~lipid catabolic process	7	1.18846	0.0745416	PLD2, PLD1, PLCB4, PLA2G12A, PLD4, PLA2G2A, PPT1	583	85	16792	2.37199	1	0.620036	76.0438
GOTERM_BP_DIRECT	GO:0016477~cell migration	11	1.86757	0.0766306	FGFR4, CTGF, PAK4, ARF4, RHOA, PRKCI, SCYL3, THBS1, TGFB1, GAS6, SLC9A1	583	172	16792	1.84204	1	0.629384	77.0219
GOTERM_BP_DIRECT	GO:0030203~glycosaminoglycan metabolic process	4	0.679117	0.0777924	B3GAT3, HSPG2, VCAN, GPC1	583	29	16792	3.97279	1	0.633923	77.5494
GOTERM_BP_DIRECT	GO:0010942~positive regulation of cell death	4	0.679117	0.0777924	TRIM13, FAF1, AXIN2, KCNK2	583	29	16792	3.97279	1	0.633923	77.5494
GOTERM_BP_DIRECT	GO:0046627~negative regulation of insulin receptor signaling pathway	4	0.679117	0.0777924	PTPN2, TSC2, PTPN1, PRKCD	583	29	16792	3.97279	1	0.633923	77.5494
GOTERM_BP_DIRECT	GO:0000187~activation of MAPK activity	8	1.35823	0.0783315	WNT5A, MAPK1, MAP2K1, ARRB1, MAP2K2, MAPK3, THBS1, LRRK2	583	107	16792	2.15348	1	0.63535	77.7903
GOTERM_BP_DIRECT	GO:0071230~cellular response to amino acid stimulus	5	0.848896	0.0791392	EGFR, ASS1, XBP1, RRAGA, RRAGB	583	47	16792	3.06412	1	0.638066	78.1465
GOTERM_BP_DIRECT	GO:0032760~positive regulation of tumor necrosis factor production	5	0.848896	0.0791392	ARHGEF2, CCL2, RASGRP1, PIK3R1, TLR9	583	47	16792	3.06412	1	0.638066	78.1465
GOTERM_BP_DIRECT	GO:0007155~cell adhesion	23	3.90492	0.0796059	PRKCA, B4GALT1, TYRO3, CCL2, CYP1B1, INPPL1, ARF6, PRKCE, GAS6, RND3, PRKD2, APP, CD44, ATP2A2, CTGF, TOR1A, RAC1, AATF, VCAN, THBS1, FN1, AOC3, FEZ1	583	459	16792	1.44327	1	0.639109	78.35
GOTERM_BP_DIRECT	GO:0006006~glucose metabolic process	6	1.01868	0.0824272	INPPL1, ADPGK, INS, SLC37A4, OAS1, KCNJ11	583	67	16792	2.57935	1	0.651262	79.5419
GOTERM_BP_DIRECT	GO:0051291~protein heterooligomerization	6	1.01868	0.0824272	TRAF2, HRAS, GRB2, SQSTM1, FGFRL1, ITPR3	583	67	16792	2.57935	1	0.651262	79.5419
GOTERM_BP_DIRECT	GO:0019079~viral genome replication	3	0.509338	0.0828953	CCL2, VCP, GAS6	583	14	16792	6.17202	1	0.652232	79.7336
GOTERM_BP_DIRECT	GO:0071361~cellular response to ethanol	3	0.509338	0.0828953	PRKCE, UGT1A1, ITPR2	583	14	16792	6.17202	1	0.652232	79.7336
GOTERM_BP_DIRECT	GO:2000353~positive regulation of endothelial cell apoptotic process	3	0.509338	0.0828953	XBP1, PRKCI, THBS1	583	14	16792	6.17202	1	0.652232	79.7336
GOTERM_BP_DIRECT	GO:0047496~vesicle transport along microtubule	3	0.509338	0.0828953	CLN3, RASGRP1, VAMP7	583	14	16792	6.17202	1	0.652232	79.7336
GOTERM_BP_DIRECT	GO:0032743~positive regulation of interleukin-2 production	3	0.509338	0.0828953	TRAF2, PRKD2, PDE4D	583	14	16792	6.17202	1	0.652232	79.7336
GOTERM_BP_DIRECT	GO:0043537~negative regulation of blood vessel endothelial cell migration	3	0.509338	0.0828953	APOE, THBS1, TGFB1	583	14	16792	6.17202	1	0.652232	79.7336
GOTERM_BP_DIRECT	GO:0071425~hematopoietic stem cell proliferation	3	0.509338	0.0828953	WNT5A, WNT1, MECOM	583	14	16792	6.17202	1	0.652232	79.7336
GOTERM_BP_DIRECT	GO:0033574~response to testosterone	4	0.679117	0.0843082	EDN1, CALR, THBS1, KCNJ11	583	30	16792	3.84037	1	0.657518	80.3019
GOTERM_BP_DIRECT	GO:0006611~protein export from nucleus	4	0.679117	0.0843082	PKD1, EIF5A, CALR, TGFB1	583	30	16792	3.84037	1	0.657518	80.3019
GOTERM_BP_DIRECT	GO:0021915~neural tube development	4	0.679117	0.0843082	NOTCH1, PLOD3, PKD1, TGFB1	583	30	16792	3.84037	1	0.657518	80.3019
GOTERM_BP_DIRECT	GO:2000379~positive regulation of reactive oxygen species metabolic process	4	0.679117	0.0843082	GRB2, F2, TP53, THBS1	583	30	16792	3.84037	1	0.657518	80.3019
GOTERM_BP_DIRECT	GO:0034504~protein localization to nucleus	4	0.679117	0.0843082	SYNE2, TOR1A, CALR, SHH	583	30	16792	3.84037	1	0.657518	80.3019
GOTERM_BP_DIRECT	GO:0044344~cellular response to fibroblast growth factor stimulus	4	0.679117	0.0843082	HYAL2, CCL2, CD44, SNCA	583	30	16792	3.84037	1	0.657518	80.3019
GOTERM_BP_DIRECT	GO:0009966~regulation of signal transduction	4	0.679117	0.0843082	MGLL, GNAS, PTPN1, FURIN	583	30	16792	3.84037	1	0.657518	80.3019
GOTERM_BP_DIRECT	GO:0009058~biosynthetic process	4	0.679117	0.0843082	SPTLC1, SPTLC2, FASN, FDFT1	583	30	16792	3.84037	1	0.657518	80.3019
GOTERM_BP_DIRECT	GO:0090004~positive regulation of establishment of protein localization to plasma membrane	4	0.679117	0.0843082	STX4, PRKCI, ARF6, PIK3R1	583	30	16792	3.84037	1	0.657518	80.3019
GOTERM_BP_DIRECT	GO:0042147~retrograde transport, endosome to Golgi	6	1.01868	0.0908259	ARL1, RAB7A, ARFRP1, CLTC, YKT6, VTI1A	583	69	16792	2.50459	1	0.684842	82.7336
GOTERM_BP_DIRECT	GO:0001938~positive regulation of endothelial cell proliferation	6	1.01868	0.0908259	PRKCA, WNT5A, PRKD2, CCL2, MTOR, KDR	583	69	16792	2.50459	1	0.684842	82.7336
GOTERM_BP_DIRECT	GO:0071392~cellular response to estradiol stimulus	4	0.679117	0.0910483	EGFR, ESR1, SRD5A1, UGT1A1	583	31	16792	3.71648	1	0.684596	82.8114
GOTERM_BP_DIRECT	GO:0038095~Fc-epsilon receptor signaling pathway	11	1.86757	0.091219	MAPK1, NRAS, PSMF1, FOS, HRAS, LYN, GRB2, MAPK3, RAC1, PAK1, PIK3R1	583	178	16792	1.77994	1	0.684136	82.8708
GOTERM_BP_DIRECT	GO:0048714~positive regulation of oligodendrocyte differentiation	3	0.509338	0.0935244	RHEB, MTOR, SHH	583	15	16792	5.76055	1	0.692488	83.6549
GOTERM_BP_DIRECT	GO:0034162~toll-like receptor 9 signaling pathway	3	0.509338	0.0935244	TLR7, TLR8, TLR9	583	15	16792	5.76055	1	0.692488	83.6549
GOTERM_BP_DIRECT	GO:2000251~positive regulation of actin cytoskeleton reorganization	3	0.509338	0.0935244	HRAS, HAX1, FES	583	15	16792	5.76055	1	0.692488	83.6549
GOTERM_BP_DIRECT	GO:0006825~copper ion transport	3	0.509338	0.0935244	ATP7A, SLC11A2, FKBP4	583	15	16792	5.76055	1	0.692488	83.6549
GOTERM_BP_DIRECT	GO:0022408~negative regulation of cell-cell adhesion	3	0.509338	0.0935244	WNT1, CDH1, TGFB1	583	15	16792	5.76055	1	0.692488	83.6549
GOTERM_BP_DIRECT	GO:0043277~apoptotic cell clearance	3	0.509338	0.0935244	TYRO3, TGM2, GAS6	583	15	16792	5.76055	1	0.692488	83.6549
GOTERM_BP_DIRECT	GO:0042026~protein refolding	3	0.509338	0.0935244	FKBP1A, HSPD1, B2M	583	15	16792	5.76055	1	0.692488	83.6549
GOTERM_BP_DIRECT	GO:0051604~protein maturation	3	0.509338	0.0935244	HSPD1, SERPINH1, STUB1	583	15	16792	5.76055	1	0.692488	83.6549
GOTERM_BP_DIRECT	GO:0051056~regulation of small GTPase mediated signal transduction	9	1.52801	0.0944029	CDC42, GDI1, ARHGEF2, RAP1GAP, TSC2, RAC1, RHOA, TRIP10, ARAP1	583	134	16792	1.93451	1	0.694886	83.9446
GOTERM_BP_DIRECT	GO:0071300~cellular response to retinoic acid	6	1.01868	0.0951847	WNT5A, WNT7B, CCL2, LYN, ABCA1, YES1	583	70	16792	2.46881	1	0.696867	84.1984
GOTERM_BP_DIRECT	GO:0006955~immune response	21	3.56537	0.0974296	HLA-DQB1, CCL2, HLA-DRB1, HLA-DRB3, HLA-A, CTLA4, OAS1, IL15, HLA-DQA1, B2M, TNFRSF1A, NOTCH1, XBP1, HLA-DRB4, HLA-DRB5, HLA-DPA1, NGFR, HLA-DPB1, THBS1, GBP2, HLA-DRA	583	421	16792	1.43672	1	0.704572	84.9061
GOTERM_BP_DIRECT	GO:0003091~renal water homeostasis	4	0.679117	0.0980044	WFS1, RAB11A, PRKACA, GNAS	583	32	16792	3.60034	1	0.705658	85.0824
GOTERM_BP_DIRECT	GO:0007259~JAK-STAT cascade	4	0.679117	0.0980044	FGFR3, CCL2, PKD1, IL15RA	583	32	16792	3.60034	1	0.705658	85.0824
GOTERM_BP_DIRECT	GO:0045595~regulation of cell differentiation	4	0.679117	0.0980044	KLK6, FADS1, RAF1, FES	583	32	16792	3.60034	1	0.705658	85.0824
GOTERM_BP_DIRECT	GO:0032212~positive regulation of telomere maintenance via telomerase	4	0.679117	0.0980044	MAPK1, MAPK3, ATR, TNKS2	583	32	16792	3.60034	1	0.705658	85.0824
GOTERM_BP_DIRECT	GO:0048705~skeletal system morphogenesis	4	0.679117	0.0980044	FGFR2, SGPL1, HYAL2, PSEN1	583	32	16792	3.60034	1	0.705658	85.0824
GOTERM_BP_DIRECT	GO:0009306~protein secretion	4	0.679117	0.0980044	PREB, GNAS, PDIA4, CANX	583	32	16792	3.60034	1	0.705658	85.0824
GOTERM_BP_DIRECT	GO:0071277~cellular response to calcium ion	5	0.848896	0.0998091	WNT5A, FOS, EDN1, CAMK2D, ASPH	583	51	16792	2.8238	1	0.711429	85.6235
GOTERM_BP_DIRECT	GO:0009653~anatomical structure morphogenesis	7	1.18846	0.0999105	LIG1, RAC1, TH, TRIM13, PKD1, NFE2L1, F2R	583	92	16792	2.19151	1	0.71068	85.6533

## Sheet: MF
Category	Term	Count	%	PValue	Genes	List Total	Pop Hits	Pop Total	Fold Enrichment	Bonferroni	Benjamini	FDR
GOTERM_MF_DIRECT	GO:0019899~enzyme binding	51	8.65874	7.0227e-19	PTGS2, VAPB, TGFB1, GSTM2, BLZF1, APP, APOA1, HMOX1, CAT, DHCR24, PRKCA, EGFR, HYAL2, LYN, CYP1A1, TP53, ESR1, CYB5A, PDE4D, CFTR, PRKCE, PRKCD, UGT1A1, POR, PLAUR, TNKS2, MLEC, IGF2R, BACE1, SORT1, EIF2AK3, TRAF2, TH, FKBP1A, STUB1, UGT1A6, UGT1A9, UGT1A3, RAC1, HSPA5, YES1, AXIN2, P4HB, VHL, RAF1, PARK7, PLSCR1, HDAC3, NOTCH1, ATP2A2, PTPN1	580	333	16881	4.45755	7.51429e-16	7.51429e-16	1.11913e-15
GOTERM_MF_DIRECT	GO:0005515~protein binding	390	66.2139	4.15268e-14	HRAS, CDIPT, PTGS2, B2M, ACBD3, MAP3K5, APP, CTGF, RAB27A, TYRO3, CYP1A1, ROCK1, F7, SCYL3, MECOM, ERGIC2, PLAUR, MAPK1, NPC1, GLUL, PTRF, ASCC3, BACE1, MAPK3, F2, EIF2AK3, UNC13B, TRAPPC3, HSD17B10, GNAI3, NFKBIE, ARF6, PPT1, HADHB, INS, RAC1, MAP2K1, MAP2K2, ATR, GAS6, SYNE2, ARF1, ARF4, SLC9A1, FAM3C, BNIP3, PDIA5, PDIA4, RTN2, AP1S2, P4HA1, SERPINA1, CLN3, ARHGEF2, STX4, HYAL2, GIP, LYN, PIK3…	580	8785	16881	1.29209	4.44289e-11	2.22145e-11	6.61693e-11
GOTERM_MF_DIRECT	GO:0031625~ubiquitin protein ligase binding	36	6.11205	7.35081e-11	TRAF2, DERL1, WFS1, UCHL1, PML, RRAGA, CHEK2, CALR, STUB1, BLZF1, BAG6, SQSTM1, XBP1, BCL2, PRKACA, HSPA5, AXIN2, EGFR, FZD8, GABARAPL1, DNM1L, LYN, BECN1, TP53, UBE2J1, ERLIN1, PDE4D, FZD5, ATF6, GPR37, VCP, AKTIP, ARRB1, NGFR, HSPD1, FAF1	580	287	16881	3.65082	7.86537e-08	2.62179e-08	1.17142e-07
GOTERM_MF_DIRECT	GO:0042803~protein homodimerization activity	60	10.1868	8.05673e-10	PTGS2, HMGCR, VAPB, BNIP3, TGFB1, CANT1, GSTM2, BAK1, APOA2, MAP3K5, PLOD1, APOE, HMOX1, MGLL, CAT, S100A1, ALX1, ADAM10, STK25, NTSR1, MECOM, UGT1A1, LRRK2, EXT1, EIF2AK3, EXT2, AOC3, FGFR2, RAP1GAP, CAMK2G, PML, RRAGA, CALCOCO2, FKBP1A, CHEK2, STUB1, PSMF1, UGT1A6, UGT1A9, UGT1A3, CEP57, XBP1, SQSTM1, BCL2, RASGRP1, TAP1, CAMK2D, FASN, BHLHE40, B4GALT1, MSH6, DNM1L, CREB3, FLT3, ARID3A, PARK7, …	580	730	16881	2.39221	8.6207e-07	2.15518e-07	1.28392e-06
GOTERM_MF_DIRECT	GO:0042605~peptide antigen binding	12	2.03735	8.88752e-10	HLA-DQB1, HLA-DRB1, HLA-DRB3, TAP1, HLA-DRB4, HLA-A, HLA-DRB5, HLA-DPA1, HLA-DPB1, HLA-DQA1, HLA-DRA, DHCR24	580	28	16881	12.4736	9.50964e-07	1.90193e-07	1.41631e-06
GOTERM_MF_DIRECT	GO:0003924~GTPase activity	30	5.09338	2.18934e-09	GNAZ, RAB7A, HRAS, GNAI3, RAP1GAP, ARFRP1, RRAGA, ARF6, RRAGB, CDC42, RAC1, RHOA, TGM2, RAB11A, SAR1B, RAB21, RAB27A, ARL1, DNM1L, IRGM, ARL3, RND3, RAB31, ARF1, ARF4, RHEB, GNAS, LRRK2, RASD1, GBP2	580	234	16881	3.73143	2.3426e-06	3.90433e-07	3.48892e-06
GOTERM_MF_DIRECT	GO:0001948~glycoprotein binding	16	2.71647	3.79265e-09	EGFR, CDH1, F7, CALR, CANX, EDEM1, SHH, TGFB1, B2M, CSNK1D, BBC3, IGF2R, SERPINA1, HSPA5, THBS1, LRRK2	580	65	16881	7.16435	4.05813e-06	5.79734e-07	6.04395e-06
GOTERM_MF_DIRECT	GO:0032395~MHC class II receptor activity	8	1.35823	2.72767e-07	HLA-DQB1, HLA-DRB1, HLA-DRB3, HLA-DRB4, HLA-DPA1, HLA-DPB1, HLA-DQA1, HLA-DRA	580	15	16881	15.5228	0.000291818	3.64819e-05	0.000434678
GOTERM_MF_DIRECT	GO:0019901~protein kinase binding	35	5.94228	2.76014e-07	TRAF2, GRB2, CHEK2, CLTC, CDC42, VRK1, MAP3K5, VRK2, SQSTM1, XBP1, MAPKAP1, RAC1, PKD1, PRKACA, PAK1, SV2A, AXIN2, ACSL3, NSF, SREBF1, EGFR, ADAM10, MAP2K1, PTPN2, TP53, RGS19, ATP1A1, FZD5, PRKCD, AP2A1, RHEB, FAF1, PTPN1, MTOR, KIF20A	580	376	16881	2.70926	0.000295291	3.28145e-05	0.000439853
GOTERM_MF_DIRECT	GO:0019904~protein domain specific binding	24	4.0747	7.99107e-07	WNT5A, ARL1, GNAI3, VAPA, SNCA, TH, DICER1, PRKCI, ARFIP2, ATP1A1, PLAUR, WNT1, VRK2, VCP, RFC1, NEDD4, TGM2, PKD1, BHLHE40, HSPA5, FAF1, MTOR, ACSL3, RAB27A	580	208	16881	3.35829	0.000854679	8.55008e-05	0.00127344
GOTERM_MF_DIRECT	GO:0051787~misfolded protein binding	7	1.18846	1.22914e-06	BAG6, DNAJB9, SDF2L1, TOR1A, HSPA5, EDEM1, STUB1	580	12	16881	16.978	0.00131431	0.000119554	0.00195873
GOTERM_MF_DIRECT	GO:0005525~GTP binding	34	5.7725	1.2918e-06	GNAZ, RAB7A, HRAS, GNAI3, FKBP4, ARFRP1, RAB1B, RRAGA, ARF6, RRAGB, CDC42, RAC1, TGM2, RHOA, RAB11A, SAR1B, RAB21, RAB27A, ARL1, DNM1L, IRGM, ARFIP2, SRPRB, ARL3, NRAS, RND3, RAB31, ARF1, ARF4, RHEB, GNAS, LRRK2, RASD1, GBP2	580	384	16881	2.57702	0.00138128	0.000115179	0.00205859
GOTERM_MF_DIRECT	GO:0016491~oxidoreductase activity	23	3.90492	1.51097e-06	CYB5R3, HSD17B10, GDI1, CYP3A5, MSMO1, HSD17B2, CYP1A1, FADS1, SNCA, FADS3, PDIA5, CRYZ, POR, ALDH3A2, ALDH3A1, FDFT1, ADI1, SQLE, FASN, NOS3, APEX1, RDH14, RETSAT	580	200	16881	3.34709	0.00161543	0.000124357	0.00240784
GOTERM_MF_DIRECT	GO:0005524~ATP binding	85	14.4312	4.01983e-06	FAM20B, DICER1, FES, KCNJ11, MAP3K5, PAK4, PRKACA, PAK1, AKT3, NSF, EGFR, PRKCA, TYRO3, NMNAT2, SGK1, LIMK2, ROCK1, LYN, STK25, PIK3C2A, LIG1, PIK3C2B, TP53, UBE2J1, PRKCI, CFTR, SCYL3, PRKCE, PRKCD, SRPK1, GAK, PRKD2, MAPK1, GLUL, RFC1, ATP2C1, ASCC3, MAPK3, RUVBL1, LRRK2, EIF2AK3, STK16, FGFR2, FGFR4, FGFR3, ASS1, FKBP4, CAMK2G, OAS1, ABCA1, CHEK2, ABCA5, VRK1, VRK2, ACSL1, TAP1, TOR1A, TGM2, C…	580	1495	16881	1.65481	0.00429199	0.000307183	0.00640578
GOTERM_MF_DIRECT	GO:0016757~transferase activity, transferring glycosyl groups	12	2.03735	6.18939e-06	B4GALT1, GALNT1, B4GALT3, PIGB, RFNG, RPN2, EXT1, DDOST, ALG9, EXT2, B4GALT4, PIGA	580	61	16881	5.72561	0.00660079	0.000441414	0.00986292
GOTERM_MF_DIRECT	GO:0004674~protein serine/threonine kinase activity	32	5.43294	6.37556e-06	STK16, CAMK2G, CHEK2, VRK1, MAP3K5, VRK2, SQSTM1, PAK4, CAMK2D, PRKACA, PAK1, AKT3, PRKCA, SGK1, LIMK2, MAP2K1, ROCK1, MAP2K2, PRKCI, RAF1, ATR, PRKCE, PRKCD, SRPK1, GAK, PRKD2, MAPK1, CSNK1D, MAPK3, MTOR, LRRK2, EIF2AK3	580	376	16881	2.47704	0.00679866	0.000426276	0.0101596
GOTERM_MF_DIRECT	GO:0004672~protein kinase activity	30	5.09338	1.85645e-05	STK16, CCL2, CHEK2, MAP3K5, VRK1, VRK2, PAK4, PAK1, AKT3, PRKCA, EGFR, MAP2K1, ROCK1, STK25, LIMK2, MAP2K2, PRKCI, RAF1, SCYL3, ATR, PRKCE, PRKCD, SRPK1, GAK, PRKD2, CSNK1D, HSPB8, MTOR, LRRK2, EIF2AK3	580	359	16881	2.43219	0.0196682	0.0011678	0.0295802
GOTERM_MF_DIRECT	GO:0044325~ion channel binding	15	2.54669	3.21593e-05	BAK1, HERPUD1, CHERP, LYN, ARRB1, CAMK2D, PKD1, FKBP1A, PDE4D, AKAP9, ASPH, LRRK2, YES1, PRNP, KCNJ11	580	113	16881	3.86352	0.0338257	0.0019099	0.0512366
GOTERM_MF_DIRECT	GO:0005102~receptor binding	29	4.9236	3.56516e-05	CCL2, SNX17, IGFBP6, F2RL1, GJA1, AKAP9, ABCA1, FIS1, GSTM2, APP, FGA, CAT, YES1, FZD8, ADAM10, LYN, UFD1L, HLA-A, CNPY3, F7, CRAT, GAS6, PARK7, LRPAP1, PLAUR, DHRS4, GLA, F2, F2R	580	353	16881	2.39108	0.0374294	0.00200577	0.056799
GOTERM_MF_DIRECT	GO:0015020~glucuronosyltransferase activity	8	1.35823	4.35245e-05	UGT1A6, UGT1A9, B3GAT3, UGT1A3, EXT1, UGT1A1, UGT2B28, EXT2	580	29	16881	8.02901	0.0455043	0.0023259	0.0693377
GOTERM_MF_DIRECT	GO:0015485~cholesterol binding	9	1.52801	6.41058e-05	SOAT1, SOAT2, APOA2, NPC1, APOA1, APOE, ERLIN1, ABCA1, SCAP	580	41	16881	6.38894	0.0662957	0.00326112	0.10211
GOTERM_MF_DIRECT	GO:0017134~fibroblast growth factor binding	7	1.18846	9.72416e-05	FGFR2, FGFR4, FGFR3, CEP57, FGFRL1, THBS1, GPC1	580	23	16881	8.8581	0.098823	0.00471854	0.154851
GOTERM_MF_DIRECT	GO:0050750~low-density lipoprotein particle receptor binding	6	1.01868	0.000148804	HSP90B1, APOB, APOE, SNX17, PCSK9, LRPAP1	580	16	16881	10.9144	0.147202	0.00689924	0.23687
GOTERM_MF_DIRECT	GO:0046982~protein heterodimerization activity	33	5.60272	0.000155794	VAPA, VAPB, PML, RRAGA, BNIP3, TGFB1, PSMF1, UGT1A6, BAK1, FOS, UGT1A9, APOA2, UGT1A3, XBP1, BCL2, BHLHE40, PIK3R1, ALX1, EGFR, P4HB, TYRO3, LIMK2, TP53, RAF1, NTSR1, UGT1A1, MTTP, ATF6, NOTCH1, BNIP3L, EXT1, EXT2, AOC3	580	465	16881	2.06553	0.153557	0.00692228	0.247983
GOTERM_MF_DIRECT	GO:0042277~peptide binding	10	1.69779	0.000167819	CLTA, CLTB, CSNK1D, PPIB, GPR37, ERAP1, ERAP2, ANPEP, CALR, FURIN	580	59	16881	4.93308	0.16438	0.00715751	0.2671
GOTERM_MF_DIRECT	GO:0051117~ATPase binding	11	1.86757	0.000207689	DERL1, UFD1L, WFS1, BBC3, SDF2L1, NSFL1C, ESR1, ATP6V0A1, PDE4D, ABCA1, S100A1	580	74	16881	4.32644	0.199285	0.00851166	0.330459
GOTERM_MF_DIRECT	GO:0005509~calcium ion binding	44	7.47029	0.000271753	CRELD2, SNCA, CDH1, CALR, EDEM1, CANX, SHH, CALU, CANT1, ANXA7, PLCB4, MACF1, RASGRP1, PLA2G12A, HSPA5, ASPH, THBS1, S100A1, USP32, NOL3, HSPG2, F7, MAN1A1, MMP14, ITPR3, P4HTM, GAS6, ITPR1, PROC, ITPR2, NOTCH2, PLSCR1, NOTCH1, PLA2G4A, HSP90B1, ATP2A2, ATP2C1, F2, NUCB2, FKBP14, PLA2G2A, VCAN, PROS1, AOC3	580	717	16881	1.78609	0.252346	0.0107131	0.432186
GOTERM_MF_DIRECT	GO:0005007~fibroblast growth factor-activated receptor activity	4	0.679117	0.000381209	FGFR2, FGFR4, FGFR3, FGFRL1	580	5	16881	23.2841	0.335002	0.0144648	0.605765
GOTERM_MF_DIRECT	GO:0016740~transferase activity	12	2.03735	0.000442514	CDIPT, GALNT1, SPTLC1, UGT1A3, SPTLC2, FTCD, GALT, OAS1, PTDSS1, UGT1A1, FDFT1, B4GALNT1	580	96	16881	3.63815	0.37724	0.0161982	0.702861
GOTERM_MF_DIRECT	GO:0016758~transferase activity, transferring hexosyl groups	7	1.18846	0.000466333	UGT1A6, MGAT4A, UGT1A9, UGT1A3, GBGT1, UGT1A1, B4GALNT1	580	30	16881	6.79121	0.392919	0.0164988	0.740563
GOTERM_MF_DIRECT	GO:0005528~FK506 binding	6	1.01868	0.000471348	FKBP8, FKBP5, FKBP4, FKBP3, FKBP14, FKBP1A	580	20	16881	8.73155	0.396169	0.0161413	0.748499
GOTERM_MF_DIRECT	GO:0016303~1-phosphatidylinositol-3-kinase activity	8	1.35823	0.000592928	FGFR2, FGFR4, FGFR3, GRB2, PIK3C2A, PIK3C2B, PIK3R1, TLR9	580	43	16881	5.41492	0.469863	0.0196365	0.940713
GOTERM_MF_DIRECT	GO:0031418~L-ascorbic acid binding	6	1.01868	0.000601325	P4HA2, PLOD1, PLOD2, P4HA1, PLOD3, P4HTM	580	21	16881	8.31576	0.474608	0.0193144	0.953976
GOTERM_MF_DIRECT	GO:0035091~phosphatidylinositol binding	11	1.86757	0.000646223	PLD2, SGK1, PLD1, ING2, PIK3C2A, SNX17, PIK3C2B, FES, ITPR3, ITPR1, ITPR2	580	85	16881	3.76655	0.499267	0.0201381	1.02486
GOTERM_MF_DIRECT	GO:0004871~signal transducer activity	18	3.05603	0.000684308	GNAZ, TRAF2, GNAI3, VAPA, GOLT1B, NDFIP1, GJA1, TRIM13, FKBP1A, PRKCE, CANT1, PLCB4, ATP2C1, HMOX1, IL15RA, GNAS, NGFR, UNC13B	580	204	16881	2.5681	0.519275	0.02071	1.08495
GOTERM_MF_DIRECT	GO:0005506~iron ion binding	15	2.54669	0.000803393	CYP3A5, MSMO1, CYP1B1, CYP1A1, CYP51A1, TH, CALR, P4HTM, ADI1, P4HA2, PLOD1, PLOD2, P4HA1, PLOD3, NOS3	580	153	16881	2.85345	0.576828	0.0236051	1.27263
GOTERM_MF_DIRECT	GO:0001972~retinoic acid binding	6	1.01868	0.000939523	UGT1A6, UGT1A9, UGT1A3, IGF2R, CRABP2, UGT1A1	580	23	16881	7.59265	0.634234	0.0268166	1.48676
GOTERM_MF_DIRECT	GO:0005178~integrin binding	12	2.03735	0.000948104	EGFR, ANXA7, P4HB, ADAM10, LYN, PTPN2, CTGF, CALR, THBS1, MMP14, KDR, FN1	580	105	16881	3.32631	0.63758	0.0263557	1.50024
GOTERM_MF_DIRECT	GO:0042802~identical protein binding	43	7.30051	0.00124686	TRAF2, FKBP8, ASS1, GRB2, SNCA, ESD, BNIP3, CHEK2, B2M, BAK1, CDC42, APP, APOA1, INS, APOE, SQSTM1, BCL2, SLC2A1, SERPINA1, TRIP10, THBS1, S100A1, FN1, EGFR, DNM1L, NOL3, TP53, ARFIP2, ESR1, RAF1, PARK7, ATF6, MAPK1, GLUL, VCP, HSPB8, IGF2R, BNIP3L, LRRK2, PRNP, EIF2AK3, PUF60, PIP4K2C	580	749	16881	1.67092	0.736834	0.0336508	1.96859
GOTERM_MF_DIRECT	GO:0004630~phospholipase D activity	4	0.679117	0.00126709	PLD2, PLD1, HMOX1, PLD4	580	7	16881	16.6315	0.742477	0.0333474	2.00023
GOTERM_MF_DIRECT	GO:0019903~protein phosphatase binding	9	1.52801	0.00134219	EGFR, TRAF2, MAP3K5, HSP90B1, VCP, GRB2, TP53, EIF2AK3, PIK3R1	580	63	16881	4.15788	0.762386	0.0344442	2.1176
GOTERM_MF_DIRECT	GO:0017127~cholesterol transporter activity	5	0.848896	0.00138244	APOA2, APOB, APOA1, APOE, ABCA1	580	15	16881	9.70172	0.772416	0.0346298	2.18045
GOTERM_MF_DIRECT	GO:0004697~protein kinase C activity	5	0.848896	0.00138244	PRKCA, PRKD2, PRKCI, PRKCE, PRKCD	580	15	16881	9.70172	0.772416	0.0346298	2.18045
GOTERM_MF_DIRECT	GO:0051087~chaperone binding	10	1.69779	0.00178982	BAK1, SDF2L1, TP53, ATP1A3, ATP1A1, HSPD1, HSPA5, CALR, PRNP, DNAJC1	580	81	16881	3.59323	0.852927	0.0435983	2.81444
GOTERM_MF_DIRECT	GO:0034237~protein kinase A regulatory subunit binding	5	0.848896	0.00179365	PJA2, ACBD3, PRKACA, AKAP9, AKAP8	580	16	16881	9.09537	0.853529	0.0427182	2.82038
GOTERM_MF_DIRECT	GO:0052650~NADP-retinol dehydrogenase activity	4	0.679117	0.00288851	RDH11, DHRS3, DHRS4, RDH14	580	9	16881	12.9356	0.954733	0.0664696	4.50514
GOTERM_MF_DIRECT	GO:0004872~receptor activity	17	2.88625	0.00340769	DERL1, FKBP3, F2RL1, ANPEP, TLR7, TLR8, PLAUR, NOTCH2, SLC1A5, NOTCH1, NPC1, XPR1, IGF2R, CD46, SV2A, NGFR, UNC13B	580	217	16881	2.28013	0.974073	0.0763307	5.29444
GOTERM_MF_DIRECT	GO:0005220~inositol 1,4,5-trisphosphate-sensitive calcium-release channel activity	3	0.509338	0.00344306	ITPR3, ITPR1, ITPR2	580	3	16881	29.1052	0.975039	0.0755163	5.34799
GOTERM_MF_DIRECT	GO:0008475~procollagen-lysine 5-dioxygenase activity	3	0.509338	0.00344306	PLOD1, PLOD2, PLOD3	580	3	16881	29.1052	0.975039	0.0755163	5.34799
GOTERM_MF_DIRECT	GO:0047374~methylumbelliferyl-acetate deacetylase activity	3	0.509338	0.00344306	CES2, CES1, ESD	580	3	16881	29.1052	0.975039	0.0755163	5.34799
GOTERM_MF_DIRECT	GO:0034190~apolipoprotein receptor binding	3	0.509338	0.00344306	APOA2, APOA1, PCSK9	580	3	16881	29.1052	0.975039	0.0755163	5.34799
GOTERM_MF_DIRECT	GO:0004716~receptor signaling protein tyrosine kinase activity	4	0.679117	0.00402192	EGFR, TYRO3, LYN, KDR	580	10	16881	11.6421	0.986595	0.085919	6.22035
GOTERM_MF_DIRECT	GO:0016301~kinase activity	18	3.05603	0.00406181	PRKCA, FGFR2, PIK3C2A, ADPGK, FAM20B, PIK3C2B, RAF1, AKAP9, SCYL3, ATR, PLAUR, GAK, MAPK1, MAPKAP1, MAPK3, MTOR, LRRK2, PIK3R1	580	241	16881	2.17383	0.987157	0.0850422	6.28019
GOTERM_MF_DIRECT	GO:0005319~lipid transporter activity	5	0.848896	0.00428272	APOA2, NPC1, APOB, APOE, MTTP	580	20	16881	7.27629	0.989871	0.0877553	6.61092
GOTERM_MF_DIRECT	GO:0051082~unfolded protein binding	11	1.86757	0.00453022	CLN3, HSP90B1, PPIB, TOR1A, HSPD1, HSPA5, CALR, SERPINH1, CANX, LRPAP1, SCAP	580	110	16881	2.91052	0.992237	0.090865	6.98015
GOTERM_MF_DIRECT	GO:0003755~peptidyl-prolyl cis-trans isomerase activity	7	1.18846	0.00462992	FKBP8, PPIB, FKBP5, FKBP4, FKBP3, FKBP14, FKBP1A	580	46	16881	4.42905	0.993026	0.0910733	7.12851
GOTERM_MF_DIRECT	GO:0000149~SNARE binding	7	1.18846	0.00462992	STX4, VAMP7, UVRAG, LRRK2, YKT6, NSF, VTI1A	580	46	16881	4.42905	0.993026	0.0910733	7.12851
GOTERM_MF_DIRECT	GO:0048156~tau protein binding	4	0.679117	0.00539032	APOE, FKBP4, SNCA, AATF	580	11	16881	10.5837	0.996921	0.103375	8.2527
GOTERM_MF_DIRECT	GO:0051219~phosphoprotein binding	6	1.01868	0.00569789	LYN, FKBP4, IGF2R, SNCA, RRAGA, MTOR	580	34	16881	5.13621	0.997789	0.107051	8.70379
GOTERM_MF_DIRECT	GO:0008289~lipid binding	13	2.20713	0.00587574	DNM1L, PTGS2, PSAP, DBI, ESYT1, MTTP, APOA2, APOA1, VCP, APOE, RASGRP1, TRIP10, EPN2	580	151	16881	2.50574	0.998174	0.108319	8.96368
GOTERM_MF_DIRECT	GO:0047485~protein N-terminus binding	10	1.69779	0.00606261	HAX1, MAP2K1, ID1, SNCA, TP53, EIF5A, ARF6, NTSR1, TGFB1, FEZ1	580	97	16881	3.00053	0.998507	0.109695	9.23599
GOTERM_MF_DIRECT	GO:0050661~NADP binding	6	1.01868	0.0064638	TM7SF2, HMGCR, DHCR7, NOS3, CAT, POR	580	35	16881	4.98946	0.99903	0.114614	9.81807
GOTERM_MF_DIRECT	GO:0004656~procollagen-proline 4-dioxygenase activity	3	0.509338	0.00672965	P4HB, P4HA2, P4HA1	580	4	16881	21.8289	0.999272	0.117124	10.2018
GOTERM_MF_DIRECT	GO:0031698~beta-2 adrenergic receptor binding	3	0.509338	0.00672965	NEDD4, GNAS, PDE4D	580	4	16881	21.8289	0.999272	0.117124	10.2018
GOTERM_MF_DIRECT	GO:0003945~N-acetyllactosamine synthase activity	3	0.509338	0.00672965	B4GALT1, B4GALT3, B4GALT4	580	4	16881	21.8289	0.999272	0.117124	10.2018
GOTERM_MF_DIRECT	GO:0070326~very-low-density lipoprotein particle receptor binding	3	0.509338	0.00672965	APOE, PCSK9, LRPAP1	580	4	16881	21.8289	0.999272	0.117124	10.2018
GOTERM_MF_DIRECT	GO:0048487~beta-tubulin binding	6	1.01868	0.00729908	B4GALT1, GABARAPL1, VAPB, SNCA, GJA1, EMD	580	36	16881	4.85086	0.999606	0.124411	11.0187
GOTERM_MF_DIRECT	GO:0008047~enzyme activator activity	7	1.18846	0.0077113	ARL1, RFC1, PSAP, ASAP2, PRKCE, PRKCD, MGST2	580	51	16881	3.99483	0.999747	0.128946	11.6057
GOTERM_MF_DIRECT	GO:0030742~GTP-dependent protein binding	5	0.848896	0.00842936	CDC42, DNM1L, RAC1, ARFIP2, UNC13B	580	24	16881	6.06358	0.999884	0.137988	12.6196
GOTERM_MF_DIRECT	GO:0035497~cAMP response element binding	4	0.679117	0.00887796	ATF6, CREB3, CREB3L2, CREB3L4	580	13	16881	8.95544	0.999928	0.142643	13.2474
GOTERM_MF_DIRECT	GO:0070628~proteasome binding	4	0.679117	0.00887796	PSMF1, PSMG1, BAG6, ID1	580	13	16881	8.95544	0.999928	0.142643	13.2474
GOTERM_MF_DIRECT	GO:1990381~ubiquitin-specific protease binding	4	0.679117	0.00887796	BAG6, DERL1, VCP, PARK7	580	13	16881	8.95544	0.999928	0.142643	13.2474
GOTERM_MF_DIRECT	GO:0005543~phospholipid binding	9	1.52801	0.00928607	APOA2, APOB, APOA1, APOE, NSFL1C, SNCA, PLA2G2A, PRKCI, ABCA1	580	86	16881	3.04589	0.999954	0.146537	13.815
GOTERM_MF_DIRECT	GO:0001618~virus receptor activity	8	1.35823	0.00998512	SLC1A5, TYRO3, HYAL2, NPC1, HLA-DRB1, XPR1, CD46, ANPEP	580	70	16881	3.32631	0.999978	0.154458	14.779
GOTERM_MF_DIRECT	GO:0019003~GDP binding	7	1.18846	0.0101486	RAB7A, RAB31, GNAI3, ARF1, RAB21, ARL3, RAB27A	580	54	16881	3.77289	0.999982	0.154575	15.003
GOTERM_MF_DIRECT	GO:0004175~endopeptidase activity	7	1.18846	0.0101486	ADAM10, PSEN1, CD46, PSEN2, ERAP1, ERAP2, FURIN	580	54	16881	3.77289	0.999982	0.154575	15.003
GOTERM_MF_DIRECT	GO:0048406~nerve growth factor binding	3	0.509338	0.0109619	SORT1, NGFR, FURIN	580	5	16881	17.4631	0.999992	0.163641	16.1091
GOTERM_MF_DIRECT	GO:0070290~N-acylphosphatidylethanolamine-specific phospholipase D activity	3	0.509338	0.0109619	PLD2, PLD1, PLD4	580	5	16881	17.4631	0.999992	0.163641	16.1091
GOTERM_MF_DIRECT	GO:0019871~sodium channel inhibitor activity	3	0.509338	0.0109619	NEDD4, CAMK2D, PCSK9	580	5	16881	17.4631	0.999992	0.163641	16.1091
GOTERM_MF_DIRECT	GO:0031996~thioesterase binding	4	0.679117	0.0110151	CDC42, TRAF2, RAC1, ARF6	580	14	16881	8.31576	0.999993	0.162127	16.1809
GOTERM_MF_DIRECT	GO:0098641~cadherin binding involved in cell-cell adhesion	19	3.22581	0.01136	EGFR, VAPA, VAPB, ARFIP2, KTN1, CDH1, PARK7, CSNK1D, MACF1, PAK4, LRRC59, FASN, HSPA5, RUVBL1, PTPN1, YKT6, EMD, PUF60, EPN2	580	290	16881	1.90689	0.999995	0.164543	16.6456
GOTERM_MF_DIRECT	GO:0005507~copper ion binding	7	1.18846	0.0120498	ATP7A, SNCA, TP53, PRNP, GPC1, PARK7, AOC3	580	56	16881	3.63815	0.999998	0.17138	17.5675
GOTERM_MF_DIRECT	GO:0008017~microtubule binding	15	2.54669	0.0127324	ARHGEF2, DNM1L, VAPA, VAPB, SNCA, FTCD, FES, ARL3, NUMA1, MACF1, CEP57, RAB11A, PRNP, LRRK2, KIF20A	580	208	16881	2.09893	0.999999	0.177884	18.4706
GOTERM_MF_DIRECT	GO:0005159~insulin-like growth factor receptor binding	4	0.679117	0.0134232	ARRB1, INS, GNAS, PIK3R1	580	15	16881	7.76138	0.999999	0.184263	19.3749
GOTERM_MF_DIRECT	GO:0070402~NADPH binding	4	0.679117	0.0134232	HMGCR, FASN, SRD5A1, CRYZ	580	15	16881	7.76138	0.999999	0.184263	19.3749
GOTERM_MF_DIRECT	GO:0031072~heat shock protein binding	6	1.01868	0.0139311	BAK1, GPR37, FKBP5, FKBP4, FAF1, KCNJ11	580	42	16881	4.15788	1	0.188188	20.0337
GOTERM_MF_DIRECT	GO:0030971~receptor tyrosine kinase binding	6	1.01868	0.0153318	HYAL2, PTPN2, SQSTM1, TP53, PTPN1, GAS6	580	43	16881	4.06119	1	0.202654	21.8249
GOTERM_MF_DIRECT	GO:0032050~clathrin heavy chain binding	3	0.509338	0.0160714	CLTA, CLTB, GPR107	580	6	16881	14.5526	1	0.208853	22.7554
GOTERM_MF_DIRECT	GO:0060228~phosphatidylcholine-sterol O-acyltransferase activator activity	3	0.509338	0.0160714	APOA2, APOA1, APOE	580	6	16881	14.5526	1	0.208853	22.7554
GOTERM_MF_DIRECT	GO:0016628~oxidoreductase activity, acting on the CH-CH group of donors, NAD or NADP as acceptor	3	0.509338	0.0160714	TM7SF2, DHCR7, DHCR24	580	6	16881	14.5526	1	0.208853	22.7554
GOTERM_MF_DIRECT	GO:0004713~protein tyrosine kinase activity	11	1.86757	0.0163061	FGFR2, EGFR, TYRO3, FGFR4, FGFR3, LYN, MAP2K1, MAP2K2, FES, YES1, KDR	580	133	16881	2.40719	1	0.209074	23.0485
GOTERM_MF_DIRECT	GO:0004857~enzyme inhibitor activity	5	0.848896	0.0185018	UGT1A9, NOTCH1, ARRB1, CD46, UGT1A1	580	30	16881	4.85086	1	0.231201	25.7405
GOTERM_MF_DIRECT	GO:0020037~heme binding	11	1.86757	0.0196575	CYP3A5, HMOX2, CYP1B1, CYP1A1, PTGS2, CYP51A1, HMOX1, CYB5A, NOS3, CAT, ABCB6	580	137	16881	2.33691	1	0.241099	27.1218
GOTERM_MF_DIRECT	GO:0050291~sphingosine N-acyltransferase activity	3	0.509338	0.0219932	CERS2, CERS4, CERS3	580	7	16881	12.4736	1	0.262927	29.8401
GOTERM_MF_DIRECT	GO:0008201~heparin binding	12	2.03735	0.0221544	FGFR2, APP, APOB, FGFR4, CCL2, APOE, CTGF, COL13A1, FGFRL1, THBS1, FN1, LRPAP1	580	160	16881	2.18289	1	0.261725	30.0241
GOTERM_MF_DIRECT	GO:0097110~scaffold protein binding	6	1.01868	0.0237432	MAP2K2, MAPK3, GJA1, NOS3, PDE4D, PARK7	580	48	16881	3.63815	1	0.274864	31.8142
GOTERM_MF_DIRECT	GO:0016887~ATPase activity	13	2.20713	0.0241241	MSH6, MACF1, VCP, TOR1A, CFTR, HSPD1, HSPA5, RUVBL1, ABCA1, ASNA1, NSF, ABCA5, KIF20A	580	183	16881	2.06758	1	0.275724	32.237
GOTERM_MF_DIRECT	GO:0043531~ADP binding	5	0.848896	0.0254984	CYB5R3, MSH6, VCP, TAP1, ATP1A1	580	33	16881	4.40987	1	0.286118	33.7418
GOTERM_MF_DIRECT	GO:0030544~Hsp70 protein binding	5	0.848896	0.0254984	BAG6, GPR37, SNCA, FKBP1A, STUB1	580	33	16881	4.40987	1	0.286118	33.7418
GOTERM_MF_DIRECT	GO:0032403~protein complex binding	14	2.37691	0.0256437	SREBF1, NRAS, TRAF2, ING2, PPIB, FLT3, AP2A1, UFD1L, CRTAP, TMED10, APEX1, NSF, SCAP, COG2	580	206	16881	1.97802	1	0.284591	33.8991
GOTERM_MF_DIRECT	GO:0003841~1-acylglycerol-3-phosphate O-acyltransferase activity	4	0.679117	0.0258355	LPGAT1, MBOAT7, AGPAT2, AGPAT1	580	19	16881	6.1274	1	0.283531	34.1061
GOTERM_MF_DIRECT	GO:0001965~G-protein alpha-subunit binding	4	0.679117	0.0258355	IGF2R, F2RL1, RGS19, F2R	580	19	16881	6.1274	1	0.283531	34.1061
GOTERM_MF_DIRECT	GO:0043548~phosphatidylinositol 3-kinase binding	4	0.679117	0.0258355	TYRO3, BECN1, ATP1A1, PIK3R1	580	19	16881	6.1274	1	0.283531	34.1061
GOTERM_MF_DIRECT	GO:0030145~manganese ion binding	6	1.01868	0.0278006	B4GALT1, LAP3, CDIPT, GLUL, GALNT1, ATP2C1	580	50	16881	3.49262	1	0.298768	36.1927
GOTERM_MF_DIRECT	GO:0001540~beta-amyloid binding	5	0.848896	0.0281384	APOA1, APOE, BACE2, BACE1, FZD5	580	34	16881	4.28017	1	0.298907	36.5452
GOTERM_MF_DIRECT	GO:0102391~decanoate--CoA ligase activity	3	0.509338	0.0286656	ACSL1, ACSL4, ACSL3	580	8	16881	10.9144	1	0.300721	37.0915
GOTERM_MF_DIRECT	GO:0035197~siRNA binding	3	0.509338	0.0286656	DICER1, TLR7, TLR9	580	8	16881	10.9144	1	0.300721	37.0915
GOTERM_MF_DIRECT	GO:0003831~beta-N-acetylglucosaminylglycopeptide beta-1,4-galactosyltransferase activity	3	0.509338	0.0286656	B4GALT1, B4GALT3, B4GALT4	580	8	16881	10.9144	1	0.300721	37.0915
GOTERM_MF_DIRECT	GO:0035255~ionotropic glutamate receptor binding	4	0.679117	0.0337206	NEDD4, GNAS, CANX, NSF	580	21	16881	5.54384	1	0.341035	42.1108
GOTERM_MF_DIRECT	GO:0008233~peptidase activity	8	1.35823	0.0349074	PIGK, APP, HPN, BACE1, PCSK7, FURIN, PARK7, SHH	580	90	16881	2.58713	1	0.347649	43.2335
GOTERM_MF_DIRECT	GO:0047498~calcium-dependent phospholipase A2 activity	3	0.509338	0.0360305	PLA2G4A, PLA2G12A, PLA2G2A	580	9	16881	9.70172	1	0.353557	44.2771
GOTERM_MF_DIRECT	GO:0008417~fucosyltransferase activity	3	0.509338	0.0360305	FUT1, FUT2, POFUT1	580	9	16881	9.70172	1	0.353557	44.2771
GOTERM_MF_DIRECT	GO:0004579~dolichyl-diphosphooligosaccharide-protein glycotransferase activity	3	0.509338	0.0360305	RPN1, RPN2, DDOST	580	9	16881	9.70172	1	0.353557	44.2771
GOTERM_MF_DIRECT	GO:0003756~protein disulfide isomerase activity	4	0.679117	0.0380778	P4HB, PIGK, PDIA5, PDIA4	580	22	16881	5.29185	1	0.366487	46.1334
GOTERM_MF_DIRECT	GO:0004714~transmembrane receptor protein tyrosine kinase activity	5	0.848896	0.0402749	FGFR2, EGFR, TYRO3, FLT3, KDR	580	38	16881	3.82963	1	0.380045	48.061
GOTERM_MF_DIRECT	GO:0070006~metalloaminopeptidase activity	4	0.679117	0.042707	ERAP1, ERAP2, ANPEP, MMP14	580	23	16881	5.06177	1	0.394778	50.1193
GOTERM_MF_DIRECT	GO:0043027~cysteine-type endopeptidase inhibitor activity involved in apoptotic process	4	0.679117	0.042707	NOL3, ARRB1, SNCA, GAS6	580	23	16881	5.06177	1	0.394778	50.1193
GOTERM_MF_DIRECT	GO:0005484~SNAP receptor activity	5	0.848896	0.0437062	STX4, BNIP1, VAMP7, YKT6, VTI1A	580	39	16881	3.73143	1	0.398727	50.9426
GOTERM_MF_DIRECT	GO:0016504~peptidase activator activity	3	0.509338	0.0440326	APP, MMP14, FN1	580	10	16881	8.73155	1	0.397819	51.2087
GOTERM_MF_DIRECT	GO:0005548~phospholipid transporter activity	3	0.509338	0.0440326	APOA1, ABCA1, MTTP	580	10	16881	8.73155	1	0.397819	51.2087
GOTERM_MF_DIRECT	GO:0016773~phosphotransferase activity, alcohol group as acceptor	3	0.509338	0.0440326	G6PC, ADPGK, FAM20B	580	10	16881	8.73155	1	0.397819	51.2087
GOTERM_MF_DIRECT	GO:0005088~Ras guanyl-nucleotide exchange factor activity	9	1.52801	0.0442889	FGFR2, EGFR, FGFR4, FGFR3, GRB2, RASGRP1, CAMK2G, CAMK2D, AKAP9	580	115	16881	2.2778	1	0.396435	51.4168
GOTERM_MF_DIRECT	GO:0043130~ubiquitin binding	7	1.18846	0.0511688	NEDD4, SQSTM1, UCHL1, NSFL1C, FAF1, UBAC2, UBAP1	580	78	16881	2.612	1	0.439761	56.7003
GOTERM_MF_DIRECT	GO:0070679~inositol 1,4,5 trisphosphate binding	3	0.509338	0.0526198	ITPR3, ITPR1, ITPR2	580	11	16881	7.93777	1	0.445778	57.7436
GOTERM_MF_DIRECT	GO:0043560~insulin receptor substrate binding	3	0.509338	0.0526198	GRB2, PRKCD, PIK3R1	580	11	16881	7.93777	1	0.445778	57.7436
GOTERM_MF_DIRECT	GO:0019992~diacylglycerol binding	3	0.509338	0.0526198	CDIPT, RASGRP1, UNC13B	580	11	16881	7.93777	1	0.445778	57.7436
GOTERM_MF_DIRECT	GO:0003725~double-stranded RNA binding	6	1.01868	0.0577361	DICER1, OAS1, HSPD1, CLTC, TLR7, TLR8	580	61	16881	2.8628	1	0.474158	61.2371
GOTERM_MF_DIRECT	GO:0002020~protease binding	8	1.35823	0.058681	DERL1, XBP1, INS, BCL2, TP53, SERPINA1, FURIN, FN1	580	101	16881	2.30536	1	0.476419	61.852
GOTERM_MF_DIRECT	GO:0003824~catalytic activity	12	2.03735	0.0595861	PLD2, PLD1, ACSL1, SPTLC1, SPTLC2, GLA, PLD4, FASN, FTCD, ACSL4, ACSL3, MEST	580	188	16881	1.85778	1	0.478396	62.4323
GOTERM_MF_DIRECT	GO:0046934~phosphatidylinositol-4,5-bisphosphate 3-kinase activity	6	1.01868	0.0611136	FGFR2, EGFR, FGFR4, FGFR3, GRB2, PIK3R1	580	62	16881	2.81663	1	0.483934	63.3931
GOTERM_MF_DIRECT	GO:0004708~MAP kinase kinase activity	3	0.509338	0.0617426	MAP2K1, MAP2K2, LRRK2	580	12	16881	7.27629	1	0.484212	63.782
GOTERM_MF_DIRECT	GO:0008235~metalloexopeptidase activity	3	0.509338	0.0617426	LAP3, ERAP1, ZMPSTE24	580	12	16881	7.27629	1	0.484212	63.782
GOTERM_MF_DIRECT	GO:0042626~ATPase activity, coupled to transmembrane movement of substances	5	0.848896	0.0632351	TAP1, CFTR, ABCA1, ABCB6, ABCA5	580	44	16881	3.30741	1	0.489351	64.6892
GOTERM_MF_DIRECT	GO:0004177~aminopeptidase activity	4	0.679117	0.0638469	LAP3, ERAP1, ERAP2, ANPEP	580	27	16881	4.31188	1	0.489482	65.0549
GOTERM_MF_DIRECT	GO:0051721~protein phosphatase 2A binding	4	0.679117	0.0638469	HMGCR, BCL2, TP53, PTPN1	580	27	16881	4.31188	1	0.489482	65.0549
GOTERM_MF_DIRECT	GO:0008134~transcription factor binding	16	2.71647	0.0665852	KLF5, ARHGEF2, VHL, TP53, ESR1, KEAP1, PARK7, HDAC5, MAPK1, FOS, HDAC3, ARRB1, ID1, BCL2, PIK3R1, KAT6A	580	284	16881	1.63973	1	0.501203	66.6488
GOTERM_MF_DIRECT	GO:0008107~galactoside 2-alpha-L-fucosyltransferase activity	2	0.339559	0.0674234	FUT1, FUT2	580	2	16881	29.1052	1	0.50244	67.1228
GOTERM_MF_DIRECT	GO:0000247~C-8 sterol isomerase activity	2	0.339559	0.0674234	EBP, SREBF2	580	2	16881	29.1052	1	0.50244	67.1228
GOTERM_MF_DIRECT	GO:0015085~calcium ion transmembrane transporter activity	2	0.339559	0.0674234	ITPR1, ITPR2	580	2	16881	29.1052	1	0.50244	67.1228
GOTERM_MF_DIRECT	GO:0034736~cholesterol O-acyltransferase activity	2	0.339559	0.0674234	SOAT1, SOAT2	580	2	16881	29.1052	1	0.50244	67.1228
GOTERM_MF_DIRECT	GO:0050509~N-acetylglucosaminyl-proteoglycan 4-beta-glucuronosyltransferase activity	2	0.339559	0.0674234	EXT1, EXT2	580	2	16881	29.1052	1	0.50244	67.1228
GOTERM_MF_DIRECT	GO:0004392~heme oxygenase (decyclizing) activity	2	0.339559	0.0674234	HMOX2, HMOX1	580	2	16881	29.1052	1	0.50244	67.1228
GOTERM_MF_DIRECT	GO:0042328~heparan sulfate N-acetylglucosaminyltransferase activity	2	0.339559	0.0674234	EXT1, EXT2	580	2	16881	29.1052	1	0.50244	67.1228
GOTERM_MF_DIRECT	GO:0008106~alcohol dehydrogenase (NADP+) activity	2	0.339559	0.0674234	RDH14, ALDH3A1	580	2	16881	29.1052	1	0.50244	67.1228
GOTERM_MF_DIRECT	GO:0033149~FFAT motif binding	2	0.339559	0.0674234	VAPA, VAPB	580	2	16881	29.1052	1	0.50244	67.1228
GOTERM_MF_DIRECT	GO:0050660~flavin adenine dinucleotide binding	6	1.01868	0.0681976	CYB5R3, SQLE, TXNRD3, NOS3, POR, DHCR24	580	64	16881	2.72861	1	0.503318	67.5551
GOTERM_MF_DIRECT	GO:0001047~core promoter binding	6	1.01868	0.0681976	HDAC5, NOTCH1, E2F3, XBP1, MTA1, PARK7	580	64	16881	2.72861	1	0.503318	67.5551
GOTERM_MF_DIRECT	GO:0001784~phosphotyrosine binding	3	0.509338	0.0713544	MAPK1, GRB2, MAPK3	580	13	16881	6.71658	1	0.516497	69.2631
GOTERM_MF_DIRECT	GO:0004467~long-chain fatty acid-CoA ligase activity	3	0.509338	0.0713544	ACSL1, ACSL4, ACSL3	580	13	16881	6.71658	1	0.516497	69.2631
GOTERM_MF_DIRECT	GO:0004715~non-membrane spanning protein tyrosine kinase activity	5	0.848896	0.0721341	STK16, LYN, FES, YES1, PRKCD	580	46	16881	3.16361	1	0.517253	69.6718
GOTERM_MF_DIRECT	GO:0004712~protein serine/threonine/tyrosine kinase activity	4	0.679117	0.075907	SGK1, MAP2K1, MAP2K2, PRKACA	580	29	16881	4.01451	1	0.532791	71.5785
GOTERM_MF_DIRECT	GO:0034185~apolipoprotein binding	3	0.509338	0.0814109	PCSK9, ABCA1, CANX	580	14	16881	6.23682	1	0.5557	74.1594
GOTERM_MF_DIRECT	GO:0000062~fatty-acyl-CoA binding	4	0.679117	0.0822854	SOAT1, SOAT2, ACBD3, DBI	580	30	16881	3.88069	1	0.556516	74.5486
GOTERM_MF_DIRECT	GO:0051059~NF-kappaB binding	4	0.679117	0.0822854	HDAC3, AKAP8, FAF1, APEX1	580	30	16881	3.88069	1	0.556516	74.5486
GOTERM_MF_DIRECT	GO:0009055~electron carrier activity	7	1.18846	0.088808	DHRS3, P4HA2, TXNRD3, AKR7A2, SRD5A1, ASPH, POR	580	90	16881	2.26374	1	0.582266	77.2833
GOTERM_MF_DIRECT	GO:0005154~epidermal growth factor receptor binding	4	0.679117	0.0888857	PLSCR1, GRB2, ARF4, YES1	580	31	16881	3.75551	1	0.579417	77.3141
GOTERM_MF_DIRECT	GO:0016712~oxidoreductase activity, acting on paired donors, with incorporation or reduction of molecular oxygen, reduced flavin or flavoprotein as one donor, and incorporation of one atom of oxygen	3	0.509338	0.0918706	CYP3A5, CYP1B1, CYP1A1	580	15	16881	5.82103	1	0.588899	78.4699
GOTERM_MF_DIRECT	GO:0043022~ribosome binding	5	0.848896	0.0969718	BAG6, EIF5A, HSPA5, RPN2, MTOR	580	51	16881	2.85345	1	0.606563	80.3185
GOTERM_MF_DIRECT	GO:0050508~glucuronosyl-N-acetylglucosaminyl-proteoglycan 4-alpha-N-acetylglucosaminyltransferase activity	2	0.339559	0.0994135	EXT1, EXT2	580	3	16881	19.4034	1	0.613058	81.1496
GOTERM_MF_DIRECT	GO:0016309~1-phosphatidylinositol-5-phosphate 4-kinase activity	2	0.339559	0.0994135	PIP4K2C, PIP4K2B	580	3	16881	19.4034	1	0.613058	81.1496
GOTERM_MF_DIRECT	GO:0004096~catalase activity	2	0.339559	0.0994135	CAT, GPX7	580	3	16881	19.4034	1	0.613058	81.1496
GOTERM_MF_DIRECT	GO:0004699~calcium-independent protein kinase C activity	2	0.339559	0.0994135	PRKCE, PRKCD	580	3	16881	19.4034	1	0.613058	81.1496
GOTERM_MF_DIRECT	GO:0032767~copper-dependent protein binding	2	0.339559	0.0994135	ATP7A, FKBP4	580	3	16881	19.4034	1	0.613058	81.1496
GOTERM_MF_DIRECT	GO:0000822~inositol hexakisphosphate binding	2	0.339559	0.0994135	XPR1, ITPR3	580	3	16881	19.4034	1	0.613058	81.1496
GOTERM_MF_DIRECT	GO:0016684~oxidoreductase activity, acting on peroxide as acceptor	2	0.339559	0.0994135	CAT, PARK7	580	3	16881	19.4034	1	0.613058	81.1496
GOTERM_MF_DIRECT	GO:0070653~high-density lipoprotein particle receptor binding	2	0.339559	0.0994135	APOA2, APOA1	580	3	16881	19.4034	1	0.613058	81.1496
GOTERM_MF_DIRECT	GO:0000253~3-keto sterol reductase activity	2	0.339559	0.0994135	DHRS4, HSD17B7	580	3	16881	19.4034	1	0.613058	81.1496
GOTERM_MF_DIRECT	GO:0000252~C-3 sterol dehydrogenase (C-4 sterol decarboxylase) activity	2	0.339559	0.0994135	AKR7A2, NSDHL	580	3	16881	19.4034	1	0.613058	81.1496
GOTERM_MF_DIRECT	GO:0016532~superoxide dismutase copper chaperone activity	2	0.339559	0.0994135	ATP7A, PARK7	580	3	16881	19.4034	1	0.613058	81.1496

## Sheet: CC
Category	Term	Count	%	PValue	Genes	List Total	Pop Hits	Pop Total	Fold Enrichment	Bonferroni	Benjamini	FDR
GOTERM_CC_DIRECT	GO:0005783~endoplasmic reticulum	209	35.4839	3.0913e-133	VAPA, PTGS2, VAPB, BAK1, PLOD1, APOE, PLOD2, PLOD3, INSIG1, PHTF2, CREB3L2, PHTF1, ERAP1, CREB3L4, ERAP2, SGPL1, PLD4, CRTAP, RAP1GDS1, NPC1, PTRF, CD320, MLEC, BACE2, TFPI, PLA2G2A, EXT1, EXT2, EIF2AK3, TRAPPC3, CRELD2, CYP51A1, OAS1, CALR, SERPINH1, CALU, HADHB, VRK2, TMED10, EMD, CAMLG, MAP2K1, MAP2K2, BECN1, KCNK2, KDR, ATP2A2, KIAA0922, SLC9A1, TM7SF2, GNAZ, UVRAG, BNIP3, KCNJ11, CANX, RTN2,…	589	828	18224	7.80988	1.58275e-130	1.58275e-130	4.46645e-130
GOTERM_CC_DIRECT	GO:0005789~endoplasmic reticulum membrane	209	35.4839	2.15772e-129	CYP3A5, CDIPT, VAPA, PTGS2, VAPB, RAB3GAP1, RAB1B, APOB, PLOD1, PLOD2, PLOD3, INSIG1, CREB3L2, ERAP1, CREB3L4, ERAP2, RAB21, APOO, SGPL1, TYRO3, PLD2, PLD1, CYP1A1, PLD4, UBE2J1, ERGIC2, VTI1A, PLAUR, MLEC, PLA2G2A, EXT1, EXT2, EIF2AK3, GGCX, CYP1B1, CYP51A1, CALU, VRK2, RAC1, PEMT, TMED10, ZMPSTE24, BECN1, KCNK2, NOTCH2, NOTCH1, PLA2G4A, ATP2A2, RNF5, RHEB, SLC9A1, TM7SF2, GJA1, PDIA5, CANX, RTN…	589	862	18224	7.50183	1.10475e-126	5.52375e-127	3.11756e-126
GOTERM_CC_DIRECT	GO:0005794~Golgi apparatus	203	34.4652	1.93391e-122	HRAS, CDIPT, GBGT1, VAPB, RAB3GAP1, FAM20B, FGFRL1, SNCA, RAB1B, SLC35A1, SLC35A3, B2M, ACBD3, APOB, APP, CD44, APOE, CTGF, CD46, CREB3L4, RAB27A, PLD2, PLD1, LIG1, NAA25, SCYL3, PARP10, MECOM, ERGIC2, VTI1A, MAPK1, NPC1, ASCC3, ATP2C1, BACE2, MAPK3, BACE1, EXT1, EXT2, UNC13B, TRAPPC3, CRELD2, GNAI3, NFKBIE, PPT1, ARF6, CHEK2, CALR, CALU, PLAGL1, MACF1, TMED10, KLF5, MAP2K1, MAP2K2, ATR, KDR, PLA…	589	863	18224	7.27803	9.90164e-120	3.30055e-120	2.7942e-119
GOTERM_CC_DIRECT	GO:0000139~Golgi membrane	129	21.9015	1.97847e-70	CDIPT, HRAS, VAPA, GBGT1, VAPB, FAM20B, RAB1B, SLC35A1, DSE, TLR7, TLR8, SLC35A3, B2M, HS2ST1, TLR9, ACBD3, ST3GAL5, SLC2A1, IL15RA, CREB3L4, APOO, EGFR, NMNAT2, PLD1, STK25, ROCK1, GOLT1B, UGCG, HLA-A, HLA-DQA1, VTI1A, TNKS2, MGAT1, RND3, ATP2C1, ARRB1, HLA-DPA1, EXT1, EXT2, GBP2, TRAPPC3, HLA-DRA, HLA-DRB1, HLA-DRB3, COPZ1, ABCA5, SERINC3, INS, RAC1, HLA-DRB4, HLA-DRB5, TMED10, ENTPD6, HLA-DPB1…	589	591	18224	6.75353	1.01298e-67	2.53245e-68	2.85858e-67
GOTERM_CC_DIRECT	GO:0016020~membrane	194	32.9372	1.3973e-41	CDIPT, HRAS, GBGT1, SNCA, B2M, HS2ST1, ACBD3, APOE, ERAP1, PLD1, UGCG, ERGIC2, HLA-DQA1, MGAT1, NPC1, CD320, ASCC3, ATP2C1, MLEC, UNC13B, EXT2, EIF2AK3, GGCX, GNAI3, HLA-DRB1, CYP51A1, HLA-DRB3, ARF6, PPT1, CALR, CALU, SLC11A2, RAC1, HLA-DRB5, ZMPSTE24, HLA-DPB1, EMD, MGAT4A, CAMLG, NOTCH2, ATP2A2, ARF4, RHEB, CLCN5, TM7SF2, CANX, CANT1, BAG6, P4HA1, DHCR24, AGPAT1, KCNMA1, CLN3, STX4, ADAM10, LP…	589	2200	18224	2.7284	7.15415e-39	1.43083e-39	2.01887e-38
GOTERM_CC_DIRECT	GO:0005788~endoplasmic reticulum lumen	48	8.14941	2.73775e-28	WNT5A, PTGS2, ESD, PDIA5, PDIA4, CALR, CANX, SERPINH1, SHH, B2M, WNT1, APOA2, APOB, APOA1, P4HA2, P4HA1, INS, RNASET2, TOR1A, ERAP1, ERAP2, SERPINA1, HSPA5, GPX7, THBS1, P4HB, CES2, COL4A2, GIP, CES1, FLT3, COL13A1, CRTAP, CNPY3, F7, GAS6, MTTP, PLAUR, PROC, COL4A5, HSP90B1, WNT7B, DNAJB9, PPIB, SDF2L1, BACE1, F2, FKBP14	589	192	18224	7.73514	1.40173e-25	2.33621e-26	3.95561e-25
GOTERM_CC_DIRECT	GO:0032588~trans-Golgi network membrane	28	4.75382	2.66344e-20	HLA-DQB1, CLTA, HLA-DRB1, HLA-DRB3, ARFRP1, CLTC, LGR6, LGR5, APP, AP1S2, HLA-DRB4, HLA-DRB5, HLA-DPB1, ARL1, PLD4, ARFIP2, AP4S1, HLA-DQA1, VTI1A, USP6NL, COG4, RAB31, COG7, IGF2R, GNAS, HLA-DPA1, HLA-DRA, COG2	589	83	18224	10.4378	1.36368e-17	1.94811e-18	3.84825e-17
GOTERM_CC_DIRECT	GO:0030176~integral component of endoplasmic reticulum membrane	29	4.9236	1.54599e-18	TM7SF2, FKBP8, DERL1, WFS1, SLC37A4, ESYT1, EDEM1, RTN2, PIGK, SLC35B1, XBP1, DHCR7, TAP1, ZMPSTE24, HSPA5, ASPH, ELOVL6, CLN3, SGPL1, CREB3, KTN1, SACM1L, PREB, ATF6, G6PC, BNIP1, EXT1, EIF2AK3, TMCO1	589	104	18224	8.62766	7.91548e-16	9.89435e-17	2.23372e-15
GOTERM_CC_DIRECT	GO:0070062~extracellular exosome	173	29.3718	2.44522e-18	RAB3GAP1, CRABP2, EIF5A, RAB1B, B2M, WNT1, GSTM2, APOB, APOA2, APP, APOA1, CD44, PLOD1, PLOD2, APOE, PLOD3, CD46, SLC2A1, AKR7A2, ERAP1, PRKACA, RAB21, RAB27A, STK25, HLA-A, RAP1GDS1, MTA1, PLAUR, MGAT1, MAPK1, RND3, NPC1, GLUL, CPE, RFC1, CD320, VAMP7, F2, MAPK3, PLA2G2A, LRRK2, EXT2, HLA-DRA, WNT5A, RAB7A, GNAI3, HLA-DRB1, ASS1, GRB2, PPT1, ARF6, CALR, SERPINH1, HADHB, FGA, ARPC2, RAC1, HLA-DRB…	589	2811	18224	1.9042	1.25195e-15	1.39106e-16	3.53295e-15
GOTERM_CC_DIRECT	GO:0016021~integral component of membrane	264	44.8217	2.97702e-18	CYP3A5, CDIPT, VAPA, GBGT1, VAPB, FAM20B, FGFRL1, SLC35A1, SLC35A3, HS2ST1, BAK1, ACBD3, APP, CD44, CD46, INSIG1, PHTF2, CREB3L2, PHTF1, ERAP1, CREB3L4, ERAP2, SGPL1, TYRO3, PLD4, UGCG, UBE2J1, VTI1A, HLA-DQA1, ERGIC2, PLAUR, MGAT1, NPC1, CD320, ATP2C1, BACE2, MLEC, BACE1, HLA-DPA1, EXT1, EXT2, HLA-DRA, GGCX, CYP1B1, HLA-DRB1, CYP51A1, HLA-DRB3, SERINC3, SLC11A2, VRK1, VRK2, MACF1, PEMT, HLA-DRB4…	589	5163	18224	1.58209	1.52423e-15	1.52423e-16	4.30132e-15
GOTERM_CC_DIRECT	GO:0048471~perinuclear region of cytoplasm	66	11.2054	3.01981e-17	HRAS, CHERP, VAPA, SNCA, APP, CTGF, HMOX1, SRD5A1, SEC24D, PRKCA, EGFR, STX4, HYAL2, PLD1, LYN, PRKCE, PRKCD, VTI1A, TNKS2, GAK, NPC1, VAMP7, IGF2R, PSEN2, PLA2G2A, SORT1, GNAS, EIF2AK3, RASD1, GBP2, STK16, GALNT1, CCL2, NFKBIE, FKBP4, CALCOCO2, CDH1, ABCA1, CALR, SLC11A2, SERINC3, PSMF1, SET, CAMK2D, PCSK9, RAB11A, TRIP10, APEX1, ACSL3, DNM1L, MAP2K2, NDFIP1, CTLA4, FZD5, PARK7, ATP7A, HSP90B1, …	589	621	18224	3.28837	1.54614e-14	1.40558e-15	4.36314e-14
GOTERM_CC_DIRECT	GO:0043231~intracellular membrane-bounded organelle	59	10.017	3.08249e-15	CYP3A5, CLTA, HRAS, CLTB, SULT2B1, CLTC, APOB, APP, AP1S2, BAG6, P4HA2, P4HA1, CTGF, CAT, DDOST, ADAM10, CYP1A1, LIG1, MTA1, CYB5A, MECOM, POR, ERGIC2, GAK, DHRS4, BNIP1, SQLE, VAMP7, VCAN, RUVBL1, EPN2, FGFR2, RAB7A, CYP1B1, CYP51A1, SNX17, SLC37A4, CALCOCO2, RRAGA, AKAP9, ALDH3A2, RRAGB, ABCA5, ALDH3A1, PLAGL1, SLC35B1, DHCR7, TRIP10, NSDHL, KLF5, MSH6, COL4A2, DNM1L, FADS1, ATP1A1, VCP, COG7, …	589	558	18224	3.27149	1.59162e-12	1.32672e-13	4.4964e-12
GOTERM_CC_DIRECT	GO:0005829~cytosol	183	31.0696	1.82612e-14	HRAS, CRABP2, SNCA, EIF5A, SHH, GSTM2, BAK1, APP, APOA2, APOB, MAP3K5, APOA1, ATG5, CTGF, SLC2A1, AKR7A2, ERAP1, PRKACA, SAR1B, DNAJC1, ROCK1, CHAC1, RAP1GDS1, PDE4D, MECOM, VTI1A, TNKS2, MAPK1, GLUL, PTRF, ARRB1, MAPK3, LRRK2, UNC13B, GBP2, TRAPPC3, TRAF2, RAB7A, ASS1, GRB2, NFKBIE, ARFRP1, COPZ1, RRAGA, PPT1, OAS1, KEAP1, CALR, RRAGB, VRK1, ARPC2, RAC1, AXIN2, SREBF1, GABARAPL1, MAP2K1, BECN1, …	589	3315	18224	1.70803	9.32232e-12	7.17093e-13	2.63123e-11
GOTERM_CC_DIRECT	GO:0009986~cell surface	55	9.33786	1.70327e-13	PDIA4, IL15, TGFB1, SHH, WNT1, APP, APOA1, CD44, CD46, EGFR, HYAL2, STX4, ADAM10, HLA-A, CFTR, NTSR1, SLC7A11, LRPAP1, PSEN1, VAMP7, IGF2R, BACE2, BACE1, TFPI, SORT1, HLA-DPA1, NGFR, PRNP, AOC3, HLA-DRA, FGFR2, WNT5A, FGFR3, HLA-DRB1, CALR, SLC11A2, TNFRSF1A, FGA, ENTPD6, PKD1, PCSK9, SLC39A6, HSPA5, HLA-DPB1, THBS1, HPN, FZD5, KCNK2, FURIN, NOTCH2, NOTCH1, HSPD1, MPL, SLC9A1, F2R	589	542	18224	3.13973	8.71978e-11	6.22846e-12	2.4607e-10
GOTERM_CC_DIRECT	GO:0005802~trans-Golgi network	27	4.58404	2.0195e-13	CLTB, ARFRP1, CDH1, SLC11A2, TRAPPC6A, RAC1, RAB11A, TRIP10, RAB21, ARL1, NMNAT2, CLN3, STX4, CHAC1, BECN1, BIRC6, FURIN, ATP7A, LAP3, ARF1, ATP2C1, IGF2R, VAMP7, BACE1, LRRK2, GGA2, ARAP1	589	136	18224	6.14261	1.03398e-10	6.89326e-12	2.91789e-10
GOTERM_CC_DIRECT	GO:0012507~ER to Golgi transport vesicle membrane	18	3.05603	2.72284e-13	HLA-DQB1, SREBF1, HLA-DRB1, HLA-DRB3, HLA-A, VTI1A, HLA-DQA1, SCAP, SREBF2, B2M, HLA-DRB4, TMED10, HLA-DRB5, HLA-DPA1, HLA-DPB1, SAR1B, SEC24D, HLA-DRA	589	52	18224	10.7102	1.39437e-10	8.71481e-12	3.93485e-10
GOTERM_CC_DIRECT	GO:0005886~plasma membrane	209	35.4839	6.10249e-13	HRAS, CDIPT, VAPA, FGFRL1, SNCA, SHH, B2M, APOB, APP, CD44, APOE, CTGF, CD46, ERAP1, ERAP2, PLD2, ROCK1, F7, HLA-DQA1, PLAUR, CD320, F2, BACE1, TFPI, PLA2G2A, HLA-DPA1, UNC13B, HLA-DRA, HSD17B10, GNAI3, HLA-DRB1, CYP51A1, HLA-DRB3, ASAP2, ARF6, SERINC3, SLC11A2, MACF1, RAC1, HLA-DRB4, HLA-DRB5, TMED10, HLA-DPB1, KLF5, MAP2K1, ARFIP2, KCNK2, KDR, NOTCH2, NOTCH1, ARF1, KIAA0922, SLC9A1, GNAZ, GJA1,…	589	4121	18224	1.56918	3.12468e-10	1.83805e-11	8.81772e-10
GOTERM_CC_DIRECT	GO:0005925~focal adhesion	44	7.47029	2.14675e-12	FGFR3, GJA1, ARF6, CDH1, CLTC, CALR, FES, SPRY4, B2M, CDC42, CD44, ARPC2, CD46, PAK4, RAC1, TGM2, RHOA, AATF, CAT, HSPA5, PAK1, YES1, RAB21, EGFR, P4HB, ARHGEF2, ADAM10, MAP2K1, MAP2K2, HSPG2, MMP14, PLAUR, GAK, RFWD2, LAP3, MAPK1, RND3, HSP90B1, SYNE2, ARF1, PPIB, IGF2R, MAPK3, SLC9A1	589	391	18224	3.4818	1.09912e-09	6.10625e-11	3.10169e-09
GOTERM_CC_DIRECT	GO:0005768~endosome	32	5.43294	8.95842e-12	FGFR4, GRB2, SNX17, ARF6, CDH1, IL15, TLR7, KCNJ11, TLR9, APP, ARPC2, RHOA, GPC1, RAB21, EGFR, PLD1, STX4, BECN1, PRKCI, BIRC6, ATP1A1, ABCB6, VTI1A, KDR, LRPAP1, IGF2R, BACE2, BACE1, NGFR, LRRK2, YKT6, CLCN5	589	225	18224	4.40044	4.5867e-09	2.41405e-10	1.29435e-08
GOTERM_CC_DIRECT	GO:0030669~clathrin-coated endocytic vesicle membrane	15	2.54669	1.79474e-11	WNT5A, HLA-DQB1, HLA-DRB1, HLA-DRB3, CLTC, FZD5, HLA-DQA1, APOB, AP1S2, AP2A1, HLA-DRB4, HLA-DRB5, HLA-DPA1, HLA-DPB1, HLA-DRA	589	41	18224	11.3197	9.18902e-09	4.59451e-10	2.5931e-08
GOTERM_CC_DIRECT	GO:0005769~early endosome	30	5.09338	3.31412e-10	DERL1, RAP1GAP, SNX17, KIAA0196, F2RL1, UVRAG, GJA1, ARF6, SLC11A2, APOA2, APOB, APOA1, APOE, PCSK9, GPR107, CLN3, MAP2K1, MAP2K2, CFTR, KDR, MAPK1, RAB31, IGF2R, PTP4A1, MAPK3, SORT1, PTPN1, HSPD1, F2R, AOC3	589	229	18224	4.05335	1.69683e-07	8.08014e-09	4.78838e-07
GOTERM_CC_DIRECT	GO:0045121~membrane raft	28	4.75382	6.26002e-10	TRAF2, GNAI3, GJA1, PPT1, ABCA1, SERPINH1, SHH, TNFRSF1A, APP, GPC1, EGFR, CLN3, HYAL2, LYN, ARID3A, RGS19, NTSR1, FURIN, PARK7, KDR, PLSCR1, NPC1, PSEN1, PTRF, BACE1, HSPD1, PRNP, SLC9A1	589	206	18224	4.20552	3.20513e-07	1.45688e-08	9.04475e-07
GOTERM_CC_DIRECT	GO:0071556~integral component of lumenal side of endoplasmic reticulum membrane	12	2.03735	7.33668e-10	HLA-DQB1, HLA-DRB1, HLA-DRB3, HLA-DRB4, HLA-A, HLA-DRB5, HLA-DPA1, HLA-DPB1, CALR, CANX, HLA-DQA1, HLA-DRA	589	29	18224	12.803	3.75638e-07	1.63321e-08	1.06004e-06
GOTERM_CC_DIRECT	GO:0005765~lysosomal membrane	32	5.43294	1.37049e-09	HLA-DQB1, RAB7A, GNAI3, HLA-DRB1, HLA-DRB3, RRAGA, ANPEP, RRAGB, ABCA5, SLC11A2, AP1S2, HLA-DRB4, HLA-DRB5, HLA-DPB1, NSF, CLN3, PLD1, PSAP, CFTR, HLA-DQA1, NPC1, PSEN1, ARRB1, VAMP7, IGF2R, SORT1, RHEB, HLA-DPA1, MTOR, RDH14, CLCN5, HLA-DRA	589	274	18224	3.6135	7.01692e-07	2.92372e-08	1.98015e-06
GOTERM_CC_DIRECT	GO:0030666~endocytic vesicle membrane	16	2.71647	2.09913e-09	WNT5A, HLA-DQB1, HLA-DRB1, CAMK2G, HLA-DRB3, HLA-DQA1, WNT1, WNT7B, AP2A1, CAMK2D, HLA-DRB4, HLA-DRB5, NOS3, HLA-DPA1, HLA-DPB1, HLA-DRA	589	66	18224	7.50075	1.07475e-06	4.29902e-08	3.03291e-06
GOTERM_CC_DIRECT	GO:0005764~lysosome	28	4.75382	4.92611e-09	RAB7A, ASS1, SNCA, UVRAG, GJA1, RRAGA, PPT1, TLR7, RRAGB, TLR9, ABCA5, SLC11A2, RNASET2, PCSK9, CAT, TRIP10, RAB27A, CLN3, TMEM97, HYAL2, PSAP, NPC1, GLA, BBC3, TSC2, MTOR, LRRK2, HLA-DRA	589	226	18224	3.83335	2.52216e-06	9.70064e-08	7.11745e-06
GOTERM_CC_DIRECT	GO:0016529~sarcoplasmic reticulum	12	2.03735	5.23835e-09	GSTM2, SYNE2, NOL3, HAX1, ATP2A2, CAMK2D, CALR, THBS1, ITPR3, RASD1, S100A1, ITPR1	589	34	18224	10.9202	2.68203e-06	9.93346e-08	7.56859e-06
GOTERM_CC_DIRECT	GO:0005791~rough endoplasmic reticulum	14	2.37691	5.56095e-09	TMEM97, GLUL, APP, CCL2, PSEN1, SNCA, RPN1, PCSK9, RPN2, HSPD1, CDKAL1, CANX, SLC7A11, MTTP	589	51	18224	8.49349	2.8472e-06	1.01686e-07	8.0347e-06
GOTERM_CC_DIRECT	GO:0030133~transport vesicle	18	3.05603	8.76669e-09	KDELR3, COPA, KDELR2, FGFR4, FGFR3, FGFRL1, COPZ1, GOLIM4, RAB1B, TMED9, TMED7, INS, IGF2R, VAMP7, RAB11A, TMED10, GNAS, YKT6	589	95	18224	5.86243	4.48854e-06	1.54777e-07	1.26665e-05
GOTERM_CC_DIRECT	GO:0042613~MHC class II protein complex	10	1.69779	1.21855e-08	HLA-DQB1, HLA-DRB1, HLA-DRB3, HLA-DRB4, HLA-A, HLA-DRB5, HLA-DPA1, HLA-DPB1, HLA-DQA1, HLA-DRA	589	22	18224	14.0639	6.23898e-06	2.07966e-07	1.76062e-05
GOTERM_CC_DIRECT	GO:0042470~melanosome	18	3.05603	2.28401e-08	P4HB, ATP1A1, PDIA4, CLTC, MMP14, CANX, CALU, SLC1A5, HSP90B1, PPIB, RAC1, SLC2A1, RPN1, FASN, TMED10, ATP6V0A1, HSPA5, RAB27A	589	101	18224	5.51416	1.1694e-05	3.77229e-07	3.30003e-05
GOTERM_CC_DIRECT	GO:0043025~neuronal cell body	32	5.43294	3.84514e-08	RAP1GAP, FKBP4, UCHL1, PPT1, AKAP9, KCNJ11, CANX, TGFB1, CDC42, APOB, NUMA1, APOE, CAMK2D, SRD5A1, ACSL4, HPN, ARHGEF2, GIP, CREB3, GDPD5, ITPR3, KCNK2, VTI1A, ATP7A, CPE, PSEN1, PSEN2, SORT1, MTOR, MPL, LRRK2, YKT6	589	315	18224	3.14317	1.96869e-05	6.15222e-07	5.55562e-05
GOTERM_CC_DIRECT	GO:0005635~nuclear envelope	22	3.73514	4.42558e-08	SREBF1, GNAZ, TYRO3, EBP, HAX1, BNIP3, MTA1, KCNJ11, TNKS2, ATF6, ANXA7, NPC1, SYNE2, BNIP1, TOR1A, BNIP3L, MAPK3, NUCB2, LRRC59, FAF1, EMD, MGST2	589	159	18224	4.28109	2.26587e-05	6.86635e-07	6.39426e-05
GOTERM_CC_DIRECT	GO:0031410~cytoplasmic vesicle	27	4.58404	4.68962e-08	FGFR2, CLTA, HAX1, SNX17, TH, ESD, CALCOCO2, FES, SLC11A2, APOA1, SQSTM1, MAPKAP1, RAB11A, IL15RA, EBP, ARHGEF2, HYAL2, MMP14, USP6NL, PLA2G4A, PSEN1, ARRB1, BACE1, SORT1, PTPN1, LRRK2, ARAP1	589	235	18224	3.55487	2.40106e-05	7.06201e-07	6.77576e-05
GOTERM_CC_DIRECT	GO:0005801~cis-Golgi network	12	2.03735	6.19809e-08	TRAPPC6A, KDELR2, B3GAT3, LIMK2, CTGF, GOLIM4, PHTF1, TMED10, AKAP9, PIK3R1, BCL9, LRPAP1	589	42	18224	8.84016	3.17337e-05	9.06692e-07	8.95527e-05
GOTERM_CC_DIRECT	GO:0043234~protein complex	37	6.28183	6.55904e-08	PTGS2, RAB3GAP1, SNX17, FKBP4, UVRAG, CLTC, CANX, FIS1, VRK2, SET, CAMK2D, RAB11A, PAK1, DDOST, S100A1, SREBF1, GDI1, ARHGEF2, DNM1L, BECN1, FLT3, TP53, PRKCI, CFTR, ERLIN1, ATP1A1, ITPR1, SCAP, HDAC5, MAPK1, GLUL, ATP2A2, PSEN1, PTRF, PSEN2, MAPK3, HSPD1	589	412	18224	2.77864	3.35817e-05	9.32841e-07	9.47678e-05
GOTERM_CC_DIRECT	GO:0005796~Golgi lumen	17	2.88625	6.82521e-08	WNT5A, GOLIM4, HSPG2, F7, MMP14, FURIN, GAS6, TGFB1, PROC, WNT1, WNT7B, BLZF1, INS, F2, VCAN, GPC1, PROS1	589	96	18224	5.47906	3.49445e-05	9.44461e-07	9.86135e-05
GOTERM_CC_DIRECT	GO:0005741~mitochondrial outer membrane	21	3.56537	7.04801e-08	CYB5R3, DNM1L, ASS1, HAX1, RAF1, GJA1, BNIP3, CYB5A, ABCB6, HADHB, SLC11A2, BAK1, ACSL1, BBC3, BCL2, BNIP3L, MTOR, ACSL4, PRNP, LRRK2, ACSL3	589	149	18224	4.36075	3.60852e-05	9.49626e-07	0.000101833
GOTERM_CC_DIRECT	GO:0005770~late endosome	19	3.22581	7.33141e-08	RAB7A, CLN3, NMNAT2, DERL1, MAP2K1, MAP2K2, UVRAG, ABCA5, ATP7A, SLC11A2, MAPK1, ARF1, SQSTM1, IGF2R, BACE1, MAPK3, PCSK9, F2R, RAB27A	589	122	18224	4.81861	3.75361e-05	9.62481e-07	0.000105927
GOTERM_CC_DIRECT	GO:0005793~endoplasmic reticulum-Golgi intermediate compartment	14	2.37691	2.21468e-07	P4HB, PTPN2, DICER1, FTCD, ANPEP, MAN1A1, TMED9, SERPINH1, LRPAP1, TMED7, NUCB2, TMED10, HSPA5, FN1	589	68	18224	6.37012	0.000113385	2.83479e-06	0.000319987
GOTERM_CC_DIRECT	GO:0030658~transport vesicle membrane	11	1.86757	2.36945e-07	HLA-DQB1, CPE, HLA-DRB1, HLA-DRB3, VAMP7, HLA-DRB4, HLA-DRB5, HLA-DPA1, HLA-DPB1, HLA-DQA1, HLA-DRA	589	38	18224	8.95648	0.000121309	2.95892e-06	0.000342348
GOTERM_CC_DIRECT	GO:0005640~nuclear outer membrane	9	1.52801	5.21581e-07	TMEM109, SYNE2, PSEN1, DHCR7, NUCB2, SNCA, ITPR3, EMD, RETSAT	589	24	18224	11.6027	0.000267014	6.3583e-06	0.0007536
GOTERM_CC_DIRECT	GO:0005739~mitochondrion	77	13.073	7.46651e-07	CYB5R3, SNCA, GJA1, BNIP3, RAB1B, CLTC, KCNJ11, BAK1, ACBD3, CASP4, P4HA1, AKR7A2, PRKACA, CAT, APOO, PRKCA, CLN3, SGK1, NOL3, CYP1A1, SPTLC2, LIG1, TP53, RAP1GDS1, NTSR1, PRKCE, POR, LAP3, MAPK1, GLUL, DHRS4, PTRF, BNIP1, PSEN1, MAPK3, TXNRD3, AKAP8, PRNP, LRRK2, HSD17B10, CYP1B1, HAX1, NDUFB8, FKBP4, TH, OAS1, HADHB, FIS1, TNFRSF1A, ACSL1, BCL2, TAP1, TGM2, FASN, RAB11A, HSPA5, APEX1, KLK6, GAB…	589	1331	18224	1.78995	0.000382213	8.89032e-06	0.00107879
GOTERM_CC_DIRECT	GO:0032580~Golgi cisterna membrane	14	2.37691	8.51302e-07	B4GALT1, B4GALT3, GALNT1, ASAP2, GOLIM4, CANT1, NAGPA, SORT1, FUT1, FUT2, SAR1B, B4GALT4, RAB21, ARAP1	589	76	18224	5.69958	0.000435772	9.90602e-06	0.00122999
GOTERM_CC_DIRECT	GO:0005938~cell cortex	17	2.88625	2.1813e-06	FGFR2, TRAF2, HAX1, SNCA, ARFIP2, NDFIP1, RGS19, ARF6, ITPR2, NUMA1, FGA, NEDD4, CTGF, PSEN2, RHOA, AXIN2, TRIP10	589	123	18224	4.27634	0.0011162	2.4818e-05	0.00315158
GOTERM_CC_DIRECT	GO:0016023~cytoplasmic, membrane-bounded vesicle	18	3.05603	2.27197e-06	FGFR2, EBP, CLTA, ARHGEF2, HYAL2, HAX1, BECN1, SNX17, ESD, RGS19, FES, KDR, USP6NL, PLA2G4A, MAPKAP1, RAC1, SORT1, AXIN2	589	138	18224	4.03573	0.00116257	2.52877e-05	0.00328258
GOTERM_CC_DIRECT	GO:0010008~endosome membrane	21	3.56537	2.37477e-06	HLA-DQB1, EGFR, RAB7A, BECN1, SNX17, GOLIM4, NDFIP1, TLR7, ABCB6, HLA-DQA1, TLR8, TLR9, APOB, CD320, BACE1, SORT1, ATP6V0A1, HLA-DPA1, HLA-DPB1, GGA2, CLCN5	589	185	18224	3.51217	0.00121515	2.58696e-05	0.00343112
GOTERM_CC_DIRECT	GO:0033017~sarcoplasmic reticulum membrane	9	1.52801	9.68181e-06	TMEM109, CHERP, SYNE2, ATP2A2, CAMK2G, CAMK2D, FKBP1A, ASPH, ITPR2	589	34	18224	8.19015	0.00494485	0.000103268	0.0139878
GOTERM_CC_DIRECT	GO:0034663~endoplasmic reticulum chaperone complex	6	1.01868	1.35159e-05	P4HB, HSP90B1, PPIB, SDF2L1, HSPA5, UGT1A1	589	11	18224	16.8767	0.00689632	0.000141219	0.0195266
GOTERM_CC_DIRECT	GO:0005790~smooth endoplasmic reticulum	8	1.35823	1.35366e-05	APP, PLCB4, PPIB, PSEN1, TH, HSPA5, CALR, CANX	589	26	18224	9.52018	0.00690683	0.000138606	0.0195565
GOTERM_CC_DIRECT	GO:0031965~nuclear membrane	22	3.73514	1.77615e-05	KLK6, EGFR, TMEM97, HPN, HAX1, VAPA, PML, CERS4, CERS3, CEPT1, SYNE2, DHRS4, PSEN1, CERS2, BCL2, TOR1A, SORT1, IL15RA, PAK1, EMD, DNAJC1, RETSAT	589	229	18224	2.97246	0.00905272	0.000178297	0.0256594
GOTERM_CC_DIRECT	GO:0031090~organelle membrane	13	2.20713	2.22031e-05	TM7SF2, CYP3A5, CYP1B1, PTGS2, CYP1A1, CYP51A1, EPHX1, SQLE, LRRC59, TFPI, SRD5A1, UGT2B28, MGST2	589	87	18224	4.6233	0.0113038	0.000218594	0.0320753
GOTERM_CC_DIRECT	GO:0036020~endolysosome membrane	6	1.01868	2.25551e-05	CLTA, AP2A1, CLTC, TLR7, TLR8, TLR9	589	12	18224	15.4703	0.0114819	0.00021787	0.0325836
GOTERM_CC_DIRECT	GO:0043209~myelin sheath	17	2.88625	3.3339e-05	GDI1, UCHL1, ATP1A3, ATP1A1, ARF6, CLTC, ITPR3, CANX, KCNJ11, CDC42, GLUL, VCP, BCL2, SRD5A1, HSPA5, HSPD1, NSF	589	152	18224	3.46046	0.016925	0.000316058	0.0481588
GOTERM_CC_DIRECT	GO:0005901~caveola	11	1.86757	4.10037e-05	KCNMA1, MAPK1, CLN3, PTGS2, PTRF, HMOX1, MAPK3, SLC2A1, NOS3, ATP1A1, F2R	589	65	18224	5.2361	0.0207755	0.000381642	0.0592276
GOTERM_CC_DIRECT	GO:0030139~endocytic vesicle	10	1.69779	5.18361e-05	EGFR, PLD1, HYAL2, APOA1, CCL2, IGF2R, PIK3C2B, GOLIM4, ARF6, ABCA1	589	54	18224	5.72974	0.0261917	0.00047383	0.074869
GOTERM_CC_DIRECT	GO:0030140~trans-Golgi network transport vesicle	6	1.01868	5.40308e-05	ATP7A, IGF2R, SORT1, TMED10, TMED9, FURIN	589	14	18224	13.2602	0.0272853	0.000485224	0.0780376
GOTERM_CC_DIRECT	GO:0031143~pseudopodium	6	1.01868	0.000154093	MAPK1, ARRB1, VAMP7, MAPK3, F2RL1, RAF1	589	17	18224	10.9202	0.0758692	0.00135945	0.22241
GOTERM_CC_DIRECT	GO:0045335~phagocytic vesicle	8	1.35823	0.000219975	RAB7A, RAB31, BECN1, VAMP7, PLD4, UVRAG, RAB11A, ABCA1	589	39	18224	6.34679	0.106528	0.00190733	0.31736
GOTERM_CC_DIRECT	GO:0005778~peroxisomal membrane	9	1.52801	0.00031471	ACSL1, DHRS4, ARF1, HMGCR, MAP2K2, CAT, ACSL4, ACSL3, ALDH3A2	589	54	18224	5.15676	0.148841	0.00268234	0.453746
GOTERM_CC_DIRECT	GO:0031902~late endosome membrane	12	2.03735	0.000412637	SLC11A2, RAB7A, PLD1, NPC1, HLA-DRB1, HLA-DRB3, VAMP7, HLA-DRB4, HLA-DRB5, VTI1A, ABCA5, HLA-DRA	589	101	18224	3.67611	0.19048	0.00345817	0.594544
GOTERM_CC_DIRECT	GO:0030667~secretory granule membrane	6	1.01868	0.000455317	CPE, VAMP7, TMED10, ITPR3, ITPR2, RAB27A	589	21	18224	8.84016	0.207985	0.00375383	0.655851
GOTERM_CC_DIRECT	GO:0005887~integral component of plasma membrane	69	11.7148	0.000600585	TM7SF2, F2RL1, GJA1, ANPEP, IL15, SLC35A1, LGR6, LGR5, KCNJ11, TLR7, SLC1A5, APP, CD44, ST3GAL5, CD46, SLC2A1, GPC1, IFNGR2, TYRO3, HLA-A, KTN1, NTSR1, MMP14, UGT1A1, HLA-DQA1, SLC7A11, PLAUR, NPC1, PSEN1, ATP2C1, IGF2R, PSEN2, BACE1, HLA-DPA1, NGFR, HLA-DRA, FGFR2, FGFR4, FGFR3, HLA-DRB1, HLA-DRB3, ABCA1, SLC11A2, TNFRSF1A, NAGPA, TAP1, HLA-DRB4, PKD1, SLC39A6, FUT1, EBP, HPN, FLT3, CTLA4, FADS2…	589	1415	18224	1.50876	0.264785	0.00487051	0.864256
GOTERM_CC_DIRECT	GO:0070971~endoplasmic reticulum exit site	5	0.848896	0.000607922	PREB, APOB, VAPA, VAPB, HLA-A	589	13	18224	11.9002	0.267543	0.00485304	0.874771
GOTERM_CC_DIRECT	GO:0030118~clathrin coat	4	0.679117	0.00062141	CLTA, CLTB, IGF2R, CLTC	589	6	18224	20.6271	0.272587	0.00488436	0.894098
GOTERM_CC_DIRECT	GO:0030130~clathrin coat of trans-Golgi network vesicle	4	0.679117	0.00062141	CLTA, CLTB, AP2A1, CLTC	589	6	18224	20.6271	0.272587	0.00488436	0.894098
GOTERM_CC_DIRECT	GO:0031012~extracellular matrix	22	3.73514	0.000652365	FGFR2, P4HB, COL4A2, HSPG2, FKBP1A, CLTC, CALR, MMP14, CANX, TGFB1, PLSCR1, HSP90B1, APOE, RAC1, ARF4, RPN1, TGM2, VCAN, HSPA5, HSPD1, THBS1, FN1	589	296	18224	2.29964	0.284032	0.00504963	0.938441
GOTERM_CC_DIRECT	GO:0030496~midbody	13	2.20713	0.000962744	GDI1, GNAI3, UVRAG, BIRC6, KEAP1, ARF6, ARL3, CDC42, HSP90B1, SLC2A1, RHOA, HSPA5, KIF20A	589	129	18224	3.11804	0.389308	0.00733361	1.38205
GOTERM_CC_DIRECT	GO:0005776~autophagosome	9	1.52801	0.00101004	CLN3, GABARAPL1, ATG5, BECN1, SQSTM1, CALCOCO2, PIP4K2C, VTI1A, PIP4K2B	589	64	18224	4.35102	0.403934	0.00758	1.44948
GOTERM_CC_DIRECT	GO:0033116~endoplasmic reticulum-Golgi intermediate compartment membrane	9	1.52801	0.00101004	TMED7, CSNK1D, INS, TMED10, RAB1B, SERPINA1, TMED9, YKT6, ERGIC2	589	64	18224	4.35102	0.403934	0.00758	1.44948
GOTERM_CC_DIRECT	GO:0016324~apical plasma membrane	21	3.56537	0.00128136	KCNMA1, EGFR, PLD1, HPN, HYAL2, PRKCI, GJA1, CFTR, ATP1A1, PDE4D, KCNK2, TLR9, SLC11A2, NOTCH1, AP2A1, SLC2A1, PSEN2, GNAS, SLC9A1, FN1, RAB27A	589	291	18224	2.23283	0.481325	0.00946906	1.8355
GOTERM_CC_DIRECT	GO:0071682~endocytic vesicle lumen	5	0.848896	0.00143265	HSP90B1, APOB, APOA1, APOE, CALR	589	16	18224	9.66893	0.520035	0.0104315	2.05013
GOTERM_CC_DIRECT	GO:0005615~extracellular space	64	10.8659	0.00183618	COPA, SNCA, EDN1, IGFBP6, ANPEP, IL15, SHH, TGFB1, B2M, WNT1, APOB, APP, APOA1, CTGF, APOE, HMOX1, IL15RA, ERAP1, SERPINA1, CAT, GPC1, APOO, EGFR, STX4, GIP, CRTAP, F7, PROC, PTHLH, CPE, IGF2R, F2, NUCB2, TFPI, PLA2G2A, VCAN, LRRK2, PROS1, WNT5A, CCL2, CRELD2, PPT1, CALR, SERPINH1, ALDH3A1, TNFRSF1A, FGA, INS, RNASET2, HLA-DRB5, PCSK9, ENTPD6, THBS1, FN1, B4GALT1, KLK6, CES2, CES1, PSAP, HSPG2, F…	589	1347	18224	1.47008	0.609757	0.0131659	2.62048
GOTERM_CC_DIRECT	GO:0031093~platelet alpha granule lumen	8	1.35823	0.0018606	APP, FGA, SERPINA1, THBS1, PROS1, TGFB1, GAS6, FN1	589	55	18224	4.50045	0.614617	0.013156	2.65491
GOTERM_CC_DIRECT	GO:0031594~neuromuscular junction	8	1.35823	0.0018606	APP, PSEN1, CAMK2D, PRKACA, SV2A, UNC13B, COL4A5, F2R	589	55	18224	4.50045	0.614617	0.013156	2.65491
GOTERM_CC_DIRECT	GO:0009898~cytoplasmic side of plasma membrane	7	1.18846	0.00214688	TRAF2, MAP2K2, PTP4A1, TH, CDH1, NTSR1, RAB21	589	42	18224	5.15676	0.667257	0.0149607	3.05752
GOTERM_CC_DIRECT	GO:0030424~axon	17	2.88625	0.00235468	RAP1GAP, DICER1, SNCA, ATP1A3, GDPD5, PPT1, CANX, PARK7, TGFB1, MAPK1, APP, PSEN1, BACE1, RAB11A, PAK1, LRRK2, FEZ1	589	222	18224	2.36932	0.700912	0.0161787	3.34879
GOTERM_CC_DIRECT	GO:0034098~VCP-NPL4-UFD1 AAA ATPase complex	4	0.679117	0.00242705	DERL1, VCP, UFD1L, FAF1	589	9	18224	13.7514	0.711817	0.016452	3.45005
GOTERM_CC_DIRECT	GO:0031095~platelet dense tubular network membrane	4	0.679117	0.00242705	ATP2A2, ITPR3, ITPR1, ITPR2	589	9	18224	13.7514	0.711817	0.016452	3.45005
GOTERM_CC_DIRECT	GO:0030659~cytoplasmic vesicle membrane	12	2.03735	0.00256562	GABARAPL1, AP1S2, ARRB1, SNX17, TOR1A, BACE1, SNCA, IL15RA, RAB11A, IFNGR2, YKT6, RAB21	589	126	18224	2.94672	0.731603	0.0171575	3.64365
GOTERM_CC_DIRECT	GO:0030141~secretory granule	9	1.52801	0.00259799	ATP7A, CDC42, CPE, VAMP7, TOR1A, PLA2G2A, HSPD1, THBS1, RAB27A	589	74	18224	3.76304	0.736026	0.0171487	3.68882
GOTERM_CC_DIRECT	GO:0030670~phagocytic vesicle membrane	8	1.35823	0.00280057	RAB7A, RAB31, ATG5, IRGM, VAMP7, HLA-A, ATP6V0A1, B2M	589	59	18224	4.19533	0.7621	0.0182406	3.97106
GOTERM_CC_DIRECT	GO:0005737~cytoplasm	200	33.9559	0.00303437	HRAS, PTGS2, VAPB, SNCA, EDN1, B2M, APOB, APP, CD44, APOE, PHTF1, UBE2J1, NAA25, SCYL3, PARP10, MECOM, ERGIC2, MAPK1, GLUL, RFC1, PTRF, ASCC3, EIF2AK3, UNC13B, TRAPPC3, HSD17B10, GNAI3, NFKBIE, OAS1, CALR, SLC11A2, VRK1, VRK2, MACF1, RAC1, KLF5, MAP2K1, MAP2K2, ARFIP2, CRYZ, GAS6, PLA2G4A, SYNE2, KIAA0922, SLC9A1, UVRAG, BNIP3, BLZF1, BAG6, P4HA2, NOS3, CLN3, ARHGEF2, HYAL2, ADAM10, LPGAT1, LYN, …	589	5222	18224	1.18501	0.789013	0.019503	4.29585
GOTERM_CC_DIRECT	GO:0034361~very-low-density lipoprotein particle	5	0.848896	0.00344278	APOA2, APOB, APOA1, APOE, APOO	589	20	18224	7.73514	0.828941	0.02183	4.86075
GOTERM_CC_DIRECT	GO:0043195~terminal bouton	8	1.35823	0.00371664	RAB7A, APP, SNCA, TH, SV2A, NTSR1, LRRK2, UNC13B	589	62	18224	3.99233	0.851395	0.0232618	5.2378
GOTERM_CC_DIRECT	GO:0005795~Golgi stack	6	1.01868	0.00386084	CLN3, VRK1, NSFL1C, AKAP9, NSF, COG2	589	33	18224	5.62556	0.862011	0.023864	5.43579
GOTERM_CC_DIRECT	GO:0005576~extracellular region	72	12.2241	0.00424575	FAM3C, SNCA, IGFBP6, EDN1, IL15, SHH, TGFB1, B2M, TLR9, WNT1, APOB, APOA2, APP, CASP4, APOA1, CTGF, APOE, ERAP1, SERPINA1, GPX7, APOO, GIP, MMEL1, F7, LRPAP1, PROC, PTHLH, NPC1, F2, TFPI, PLA2G2A, VCAN, GNAS, NGFR, PROS1, WNT5A, FGFR2, GALNT1, FGFR4, CCL2, FGFR3, ADPGK, CDH1, PPT1, OAS1, CALR, CALU, TNFRSF1A, FGA, INS, RNASET2, PLA2G12A, THBS1, FN1, KLK6, P4HB, COL4A2, MAP2K2, COL13A1, PSAP, NDFI…	589	1610	18224	1.38368	0.886783	0.0259049	5.96235
GOTERM_CC_DIRECT	GO:0043005~neuron projection	17	2.88625	0.0044729	GDI1, CLN3, PTGS2, TH, PARK7, ATP7A, CDC42, FOS, CSNK1D, ARF1, ARPC2, VAMP7, SV2A, NGFR, LRRK2, MPL, S100A1	589	237	18224	2.21937	0.899265	0.0269546	6.27183
GOTERM_CC_DIRECT	GO:0031904~endosome lumen	4	0.679117	0.00454296	APP, APOB, INS, AP4S1	589	11	18224	11.2511	0.90283	0.0270543	6.36709
GOTERM_CC_DIRECT	GO:0097038~perinuclear endoplasmic reticulum	4	0.679117	0.00454296	ADAM10, TRIM13, GDPD5, DBI	589	11	18224	11.2511	0.90283	0.0270543	6.36709
GOTERM_CC_DIRECT	GO:0034364~high-density lipoprotein particle	5	0.848896	0.00493949	APOA2, APOA1, APOE, ABCA1, APOO	589	22	18224	7.03195	0.920761	0.0290498	6.90454
GOTERM_CC_DIRECT	GO:1903561~extracellular vesicle	7	1.18846	0.00523613	MGAT1, APOA1, FGA, APOE, ATP1A3, ATP1A1, CLTC	589	50	18224	4.33168	0.931979	0.0304235	7.30472
GOTERM_CC_DIRECT	GO:0005811~lipid particle	8	1.35823	0.00527188	CYB5R3, RAB7A, VCP, RAB3GAP1, LSS, ACSL4, ACSL3, NSDHL	589	66	18224	3.75037	0.93322	0.0302858	7.35284
GOTERM_CC_DIRECT	GO:0016323~basolateral plasma membrane	14	2.37691	0.00571022	EGFR, B4GALT1, STX4, ATP1A1, CFTR, TLR9, MTTP, ATP7A, ARRB1, AP2A1, CD46, SLC2A1, PKD1, SLC9A1	589	180	18224	2.40649	0.94671	0.0324072	7.94096
GOTERM_CC_DIRECT	GO:0014069~postsynaptic density	14	2.37691	0.00683625	ARHGEF2, ADAM10, LYN, CAMK2G, RGS19, BNIP3, ATP1A1, ITPR1, PJA2, PLCB4, ARF1, ARRB1, AXIN2, NSF	589	184	18224	2.35417	0.970168	0.0382726	9.43589
GOTERM_CC_DIRECT	GO:0005740~mitochondrial envelope	4	0.679117	0.00750496	BNIP3L, BNIP3, ABCB6, HADHB	589	13	18224	9.52018	0.978869	0.0414993	10.313
GOTERM_CC_DIRECT	GO:0000421~autophagosome membrane	5	0.848896	0.00791474	RAB7A, GABARAPL1, IRGM, CALCOCO2, RPN2	589	25	18224	6.18812	0.982896	0.0432589	10.8465
GOTERM_CC_DIRECT	GO:0034704~calcium channel complex	5	0.848896	0.00791474	HERPUD1, CAMK2D, PRKACA, PDE4D, ASPH	589	25	18224	6.18812	0.982896	0.0432589	10.8465
GOTERM_CC_DIRECT	GO:0043235~receptor complex	11	1.86757	0.00811774	TM7SF2, EGFR, NOTCH2, TNFRSF1A, APP, NOTCH1, GPR37, ITPR3, TLR7, MTTP, ITPR2	589	127	18224	2.67989	0.984598	0.0438817	11.1097
GOTERM_CC_DIRECT	GO:0005905~clathrin-coated pit	7	1.18846	0.00834743	APP, DNM1L, AP1S2, ARRB1, SORT1, HSPD1, AP4S1	589	55	18224	3.93789	0.98632	0.0446311	11.4067
GOTERM_CC_DIRECT	GO:0005913~cell-cell adherens junction	20	3.39559	0.00897766	EGFR, LYN, VAPA, VAPB, ARFIP2, KTN1, CDH1, PARK7, CSNK1D, MACF1, PAK4, LRRC59, FASN, HSPA5, RUVBL1, PTPN1, YKT6, EMD, PUF60, EPN2	589	323	18224	1.91583	0.990121	0.0474411	12.2167
GOTERM_CC_DIRECT	GO:0005942~phosphatidylinositol 3-kinase complex	4	0.679117	0.00932555	PIK3C2A, PIK3C2B, MTOR, PIK3R1	589	14	18224	8.84016	0.991746	0.0487417	12.6609
GOTERM_CC_DIRECT	GO:0042627~chylomicron	4	0.679117	0.00932555	APOA2, APOB, APOA1, APOE	589	14	18224	8.84016	0.991746	0.0487417	12.6609
GOTERM_CC_DIRECT	GO:0030136~clathrin-coated vesicle	7	1.18846	0.0107515	PIK3C2A, RGS19, SORT1, CLTC, GGA2, VTI1A, GPR107	589	58	18224	3.73421	0.996052	0.0554602	14.4598
GOTERM_CC_DIRECT	GO:0031966~mitochondrial membrane	9	1.52801	0.0109931	PRKCA, FKBP8, VRK2, BECN1, RNF5, BCL2, PEMT, BNIP3, LRRK2	589	94	18224	2.9624	0.996516	0.0561155	14.7611
GOTERM_CC_DIRECT	GO:0016605~PML body	9	1.52801	0.0139121	SQSTM1, SP3, PML, TP53, CHEK2, ATR, MTOR, PARK7, KAT6A	589	98	18224	2.84148	0.999233	0.069892	18.3248
GOTERM_CC_DIRECT	GO:0014704~intercalated disc	6	1.01868	0.0144988	CAMK2D, GJA1, ATP1A1, PAK1, KCNJ11, SLC9A1	589	45	18224	4.12541	0.999434	0.0720497	19.024
GOTERM_CC_DIRECT	GO:0043198~dendritic shaft	5	0.848896	0.018852	APP, ARHGEF2, PSEN1, NTSR1, NSF	589	32	18224	4.83447	0.999941	0.091971	24.0414
GOTERM_CC_DIRECT	GO:0032839~dendrite cytoplasm	4	0.679117	0.0190024	MAPK1, GABARAPL1, LRRK2, CANX	589	18	18224	6.87568	0.999946	0.0918106	24.2094
GOTERM_CC_DIRECT	GO:0030132~clathrin coat of coated pit	3	0.509338	0.019596	CLTA, CLTB, CLTC	589	7	18224	13.2602	0.99996	0.0936923	24.8694
GOTERM_CC_DIRECT	GO:0016235~aggresome	5	0.848896	0.0209198	SYNE2, PSEN1, SQSTM1, CDH1, MECOM	589	33	18224	4.68797	0.99998	0.0988488	26.3219
GOTERM_CC_DIRECT	GO:0005834~heterotrimeric G-protein complex	5	0.848896	0.0209198	GNAZ, GNAI3, ARRB1, RGS19, GNAS	589	33	18224	4.68797	0.99998	0.0988488	26.3219
GOTERM_CC_DIRECT	GO:0031982~vesicle	10	1.69779	0.022946	ARHGEF2, VAPA, GBGT1, PIK3C2A, RHOA, RAB11A, F7, LGR6, LRPAP1, GAK	589	128	18224	2.41723	0.999993	0.107021	28.4945
GOTERM_CC_DIRECT	GO:0005911~cell-cell junction	12	2.03735	0.0239718	CDC42, APP, FGFR4, HPN, GRB2, COL13A1, MAP2K2, SLC2A1, SV2A, PAK1, PRKCD, PIK3R1	589	172	18224	2.15864	0.999996	0.110592	29.5716
GOTERM_CC_DIRECT	GO:0030425~dendrite	19	3.22581	0.0245818	GNAZ, CCL2, RAP1GAP, BECN1, WFS1, TH, DICER1, BNIP3, PPT1, NUMA1, PLCB4, APOE, SORT1, GNAS, PAK1, MTOR, LRRK2, FEZ1, RAB27A	589	335	18224	1.75484	0.999997	0.112276	30.2049
GOTERM_CC_DIRECT	GO:0030867~rough endoplasmic reticulum membrane	3	0.509338	0.0255755	PLOD1, PLOD2, PLOD3	589	8	18224	11.6027	0.999998	0.115581	31.2252
GOTERM_CC_DIRECT	GO:0070852~cell body fiber	3	0.509338	0.0255755	ASS1, SRD5A1, KCNJ11	589	8	18224	11.6027	0.999998	0.115581	31.2252
GOTERM_CC_DIRECT	GO:0033018~sarcoplasmic reticulum lumen	3	0.509338	0.0255755	ASPH, CALR, CALU	589	8	18224	11.6027	0.999998	0.115581	31.2252
GOTERM_CC_DIRECT	GO:0031307~integral component of mitochondrial outer membrane	4	0.679117	0.0288451	FIS1, BAK1, BNIP3, ABCB6	589	21	18224	5.89344	1	0.128453	34.4853
GOTERM_CC_DIRECT	GO:0008021~synaptic vesicle	8	1.35823	0.0291818	CLN3, STX4, TOR1A, SNCA, TH, PPT1, SV2A, VTI1A	589	92	18224	2.69048	1	0.12877	34.8127
GOTERM_CC_DIRECT	GO:0005577~fibrinogen complex	3	0.509338	0.0321893	FGA, THBS1, FN1	589	9	18224	10.3135	1	0.140083	37.6705
GOTERM_CC_DIRECT	GO:0012506~vesicle membrane	4	0.679117	0.0326197	TRAF2, ATP2A2, GRB2, RAB21	589	22	18224	5.62556	1	0.140672	38.0697
GOTERM_CC_DIRECT	GO:0030315~T-tubule	5	0.848896	0.0332962	CAMK2D, ATP1A1, KCNJ11, RTN2, SLC9A1	589	38	18224	4.07113	1	0.142242	38.6926
GOTERM_CC_DIRECT	GO:0015630~microtubule cytoskeleton	10	1.69779	0.0335901	KLK6, MAPK1, DNM1L, VAPA, CEP57, MAPK3, PRKCI, FES, AXIN2, FEZ1	589	137	18224	2.25844	1	0.142259	38.9613
GOTERM_CC_DIRECT	GO:0045177~apical part of cell	7	1.18846	0.0339845	SLC11A2, CDC42, NUMA1, APP, VAMP7, ITPR3, CLCN5	589	75	18224	2.88779	1	0.142673	39.3203
GOTERM_CC_DIRECT	GO:0030173~integral component of Golgi membrane	6	1.01868	0.0387983	SLC35B1, ST3GAL5, PCSK7, RFNG, ST6GALNAC2, B4GALNT1	589	58	18224	3.20075	1	0.160256	43.5457
GOTERM_CC_DIRECT	GO:0008250~oligosaccharyltransferase complex	3	0.509338	0.0393905	RPN1, RPN2, DDOST	589	10	18224	9.28217	1	0.161267	44.0462
GOTERM_CC_DIRECT	GO:0009897~external side of plasma membrane	13	2.20713	0.0440031	B4GALT1, P4HB, MAP3K5, FGA, HLA-DRB1, HLA-DRB4, CTLA4, HLA-DRB5, ANPEP, ABCA1, CALR, THBS1, B2M	589	213	18224	1.88839	1	0.177377	47.8052
GOTERM_CC_DIRECT	GO:0042612~MHC class I protein complex	3	0.509338	0.0471344	HLA-DQB1, HLA-A, B2M	589	11	18224	8.43834	1	0.187575	50.2217
GOTERM_CC_DIRECT	GO:0036513~Derlin-1 retrotranslocation complex	3	0.509338	0.0471344	DERL1, VCP, RNF5	589	11	18224	8.43834	1	0.187575	50.2217
GOTERM_CC_DIRECT	GO:0005637~nuclear inner membrane	5	0.848896	0.0491577	TM7SF2, PSEN2, ZMPSTE24, EMD, ITPR1	589	43	18224	3.59774	1	0.193515	51.7273
GOTERM_CC_DIRECT	GO:0034774~secretory granule lumen	3	0.509338	0.0553786	GIP, APOA1, INS	589	12	18224	7.73514	1	0.214212	56.095
GOTERM_CC_DIRECT	GO:0043202~lysosomal lumen	7	1.18846	0.0566982	GLA, PSAP, RNASET2, HSPG2, VCAN, PPT1, GPC1	589	85	18224	2.54805	1	0.217263	56.9729
GOTERM_CC_DIRECT	GO:1990730~VCP-NSFL1C complex	2	0.339559	0.063491	VCP, NSFL1C	589	2	18224	30.9406	1	0.238946	61.2392
GOTERM_CC_DIRECT	GO:0016222~procollagen-proline 4-dioxygenase complex	2	0.339559	0.063491	P4HB, P4HA1	589	2	18224	30.9406	1	0.238946	61.2392
GOTERM_CC_DIRECT	GO:0044753~amphisome	2	0.339559	0.063491	SQSTM1, LRRK2	589	2	18224	30.9406	1	0.238946	61.2392
GOTERM_CC_DIRECT	GO:0009536~plastid	2	0.339559	0.063491	FUT1, FUT2	589	2	18224	30.9406	1	0.238946	61.2392
GOTERM_CC_DIRECT	GO:0017119~Golgi transport complex	3	0.509338	0.0640829	COG4, COG7, COG2	589	13	18224	7.14013	1	0.239257	61.5917
GOTERM_CC_DIRECT	GO:0031091~platelet alpha granule	3	0.509338	0.0732092	FGA, VAMP7, THBS1	589	14	18224	6.63012	1	0.267585	66.6621
GOTERM_CC_DIRECT	GO:0030126~COPI vesicle coat	3	0.509338	0.0732092	COPA, TMED7, COPZ1	589	14	18224	6.63012	1	0.267585	66.6621
GOTERM_CC_DIRECT	GO:0034362~low-density lipoprotein particle	3	0.509338	0.0732092	APOB, APOE, APOO	589	14	18224	6.63012	1	0.267585	66.6621
GOTERM_CC_DIRECT	GO:0030027~lamellipodium	10	1.69779	0.0749913	STX4, ROCK1, HAX1, INPPL1, VAMP7, RAC1, RHOA, CDH1, SCYL3, SLC9A1	589	160	18224	1.93379	1	0.271493	67.5765
GOTERM_CC_DIRECT	GO:0031526~brush border membrane	5	0.848896	0.0817286	ATP7A, SLC11A2, B4GALT1, PEMT, MTTP	589	51	18224	3.03339	1	0.290883	70.8264
GOTERM_CC_DIRECT	GO:0005798~Golgi-associated vesicle	3	0.509338	0.0827211	STK16, ADAM10, LRRK2	589	15	18224	6.18812	1	0.292045	71.2787
GOTERM_CC_DIRECT	GO:0005622~intracellular	53	8.9983	0.0872314	HRAS, UCHL1, RAB1B, CLTC, CDC42, PLCB4, RHOA, SAR1B, AKT3, RAB27A, PRKCA, ARL1, PLD2, ARHGEF2, STX4, ROCK1, PIK3C2A, PIK3C2B, PRKCI, SRPRB, PRKCD, MAPK1, PRKD2, RND3, PSEN1, ASCC3, HSPB8, PSEN2, MAPK3, LRRK2, UNC13B, RAB7A, TRAF2, CCL2, ARFRP1, PML, TRIM13, ARF6, CALR, RASGRP1, RAC1, TGM2, RAB11A, APEX1, GDI1, GABARAPL1, RAF1, NRAS, RDH11, RAB31, ARF4, RHEB, GGA2	589	1332	18224	1.23112	1	0.303899	73.253
GOTERM_CC_DIRECT	GO:0031201~SNARE complex	5	0.848896	0.091193	STX4, BNIP1, VAMP7, YKT6, VTI1A	589	53	18224	2.91892	1	0.313813	74.8822
GOTERM_CC_DIRECT	GO:0034045~pre-autophagosomal structure membrane	3	0.509338	0.0925846	RAB7A, ATG5, RAB1B	589	16	18224	5.80136	1	0.315947	75.4323
GOTERM_CC_DIRECT	GO:0016363~nuclear matrix	7	1.18846	0.0936343	NUMA1, PML, TP53, AKAP8, RUVBL1, PRKCD, SRPK1	589	97	18224	2.23283	1	0.31705	75.8397
GOTERM_CC_DIRECT	GO:0032937~SREBP-SCAP-Insig complex	2	0.339559	0.0937109	INSIG1, SREBF2	589	3	18224	20.6271	1	0.315311	75.8692
GOTERM_CC_DIRECT	GO:0031094~platelet dense tubular network	2	0.339559	0.0937109	ITPR1, F2R	589	3	18224	20.6271	1	0.315311	75.8692
GOTERM_CC_DIRECT	GO:0032991~macromolecular complex	2	0.339559	0.0937109	PPIB, CRTAP	589	3	18224	20.6271	1	0.315311	75.8692
GOTERM_CC_DIRECT	GO:0048237~rough endoplasmic reticulum lumen	2	0.339559	0.0937109	EDN1, LRPAP1	589	3	18224	20.6271	1	0.315311	75.8692
GOTERM_CC_DIRECT	GO:0014802~terminal cisterna	2	0.339559	0.0937109	FKBP1A, RTN2	589	3	18224	20.6271	1	0.315311	75.8692
GOTERM_CC_DIRECT	GO:0000322~storage vacuole	2	0.339559	0.0937109	CDC42, STX4	589	3	18224	20.6271	1	0.315311	75.8692
GOTERM_CC_DIRECT	GO:0005819~spindle	8	1.35823	0.0968038	NUMA1, VRK1, CLTA, ARHGEF2, CSNK1D, PTP4A1, CLTC, KIF20A	589	121	18224	2.04566	1	0.322284	77.0321

## Sheet: KEGG_Pathway
Category	Term	Count	%	PValue	Genes	List Total	Pop Hits	Pop Total	Fold Enrichment	Bonferroni	Benjamini	FDR
KEGG_PATHWAY	hsa04915:Estrogen signaling pathway	28	4.75382	6.89769e-12	HRAS, GNAI3, GRB2, FKBP5, FKBP4, FOS, PLCB4, CREB3L2, CREB3L4, PRKACA, NOS3, PIK3R1, AKT3, EGFR, MAP2K1, CREB3, MAP2K2, ESR1, RAF1, ITPR3, PRKCD, ITPR1, ITPR2, NRAS, MAPK1, HSP90B1, MAPK3, GNAS	407	99	6910	4.80183	1.78651e-09	1.78651e-09	9.01063e-09
KEGG_PATHWAY	hsa05205:Proteoglycans in cancer	40	6.79117	1.43418e-11	WNT5A, HRAS, GRB2, CAMK2G, TGFB1, WNT1, CDC42, CD44, RAC1, CAMK2D, RHOA, PRKACA, PAK1, THBS1, GPC1, AKT3, PIK3R1, FN1, PRKCA, EGFR, FZD8, ROCK1, MAP2K1, MAP2K2, TP53, ESR1, HSPG2, RAF1, FZD5, ITPR3, ITPR1, KDR, PLAUR, ITPR2, MAPK1, NRAS, WNT7B, MAPK3, MTOR, SLC9A1	407	200	6910	3.39558	3.71451e-09	1.85726e-09	1.87349e-08
KEGG_PATHWAY	hsa04071:Sphingolipid signaling pathway	30	5.09338	2.97438e-11	TRAF2, HRAS, GNAI3, CERS4, CERS3, TNFRSF1A, MAP3K5, PLCB4, CERS2, BCL2, RAC1, RHOA, NOS3, PIK3R1, AKT3, PRKCA, PLD2, SGPL1, PLD1, SPTLC1, ROCK1, MAP2K1, SPTLC2, MAP2K2, TP53, RAF1, PRKCE, NRAS, MAPK1, MAPK3	407	120	6910	4.24447	7.70363e-09	2.56788e-09	3.88549e-08
KEGG_PATHWAY	hsa00100:Steroid biosynthesis	13	2.20713	1.18486e-10	TM7SF2, SOAT1, SOAT2, EBP, MSMO1, CYP51A1, LSS, FDFT1, SQLE, DHCR7, HSD17B7, DHCR24, NSDHL	407	20	6910	11.0356	3.06878e-08	7.67194e-09	1.5478e-07
KEGG_PATHWAY	hsa04912:GnRH signaling pathway	24	4.0747	1.35893e-09	PRKCA, EGFR, PLD2, PLD1, HRAS, MAP2K1, MAP2K2, GRB2, CAMK2G, RAF1, ITPR3, MMP14, PRKCD, ITPR1, ITPR2, CDC42, NRAS, MAPK1, PLA2G4A, PLCB4, MAPK3, CAMK2D, PRKACA, GNAS	407	91	6910	4.47768	3.51962e-07	7.03924e-08	1.77519e-06
KEGG_PATHWAY	hsa04141:Protein processing in endoplasmic reticulum	31	5.26316	3.53791e-08	TRAF2, DERL1, WFS1, PDIA4, CALR, EDEM1, CANX, STUB1, BAK1, MAP3K5, XBP1, BCL2, RPN1, HSPA5, RPN2, SAR1B, DDOST, SEC24D, DNAJC1, P4HB, HERPUD1, UFD1L, NSFL1C, UBE2J1, MAN1A1, PREB, ATF6, HSP90B1, VCP, RNF5, EIF2AK3	407	169	6910	3.11429	9.16315e-06	1.5272e-06	4.62165e-05
KEGG_PATHWAY	hsa04916:Melanogenesis	23	3.90492	4.8935e-08	PRKCA, WNT5A, FZD8, HRAS, GNAI3, MAP2K1, CREB3, MAP2K2, CAMK2G, EDN1, RAF1, FZD5, WNT1, NRAS, MAPK1, WNT7B, PLCB4, MAPK3, CAMK2D, CREB3L2, CREB3L4, PRKACA, GNAS	407	100	6910	3.90491	1.26741e-05	1.81059e-06	6.39249e-05
KEGG_PATHWAY	hsa05215:Prostate cancer	21	3.56537	1.13534e-07	EGFR, FGFR2, E2F3, HRAS, MAP2K1, CREB3, MAP2K2, GRB2, TP53, RAF1, NRAS, MAPK1, HSP90B1, INS, BCL2, MAPK3, CREB3L2, CREB3L4, MTOR, AKT3, PIK3R1	407	88	6910	4.05154	2.94048e-05	3.67565e-06	0.000148312
KEGG_PATHWAY	hsa04919:Thyroid hormone signaling pathway	24	4.0747	1.32798e-07	PRKCA, HRAS, MAP2K1, MAP2K2, TP53, ATP1A3, ESR1, RAF1, ATP1A1, NOTCH2, NRAS, MAPK1, NOTCH1, HDAC3, PLCB4, SLC2A1, MAPK3, TSC2, RHEB, PRKACA, MTOR, PIK3R1, AKT3, SLC9A1	407	114	6910	3.57429	3.4394e-05	3.82161e-06	0.000173476
KEGG_PATHWAY	hsa04730:Long-term depression	17	2.88625	2.05832e-07	PRKCA, GNAZ, HRAS, GNAI3, LYN, MAP2K1, MAP2K2, RAF1, ITPR3, ITPR1, ITPR2, NRAS, MAPK1, PLA2G4A, PLCB4, MAPK3, GNAS	407	60	6910	4.8104	5.3309e-05	5.33103e-06	0.000268882
KEGG_PATHWAY	hsa04666:Fc gamma R-mediated phagocytosis	20	3.39559	2.56571e-07	PRKCA, PLD2, PLD1, LYN, MAP2K1, LIMK2, INPPL1, ASAP2, RAF1, ARF6, PRKCE, PRKCD, CDC42, MAPK1, ARPC2, MAPK3, RAC1, PAK1, PIK3R1, AKT3	407	84	6910	4.04235	6.64496e-05	6.04105e-06	0.000335163
KEGG_PATHWAY	hsa05200:Pathways in cancer	50	8.48896	2.83269e-07	E2F3, HRAS, PTGS2, TGFB1, SHH, WNT1, FOS, CDC42, PLCB4, SLC2A1, RHOA, PRKACA, AKT3, PRKCA, EGFR, ROCK1, TP53, MECOM, MAPK1, MAPK3, GNAS, FGFR2, WNT5A, TRAF2, FGFR3, GNAI3, GRB2, PML, CDH1, RASGRP1, BCL2, RAC1, AXIN2, PIK3R1, FN1, MSH6, FZD8, COL4A2, MAP2K1, FLT3, MAP2K2, VHL, RAF1, FZD5, COL4A5, NRAS, WNT7B, HSP90B1, MTOR, F2R	407	393	6910	2.16004	7.33641e-05	6.11388e-06	0.00037004
KEGG_PATHWAY	hsa04722:Neurotrophin signaling pathway	24	4.0747	3.53227e-07	HRAS, MAP2K1, NFKBIE, GRB2, MAP2K2, CAMK2G, TP53, RAF1, PRKCD, CDC42, NRAS, MAPK1, MAP3K5, PSEN1, BCL2, RAC1, MAPK3, PSEN2, RHOA, CAMK2D, SORT1, NGFR, AKT3, PIK3R1	407	120	6910	3.39558	9.14817e-05	7.03735e-06	0.000461427
KEGG_PATHWAY	hsa05230:Central carbon metabolism in cancer	17	2.88625	5.40498e-07	FGFR2, EGFR, HRAS, FGFR3, MAP2K1, FLT3, MAP2K2, TP53, RAF1, NRAS, SLC1A5, MAPK1, SLC2A1, MAPK3, MTOR, PIK3R1, AKT3	407	64	6910	4.50975	0.000139979	9.99916e-06	0.000706062
KEGG_PATHWAY	hsa05214:Glioma	17	2.88625	6.78978e-07	PRKCA, EGFR, E2F3, HRAS, MAP2K1, GRB2, MAP2K2, CAMK2G, TP53, RAF1, NRAS, MAPK1, MAPK3, CAMK2D, MTOR, AKT3, PIK3R1	407	65	6910	4.44037	0.00017584	1.17236e-05	0.000886961
KEGG_PATHWAY	hsa05211:Renal cell carcinoma	17	2.88625	6.78978e-07	HRAS, MAP2K1, GRB2, VHL, MAP2K2, RAF1, TGFB1, CDC42, NRAS, MAPK1, PAK4, SLC2A1, MAPK3, RAC1, PAK1, AKT3, PIK3R1	407	65	6910	4.44037	0.00017584	1.17236e-05	0.000886961
KEGG_PATHWAY	hsa04370:VEGF signaling pathway	16	2.71647	1.54322e-06	PRKCA, HRAS, PTGS2, MAP2K1, MAP2K2, RAF1, KDR, CDC42, NRAS, MAPK1, PLA2G4A, MAPK3, RAC1, NOS3, AKT3, PIK3R1	407	61	6910	4.45322	0.000399614	2.49806e-05	0.00201592
KEGG_PATHWAY	hsa04918:Thyroid hormone synthesis	17	2.88625	1.9792e-06	PRKCA, CREB3, ATP1A3, ATP1A1, PDIA4, ITPR3, CANX, ITPR1, ITPR2, HSP90B1, PLCB4, CREB3L2, CREB3L4, GNAS, PRKACA, HSPA5, GPX7	407	70	6910	4.1232	0.000512482	3.01533e-05	0.00258544
KEGG_PATHWAY	hsa05219:Bladder cancer	13	2.20713	2.39324e-06	EGFR, MAPK1, NRAS, E2F3, HRAS, FGFR3, MAP2K1, MAP2K2, MAPK3, TP53, RAF1, CDH1, THBS1	407	41	6910	5.38323	0.000619658	3.44355e-05	0.0031263
KEGG_PATHWAY	hsa04540:Gap junction	19	3.22581	2.54813e-06	PRKCA, EGFR, HRAS, GNAI3, MAP2K1, MAP2K2, GRB2, RAF1, GJA1, ITPR3, ITPR1, ITPR2, NRAS, MAPK1, PLCB4, CSNK1D, MAPK3, GNAS, PRKACA	407	88	6910	3.66568	0.000659749	3.47345e-05	0.00332863
KEGG_PATHWAY	hsa04940:Type I diabetes mellitus	13	2.20713	3.17508e-06	HLA-DQB1, CPE, HLA-DRB1, INS, HLA-DRB3, HLA-DRB4, HLA-A, HLA-DRB5, HLA-DPA1, HSPD1, HLA-DPB1, HLA-DQA1, HLA-DRA	407	42	6910	5.25506	0.00082201	4.11165e-05	0.0041476
KEGG_PATHWAY	hsa05231:Choline metabolism in cancer	20	3.39559	4.99765e-06	PRKCA, EGFR, PLD2, PLD1, HRAS, MAP2K1, MAP2K2, GRB2, RAF1, NRAS, MAPK1, FOS, PLA2G4A, RAC1, MAPK3, TSC2, RHEB, MTOR, PIK3R1, AKT3	407	101	6910	3.36196	0.00129356	6.1636e-05	0.00652835
KEGG_PATHWAY	hsa04725:Cholinergic synapse	21	3.56537	5.62089e-06	PRKCA, HRAS, GNAI3, MAP2K1, CREB3, CAMK2G, ITPR3, ITPR1, ITPR2, FOS, NRAS, MAPK1, PLCB4, BCL2, MAPK3, CAMK2D, CREB3L2, CREB3L4, PRKACA, PIK3R1, AKT3	407	111	6910	3.21203	0.00145475	6.61712e-05	0.00734244
KEGG_PATHWAY	hsa05213:Endometrial cancer	14	2.37691	6.36002e-06	EGFR, HRAS, MAP2K1, MAP2K2, GRB2, TP53, RAF1, CDH1, MAPK1, NRAS, MAPK3, AXIN2, PIK3R1, AKT3	407	52	6910	4.57097	0.0016459	7.16171e-05	0.00830792
KEGG_PATHWAY	hsa04015:Rap1 signaling pathway	30	5.09338	1.25647e-05	FGFR2, FGFR4, HRAS, GNAI3, FGFR3, RAP1GAP, CDH1, CDC42, PLCB4, INS, RAC1, RHOA, THBS1, PIK3R1, AKT3, PRKCA, EGFR, MAP2K1, MAP2K2, PRKCI, RAF1, KDR, NRAS, PRKD2, MAPK1, ID1, MAPK3, GNAS, NGFR, F2R	407	210	6910	2.42541	0.003249	0.000135586	0.0164124
KEGG_PATHWAY	hsa04921:Oxytocin signaling pathway	25	4.24448	1.44015e-05	HRAS, GNAI3, PTGS2, CAMK2G, FOS, PLCB4, CAMK2D, RHOA, PRKACA, NOS3, PIK3R1, PRKCA, EGFR, MAP2K1, ROCK1, MAP2K2, RAF1, ITPR3, ITPR1, ITPR2, NRAS, MAPK1, PLA2G4A, MAPK3, GNAS	407	158	6910	2.68637	0.00372306	0.000149189	0.0188113
KEGG_PATHWAY	hsa05223:Non-small cell lung cancer	14	2.37691	1.52565e-05	PRKCA, EGFR, HRAS, E2F3, MAP2K1, GRB2, MAP2K2, TP53, RAF1, NRAS, MAPK1, MAPK3, AKT3, PIK3R1	407	56	6910	4.24447	0.00394365	0.000151967	0.019928
KEGG_PATHWAY	hsa04014:Ras signaling pathway	31	5.26316	1.95552e-05	FGFR2, HRAS, FGFR4, FGFR3, GRB2, ARF6, CDC42, INS, RASGRP1, PLA2G12A, PAK4, RAC1, RHOA, PRKACA, PAK1, PIK3R1, AKT3, PRKCA, EGFR, PLD2, PLD1, MAP2K1, MAP2K2, RAF1, KDR, NRAS, MAPK1, PLA2G4A, MAPK3, PLA2G2A, NGFR	407	226	6910	2.32883	0.00505204	0.000187569	0.0255424
KEGG_PATHWAY	hsa04720:Long-term potentiation	15	2.54669	2.16957e-05	PRKCA, MAPK1, NRAS, HRAS, PLCB4, MAP2K1, MAP2K2, CAMK2G, MAPK3, CAMK2D, RAF1, PRKACA, ITPR3, ITPR1, ITPR2	407	66	6910	3.85861	0.00560348	0.000200667	0.0283378
KEGG_PATHWAY	hsa04911:Insulin secretion	17	2.88625	2.77806e-05	PRKCA, KCNMA1, GIP, CREB3, CAMK2G, ATP1A3, ATP1A1, ITPR3, KCNJ11, PLCB4, INS, SLC2A1, CAMK2D, CREB3L2, GNAS, PRKACA, CREB3L4	407	85	6910	3.39558	0.00716946	0.000248083	0.0362844
KEGG_PATHWAY	hsa04024:cAMP signaling pathway	28	4.75382	3.16374e-05	GNAI3, CAMK2G, FOS, RAC1, RHOA, CREB3L2, CAMK2D, PRKACA, CREB3L4, PAK1, PIK3R1, AKT3, PLD2, PLD1, MAP2K1, ROCK1, CREB3, MAP2K2, ATP1A3, RAF1, ATP1A1, PDE4D, CFTR, MAPK1, MAPK3, GNAS, SLC9A1, F2R	407	198	6910	2.40091	0.00816074	0.000273103	0.0413208
KEGG_PATHWAY	hsa05166:HTLV-I infection	33	5.60272	3.53262e-05	HLA-DQB1, WNT5A, E2F3, HRAS, HLA-DRB1, HLA-DRB3, CHEK2, IL15, CALR, CANX, TGFB1, FOS, TNFRSF1A, WNT1, XBP1, SLC2A1, HLA-DRB4, IL15RA, HLA-DRB5, PRKACA, HLA-DPB1, PIK3R1, AKT3, FZD8, TP53, HLA-A, ATR, FZD5, HLA-DQA1, NRAS, WNT7B, HLA-DPA1, HLA-DRA	407	256	6910	2.18856	0.00910792	0.000295107	0.0461376
KEGG_PATHWAY	hsa04662:B cell receptor signaling pathway	15	2.54669	3.68458e-05	HRAS, LYN, MAP2K1, NFKBIE, GRB2, INPPL1, MAP2K2, RAF1, NRAS, MAPK1, FOS, MAPK3, RAC1, AKT3, PIK3R1	407	69	6910	3.69084	0.00949786	0.000298182	0.0481218
KEGG_PATHWAY	hsa04012:ErbB signaling pathway	17	2.88625	3.75188e-05	PRKCA, EGFR, HRAS, MAP2K1, MAP2K2, GRB2, CAMK2G, RAF1, NRAS, MAPK1, PAK4, MAPK3, CAMK2D, PAK1, MTOR, AKT3, PIK3R1	407	87	6910	3.31752	0.00967048	0.000294428	0.0490005
KEGG_PATHWAY	hsa04961:Endocrine and other factor-regulated calcium reabsorption	12	2.03735	4.14937e-05	PRKCA, CLTA, CLTB, PLCB4, AP2A1, ESR1, ATP1A3, RAB11A, PRKACA, ATP1A1, GNAS, CLTC	407	45	6910	4.52744	0.0106896	0.000316041	0.0541906
KEGG_PATHWAY	hsa04066:HIF-1 signaling pathway	18	3.05603	4.7171e-05	PRKCA, EGFR, MAP2K1, MAP2K2, VHL, CAMK2G, EDN1, MAPK1, INS, BCL2, SLC2A1, MAPK3, CAMK2D, NOS3, MTOR, IFNGR2, AKT3, PIK3R1	407	98	6910	3.11839	0.0121433	0.000349013	0.061603
KEGG_PATHWAY	hsa04910:Insulin signaling pathway	22	3.73514	4.81806e-05	SREBF1, HRAS, MAP2K1, MAP2K2, GRB2, INPPL1, PRKCI, RAF1, NRAS, MAPK1, G6PC, INS, TSC2, MAPK3, FASN, RHEB, PRKACA, PTPN1, MTOR, TRIP10, AKT3, PIK3R1	407	138	6910	2.70662	0.0124015	0.000346581	0.0629211
KEGG_PATHWAY	hsa05210:Colorectal cancer	14	2.37691	4.85527e-05	MSH6, MAP2K1, TP53, RAF1, TGFB1, MAPK1, FOS, BCL2, RAC1, MAPK3, RHOA, AXIN2, PIK3R1, AKT3	407	62	6910	3.83372	0.0124967	0.000339819	0.0634069
KEGG_PATHWAY	hsa05140:Leishmaniasis	15	2.54669	5.14976e-05	HLA-DQB1, PTGS2, HLA-DRB1, HLA-DRB3, HLA-DQA1, TGFB1, MAPK1, FOS, MAPK3, HLA-DRB4, HLA-DRB5, HLA-DPA1, HLA-DPB1, IFNGR2, HLA-DRA	407	71	6910	3.58688	0.0132497	0.000350944	0.0672515
KEGG_PATHWAY	hsa04917:Prolactin signaling pathway	15	2.54669	5.14976e-05	HRAS, MAP2K1, GRB2, MAP2K2, TH, GALT, ESR1, RAF1, NRAS, MAPK1, FOS, INS, MAPK3, AKT3, PIK3R1	407	71	6910	3.58688	0.0132497	0.000350944	0.0672515
KEGG_PATHWAY	hsa04270:Vascular smooth muscle contraction	20	3.39559	5.63545e-05	PRKCA, KCNMA1, ROCK1, MAP2K1, MAP2K2, RAF1, PRKCE, ITPR3, PRKCD, ITPR1, ITPR2, MAPK1, PLA2G4A, PLCB4, PLA2G12A, MAPK3, RHOA, PLA2G2A, GNAS, PRKACA	407	119	6910	2.85343	0.0144902	0.000374192	0.073592
KEGG_PATHWAY	hsa04672:Intestinal immune network for IgA production	12	2.03735	6.39965e-05	HLA-DQB1, HLA-DRB1, HLA-DRB3, HLA-DRB4, HLA-DRB5, IL15RA, HLA-DPA1, IL15, HLA-DPB1, TGFB1, HLA-DQA1, HLA-DRA	407	47	6910	4.33478	0.016439	0.000414305	0.0835678
KEGG_PATHWAY	hsa04971:Gastric acid secretion	15	2.54669	7.10051e-05	PRKCA, GNAI3, CAMK2G, ATP1A3, CFTR, ATP1A1, ITPR3, KCNK2, ITPR1, ITPR2, PLCB4, CAMK2D, GNAS, PRKACA, SLC9A1	407	73	6910	3.48861	0.0182229	0.00044846	0.0927158
KEGG_PATHWAY	hsa05164:Influenza A	25	4.24448	7.24657e-05	HLA-DQB1, CCL2, HLA-DRB1, HLA-DRB3, PML, OAS1, TLR7, TNFRSF1A, HLA-DRB4, HLA-DRB5, HLA-DPB1, IFNGR2, PIK3R1, AKT3, PRKCA, MAP2K1, MAP2K2, RAF1, FURIN, HLA-DQA1, MAPK1, MAPK3, HLA-DPA1, EIF2AK3, HLA-DRA	407	174	6910	2.43935	0.0185943	0.000446788	0.0946222
KEGG_PATHWAY	hsa05221:Acute myeloid leukemia	13	2.20713	7.56349e-05	HRAS, MAP2K1, FLT3, MAP2K2, GRB2, PML, RAF1, MAPK1, NRAS, MAPK3, MTOR, PIK3R1, AKT3	407	56	6910	3.9413	0.0193996	0.000455482	0.0987585
KEGG_PATHWAY	hsa05332:Graft-versus-host disease	10	1.69779	8.31763e-05	HLA-DQB1, HLA-DRB1, HLA-DRB3, HLA-DRB4, HLA-A, HLA-DRB5, HLA-DPA1, HLA-DPB1, HLA-DQA1, HLA-DRA	407	33	6910	5.14481	0.0213132	0.000489506	0.108601
KEGG_PATHWAY	hsa04972:Pancreatic secretion	17	2.88625	8.71084e-05	PRKCA, KCNMA1, ATP1A3, ATP1A1, CFTR, ITPR3, ITPR1, ITPR2, PLCB4, ATP2A2, PLA2G12A, RAC1, RHOA, PLA2G2A, RAB11A, GNAS, SLC9A1	407	93	6910	3.10348	0.0223094	0.000501253	0.113732
KEGG_PATHWAY	hsa04660:T cell receptor signaling pathway	18	3.05603	9.03559e-05	HRAS, MAP2K1, NFKBIE, GRB2, MAP2K2, CTLA4, RAF1, CDC42, NRAS, MAPK1, FOS, RASGRP1, PAK4, MAPK3, RHOA, PAK1, AKT3, PIK3R1	407	103	6910	2.96701	0.0231315	0.000508637	0.11797
KEGG_PATHWAY	hsa04022:cGMP-PKG signaling pathway	24	4.0747	9.53804e-05	KCNMA1, GNAI3, ROCK1, MAP2K1, CREB3, MAP2K2, ATP1A3, RAF1, ATP1A1, PRKCE, ITPR3, ITPR1, ITPR2, MAPK1, PLCB4, ATP2A2, INS, MAPK3, RHOA, CREB3L2, CREB3L4, NOS3, PIK3R1, AKT3	407	166	6910	2.45463	0.024402	0.000525494	0.124526
KEGG_PATHWAY	hsa04144:Endocytosis	32	5.43294	9.98428e-05	FGFR2, RAB7A, HRAS, FGFR4, CLTA, CLTB, FGFR3, KIAA0196, ASAP2, PML, ARF6, CLTC, TGFB1, CDC42, ARPC2, RHOA, RAB11A, EGFR, PLD2, PLD1, HLA-A, PRKCI, KDR, RAB31, ARF1, NEDD4, ARRB1, AP2A1, IGF2R, ARAP1, EPN2, F2R	407	258	6910	2.10578	0.025529	0.000538617	0.130348
KEGG_PATHWAY	hsa04668:TNF signaling pathway	18	3.05603	0.000130414	TRAF2, CCL2, DNM1L, PTGS2, CREB3, MAP2K1, EDN1, IL15, MMP14, TNFRSF1A, FOS, MAPK1, MAP3K5, MAPK3, CREB3L2, CREB3L4, AKT3, PIK3R1	407	106	6910	2.88304	0.0332154	0.000689141	0.170229
KEGG_PATHWAY	hsa04664:Fc epsilon RI signaling pathway	14	2.37691	0.000132778	PRKCA, MAPK1, NRAS, HRAS, PLA2G4A, MAP2K1, LYN, MAP2K2, GRB2, RAC1, MAPK3, RAF1, PIK3R1, AKT3	407	68	6910	3.49545	0.0338072	0.000687601	0.173312
KEGG_PATHWAY	hsa05145:Toxoplasmosis	19	3.22581	0.00016105	HLA-DQB1, GNAI3, HLA-DRB1, IRGM, HLA-DRB3, HLA-DQA1, TGFB1, TNFRSF1A, MAPK1, BCL2, MAPK3, HLA-DRB4, HLA-DRB5, HLA-DPA1, HLA-DPB1, IFNGR2, PIK3R1, AKT3, HLA-DRA	407	118	6910	2.73373	0.0408572	0.000817613	0.210179
KEGG_PATHWAY	hsa04550:Signaling pathways regulating pluripotency of stem cells	21	3.56537	0.000177956	WNT5A, FGFR2, FZD8, HRAS, FGFR4, FGFR3, MAP2K1, MAP2K2, GRB2, RAF1, FZD5, WNT1, NRAS, MAPK1, WNT7B, ID1, MAPK3, AXIN2, PIK3R1, AKT3, KAT6A	407	140	6910	2.54668	0.0450486	0.000886046	0.232219
KEGG_PATHWAY	hsa04611:Platelet activation	20	3.39559	0.000190027	GNAI3, ROCK1, LYN, PRKCI, ITPR3, ITPR1, ITPR2, MAPK1, PLA2G4A, PLCB4, FGA, RASGRP1, MAPK3, RHOA, PRKACA, GNAS, NOS3, PIK3R1, AKT3, F2R	407	130	6910	2.61198	0.04803	0.000928281	0.247952
KEGG_PATHWAY	hsa01100:Metabolic pathways	101	17.1477	0.000211401	CYP3A5, CDIPT, PTGS2, GBGT1, HMGCR, DSE, FDFT1, ST3GAL5, RPN1, RPN2, DDOST, NMNAT2, PLD2, SGPL1, PLD1, SPTLC1, CYP1A1, SPTLC2, UGCG, PLD4, MGAT1, GLUL, PLA2G2A, EXT1, EXT2, HSD17B10, ASS1, CYP51A1, PPT1, CERS4, CERS3, HADHB, CEPT1, CERS2, PEMT, UGT2B28, B4GALT4, B4GALT1, MGAT4A, B4GALT3, MSMO1, GALT, PLA2G4A, B3GAT3, TM7SF2, ALG5, LSS, ANPEP, ALG9, PIGK, PLCB4, P4HA2, P4HA1, PIGB, MGLL, NOS3, PTD…	407	1228	6910	1.39639	0.0532864	0.00101353	0.275806
KEGG_PATHWAY	hsa05330:Allograft rejection	10	1.69779	0.000217486	HLA-DQB1, HLA-DRB1, HLA-DRB3, HLA-DRB4, HLA-A, HLA-DRB5, HLA-DPA1, HLA-DPB1, HLA-DQA1, HLA-DRA	407	37	6910	4.58862	0.0547777	0.00102375	0.283735
KEGG_PATHWAY	hsa05220:Chronic myeloid leukemia	14	2.37691	0.000242148	HRAS, E2F3, MAP2K1, MAP2K2, GRB2, TP53, RAF1, MECOM, TGFB1, NRAS, MAPK1, MAPK3, PIK3R1, AKT3	407	72	6910	3.30126	0.0607973	0.00111944	0.315862
KEGG_PATHWAY	hsa04810:Regulation of actin cytoskeleton	27	4.58404	0.000242682	FGFR2, HRAS, FGFR4, FGFR3, CDC42, INS, ARPC2, PAK4, RAC1, RHOA, PAK1, PIK3R1, FN1, EGFR, LIMK2, MAP2K1, ROCK1, MAP2K2, RAF1, NRAS, MAPK1, F2, MAPK3, PIP4K2C, SLC9A1, PIP4K2B, F2R	407	211	6910	2.17253	0.0609272	0.00110224	0.316557
KEGG_PATHWAY	hsa05310:Asthma	9	1.52801	0.000246513	HLA-DQB1, HLA-DRB1, HLA-DRB3, HLA-DRB4, HLA-DRB5, HLA-DPA1, HLA-DPB1, HLA-DQA1, HLA-DRA	407	30	6910	5.09337	0.0618586	0.00110034	0.321546
KEGG_PATHWAY	hsa05152:Tuberculosis	24	4.0747	0.000253571	HLA-DQB1, RAB7A, HLA-DRB1, HLA-DRB3, CAMK2G, RAF1, HLA-DQA1, TGFB1, TLR9, TNFRSF1A, MAPK1, BCL2, MAPK3, RHOA, CAMK2D, HLA-DRB4, ATP6V0A1, HLA-DRB5, HLA-DPA1, HLA-DPB1, HSPD1, IFNGR2, AKT3, HLA-DRA	407	177	6910	2.30209	0.0635726	0.00111266	0.33074
KEGG_PATHWAY	hsa04612:Antigen processing and presentation	14	2.37691	0.000420895	HLA-DQB1, HLA-DRB1, HLA-DRB3, HLA-A, CALR, CANX, HLA-DQA1, B2M, TAP1, HLA-DRB4, HLA-DRB5, HLA-DPA1, HLA-DPB1, HLA-DRA	407	76	6910	3.12751	0.103301	0.0018156	0.548431
KEGG_PATHWAY	hsa00510:N-Glycan biosynthesis	11	1.86757	0.000455675	MGAT1, MAN2A2, B4GALT1, MGAT4A, B4GALT3, RPN1, ALG5, RPN2, MAN1A1, DDOST, ALG9	407	49	6910	3.81136	0.111345	0.00193332	0.593625
KEGG_PATHWAY	hsa00140:Steroid hormone biosynthesis	12	2.03735	0.000466113	CYP3A5, UGT1A6, UGT1A9, CYP1B1, UGT1A3, CYP1A1, HSD17B2, SULT2B1, SRD5A1, UGT1A1, UGT2B28, HSD17B7	407	58	6910	3.51267	0.113746	0.00194571	0.607184
KEGG_PATHWAY	hsa05323:Rheumatoid arthritis	15	2.54669	0.000550793	HLA-DQB1, CCL2, HLA-DRB1, HLA-DRB3, CTLA4, IL15, HLA-DQA1, TGFB1, FOS, HLA-DRB4, HLA-DRB5, ATP6V0A1, HLA-DPA1, HLA-DPB1, HLA-DRA	407	88	6910	2.89396	0.132981	0.00226243	0.717128
KEGG_PATHWAY	hsa04726:Serotonergic synapse	17	2.88625	0.000704367	PRKCA, HRAS, GNAI3, MAP2K1, PTGS2, RAF1, ITPR3, ITPR1, ITPR2, NRAS, MAPK1, APP, PLA2G4A, PLCB4, MAPK3, GNAS, PRKACA	407	111	6910	2.60022	0.166811	0.00284743	0.916231
KEGG_PATHWAY	hsa05320:Autoimmune thyroid disease	11	1.86757	0.000748976	HLA-DQB1, HLA-DRB1, HLA-DRB3, HLA-DRB4, HLA-A, CTLA4, HLA-DRB5, HLA-DPA1, HLA-DPB1, HLA-DQA1, HLA-DRA	407	52	6910	3.59148	0.176389	0.00298105	0.973995
KEGG_PATHWAY	hsa05161:Hepatitis B	20	3.39559	0.000777173	PRKCA, E2F3, HRAS, CREB3, MAP2K1, MAP2K2, GRB2, TP53, HSPG2, RAF1, TGFB1, NRAS, MAPK1, FOS, BCL2, MAPK3, CREB3L2, CREB3L4, AKT3, PIK3R1	407	145	6910	2.34178	0.182387	0.00304635	1.01049
KEGG_PATHWAY	hsa05218:Melanoma	13	2.20713	0.000778442	EGFR, MAPK1, NRAS, E2F3, HRAS, MAP2K1, MAP2K2, MAPK3, TP53, RAF1, CDH1, AKT3, PIK3R1	407	71	6910	3.10863	0.182656	0.00300585	1.01213
KEGG_PATHWAY	hsa04925:Aldosterone synthesis and secretion	14	2.37691	0.00079161	PRKCA, CREB3, CAMK2G, PRKCE, ITPR3, ITPR1, ITPR2, PRKD2, PLCB4, CAMK2D, CREB3L2, GNAS, PRKACA, CREB3L4	407	81	6910	2.93445	0.185441	0.00301175	1.02917
KEGG_PATHWAY	hsa04151:PI3K-Akt signaling pathway	36	6.11205	0.000980263	FGFR2, FGFR4, HRAS, FGFR3, GRB2, INS, BCL2, RAC1, CREB3L2, CREB3L4, NOS3, THBS1, AKT3, PIK3R1, FN1, PRKCA, EGFR, SGK1, COL4A2, MAP2K1, CREB3, MAP2K2, TP53, RAF1, KDR, COL4A5, MAPK1, NRAS, HSP90B1, G6PC, TSC2, MAPK3, RHEB, NGFR, MTOR, F2R	407	345	6910	1.77161	0.224318	0.00367458	1.273
KEGG_PATHWAY	hsa05168:Herpes simplex infection	23	3.90492	0.00100879	HLA-DQB1, TRAF2, CCL2, HLA-DRB1, HLA-DRB3, PML, TP53, HLA-A, OAS1, IL15, SRPK1, HLA-DQA1, TLR9, TNFRSF1A, FOS, TAP1, HLA-DRB4, HLA-DRB5, HLA-DPA1, HLA-DPB1, IFNGR2, EIF2AK3, HLA-DRA	407	183	6910	2.13383	0.230033	0.00372744	1.30981
KEGG_PATHWAY	hsa00980:Metabolism of xenobiotics by cytochrome P450	13	2.20713	0.00113738	CYP3A5, CYP1B1, CYP1A1, EPHX1, UGT1A1, ALDH3A1, UGT1A6, GSTM2, UGT1A9, UGT1A3, AKR7A2, UGT2B28, MGST2	407	74	6910	2.9826	0.255282	0.00414281	1.47564
KEGG_PATHWAY	hsa05216:Thyroid cancer	8	1.35823	0.00115793	MAPK1, NRAS, HRAS, MAP2K1, MAP2K2, MAPK3, TP53, CDH1	407	29	6910	4.68356	0.259239	0.00415906	1.50211
KEGG_PATHWAY	hsa05212:Pancreatic cancer	12	2.03735	0.00126467	EGFR, CDC42, MAPK1, E2F3, MAP2K1, MAPK3, RAC1, TP53, RAF1, TGFB1, AKT3, PIK3R1	407	65	6910	3.13438	0.279462	0.00447975	1.63952
KEGG_PATHWAY	hsa05416:Viral myocarditis	11	1.86757	0.0015719	HLA-DQB1, HLA-DRB1, HLA-DRB3, RAC1, HLA-DRB4, HLA-A, HLA-DRB5, HLA-DPA1, HLA-DPB1, HLA-DQA1, HLA-DRA	407	57	6910	3.27643	0.334651	0.00549085	2.03405
KEGG_PATHWAY	hsa04150:mTOR signaling pathway	11	1.86757	0.00180227	PRKCA, MAPK1, INS, TSC2, MAPK3, RRAGA, RHEB, MTOR, AKT3, PIK3R1, RRAGB	407	58	6910	3.21994	0.373252	0.00621011	2.32893
KEGG_PATHWAY	hsa04010:MAPK signaling pathway	28	4.75382	0.00198129	FGFR2, TRAF2, HRAS, FGFR4, FGFR3, GRB2, TGFB1, TNFRSF1A, CDC42, FOS, MAP3K5, RASGRP1, RAC1, PRKACA, PAK1, AKT3, PRKCA, EGFR, MAP2K1, MAP2K2, TP53, RAF1, MECOM, NRAS, MAPK1, PLA2G4A, ARRB1, MAPK3	407	255	6910	1.86424	0.401701	0.00673595	2.5575
KEGG_PATHWAY	hsa04068:FoxO signaling pathway	18	3.05603	0.00206969	EGFR, HRAS, GABARAPL1, SGK1, MAP2K1, MAP2K2, GRB2, RAF1, BNIP3, TGFB1, NRAS, MAPK1, G6PC, INS, MAPK3, CAT, AKT3, PIK3R1	407	134	6910	2.28061	0.41527	0.00694466	2.67018
KEGG_PATHWAY	hsa05204:Chemical carcinogenesis	13	2.20713	0.00227048	CYP3A5, CYP1B1, PTGS2, CYP1A1, EPHX1, UGT1A1, ALDH3A1, UGT1A6, GSTM2, UGT1A9, UGT1A3, UGT2B28, MGST2	407	80	6910	2.75891	0.444965	0.00751933	2.9257
KEGG_PATHWAY	hsa00564:Glycerophospholipid metabolism	14	2.37691	0.00348743	PLD2, PLD1, CDIPT, LPGAT1, PLD4, CEPT1, PLA2G4A, MBOAT7, PLA2G12A, PLA2G2A, PEMT, PTDSS1, AGPAT2, AGPAT1	407	95	6910	2.502	0.595386	0.0113881	4.4611
KEGG_PATHWAY	hsa05321:Inflammatory bowel disease (IBD)	11	1.86757	0.00382112	HLA-DQB1, HLA-DRB1, HLA-DRB3, HLA-DRB4, HLA-DRB5, HLA-DPA1, HLA-DPB1, IFNGR2, TGFB1, HLA-DQA1, HLA-DRA	407	64	6910	2.91807	0.629004	0.0123181	4.87817
KEGG_PATHWAY	hsa04320:Dorso-ventral axis formation	7	1.18846	0.00408141	EGFR, NOTCH2, MAPK1, NOTCH1, MAP2K1, GRB2, MAPK3	407	27	6910	4.40167	0.653284	0.012992	5.20234
KEGG_PATHWAY	hsa04931:Insulin resistance	15	2.54669	0.00409973	SREBF1, TNFRSF1A, G6PC, CREB3, INS, SLC2A1, CREB3L2, CREB3L4, NOS3, PTPN1, MTOR, PRKCE, PRKCD, PIK3R1, AKT3	407	108	6910	2.35804	0.654931	0.0128919	5.22511
KEGG_PATHWAY	hsa00830:Retinol metabolism	11	1.86757	0.00428592	RDH11, CYP3A5, UGT1A6, UGT1A9, DHRS3, DHRS4, UGT1A3, CYP1A1, UGT1A1, UGT2B28, RETSAT	407	65	6910	2.87318	0.671244	0.0133135	5.45633
KEGG_PATHWAY	hsa05010:Alzheimer's disease	20	3.39559	0.00436537	HSD17B10, ADAM10, NDUFB8, SNCA, ITPR3, ITPR1, ITPR2, ATF6, TNFRSF1A, MAPK1, APP, PLCB4, ATP2A2, PSEN1, APOE, BACE2, BACE1, PSEN2, MAPK3, EIF2AK3	407	168	6910	2.02118	0.677969	0.0133988	5.55483
KEGG_PATHWAY	hsa04750:Inflammatory mediator regulation of TRP channels	14	2.37691	0.00457859	PRKCA, CAMK2G, F2RL1, PRKCE, ITPR3, PRKCD, ITPR1, ITPR2, PLA2G4A, PLCB4, CAMK2D, GNAS, PRKACA, PIK3R1	407	98	6910	2.42541	0.695346	0.013886	5.8187
KEGG_PATHWAY	hsa04142:Lysosome	16	2.71647	0.00463419	CLN3, CLTA, CLTB, PSAP, PPT1, CLTC, AP4S1, SLC11A2, NAGPA, NPC1, AP1S2, GLA, IGF2R, ATP6V0A1, SORT1, GGA2	407	121	6910	2.24501	0.699721	0.0138915	5.88738
KEGG_PATHWAY	hsa04922:Glucagon signaling pathway	14	2.37691	0.00499804	G6PC, PLCB4, CREB3, CAMK2G, SLC2A1, CREB3L2, CAMK2D, CREB3L4, PRKACA, GNAS, ITPR3, AKT3, ITPR1, ITPR2	407	99	6910	2.40091	0.726851	0.0148058	6.3358
KEGG_PATHWAY	hsa04261:Adrenergic signaling in cardiomyocytes	18	3.05603	0.00509957	PRKCA, GNAI3, CREB3, CAMK2G, ATP1A3, ATP1A1, MAPK1, PLCB4, BCL2, MAPK3, CAMK2D, CREB3L2, CREB3L4, PRKACA, GNAS, AKT3, PIK3R1, SLC9A1	407	146	6910	2.09316	0.733976	0.0149347	6.46058
KEGG_PATHWAY	hsa04062:Chemokine signaling pathway	21	3.56537	0.0061796	HRAS, CCL2, GNAI3, ROCK1, LYN, MAP2K1, GRB2, RAF1, PRKCD, CDC42, NRAS, MAPK1, PLCB4, ARRB1, RAC1, MAPK3, RHOA, PRKACA, PAK1, AKT3, PIK3R1	407	186	6910	1.91686	0.799207	0.0178774	7.77841
KEGG_PATHWAY	hsa01212:Fatty acid metabolism	9	1.52801	0.00628425	ACSL1, FADS1, FASN, FADS2, PPT1, ELOVL6, ACSL4, ACSL3, HADHB	407	48	6910	3.18335	0.80461	0.0179782	7.90519
KEGG_PATHWAY	hsa04960:Aldosterone-regulated sodium reabsorption	8	1.35823	0.00687114	PRKCA, MAPK1, SGK1, INS, MAPK3, ATP1A3, ATP1A1, PIK3R1	407	39	6910	3.48264	0.832332	0.0194325	8.61319
KEGG_PATHWAY	hsa04975:Fat digestion and absorption	8	1.35823	0.00687114	APOB, APOA1, PLA2G12A, PLA2G2A, ABCA1, AGPAT2, MTTP, AGPAT1	407	39	6910	3.48264	0.832332	0.0194325	8.61319
KEGG_PATHWAY	hsa04913:Ovarian steroidogenesis	9	1.52801	0.00713601	PLA2G4A, CYP1B1, CYP1A1, HSD17B2, PTGS2, INS, PRKACA, GNAS, HSD17B7	407	49	6910	3.11839	0.843524	0.0199596	8.93107
KEGG_PATHWAY	hsa05142:Chagas disease (American trypanosomiasis)	14	2.37691	0.00758087	CCL2, GNAI3, CALR, TGFB1, TLR9, FOS, TNFRSF1A, MAPK1, PLCB4, MAPK3, GNAS, IFNGR2, PIK3R1, AKT3	407	104	6910	2.28548	0.860672	0.0209697	9.46266
KEGG_PATHWAY	hsa04728:Dopaminergic synapse	16	2.71647	0.00780114	PRKCA, GNAI3, CREB3, CAMK2G, TH, ITPR3, ITPR1, ITPR2, FOS, PLCB4, CAMK2D, CREB3L2, CREB3L4, GNAS, PRKACA, AKT3	407	128	6910	2.12224	0.868457	0.0213478	9.72482
KEGG_PATHWAY	hsa04510:Focal adhesion	22	3.73514	0.0092638	PRKCA, EGFR, COL4A2, HRAS, ROCK1, MAP2K1, GRB2, RAF1, KDR, COL4A5, CDC42, MAPK1, PAK4, BCL2, MAPK3, RAC1, RHOA, PAK1, THBS1, AKT3, PIK3R1, FN1	407	206	6910	1.81317	0.91023	0.0250546	11.4479
KEGG_PATHWAY	hsa04713:Circadian entrainment	13	2.20713	0.00932163	PRKCA, FOS, MAPK1, PLCB4, GNAI3, CAMK2G, MAPK3, CAMK2D, PRKACA, GNAS, ITPR3, RASD1, ITPR1	407	95	6910	2.32329	0.911577	0.0249504	11.5154
KEGG_PATHWAY	hsa05020:Prion diseases	7	1.18846	0.0113412	MAPK1, MAP2K1, MAP2K2, MAPK3, PRKACA, HSPA5, PRNP	407	33	6910	3.60137	0.947877	0.029996	13.843
KEGG_PATHWAY	hsa05110:Vibrio cholerae infection	9	1.52801	0.0114354	PRKCA, KDELR3, KDELR2, ARF1, ATP6V0A1, PRKACA, CFTR, GNAS, PDIA4	407	53	6910	2.88304	0.949147	0.0299389	13.9502
KEGG_PATHWAY	hsa05150:Staphylococcus aureus infection	9	1.52801	0.0127578	HLA-DQB1, HLA-DRB1, HLA-DRB3, HLA-DRB4, HLA-DRB5, HLA-DPA1, HLA-DPB1, HLA-DQA1, HLA-DRA	407	54	6910	2.82965	0.964047	0.0330334	15.4418
KEGG_PATHWAY	hsa04962:Vasopressin-regulated water reabsorption	8	1.35823	0.0133105	STX4, CREB3, CREB3L2, RAB11A, PRKACA, GNAS, CREB3L4, NSF	407	44	6910	3.08689	0.9689	0.0341103	16.0581
KEGG_PATHWAY	hsa05031:Amphetamine addiction	10	1.69779	0.0143534	PRKCA, FOS, CREB3, CAMK2G, TH, CREB3L2, CAMK2D, PRKACA, GNAS, CREB3L4	407	66	6910	2.57241	0.976352	0.0363952	17.2098
KEGG_PATHWAY	hsa04310:Wnt signaling pathway	16	2.71647	0.0150857	PRKCA, WNT5A, FZD8, CAMK2G, TP53, FZD5, WNT1, WNT7B, PLCB4, PSEN1, RAC1, CAMK2D, RHOA, PRKACA, RUVBL1, AXIN2	407	138	6910	1.96845	0.980493	0.0378624	18.0097
KEGG_PATHWAY	hsa04724:Glutamatergic synapse	14	2.37691	0.0158276	PRKCA, PLD2, PLD1, GNAI3, ITPR3, ITPR1, ITPR2, MAPK1, GLUL, PLA2G4A, PLCB4, MAPK3, PRKACA, GNAS	407	114	6910	2.085	0.983951	0.0393237	18.8128
KEGG_PATHWAY	hsa05203:Viral carcinogenesis	21	3.56537	0.017145	TRAF2, HRAS, HPN, LYN, CREB3, GRB2, TP53, HLA-A, HDAC5, CDC42, BAK1, NRAS, MAPK1, HDAC3, RAC1, MAPK3, RHOA, CREB3L2, CREB3L4, PRKACA, PIK3R1	407	205	6910	1.7392	0.988656	0.0421537	20.2211
KEGG_PATHWAY	hsa04145:Phagosome	17	2.88625	0.0173183	HLA-DQB1, RAB7A, HLA-DRB1, HLA-DRB3, HLA-A, CALR, CANX, HLA-DQA1, TAP1, RAC1, HLA-DRB4, HLA-DRB5, ATP6V0A1, HLA-DPA1, HLA-DPB1, THBS1, HLA-DRA	407	153	6910	1.88643	0.989162	0.0421775	20.4047
KEGG_PATHWAY	hsa00600:Sphingolipid metabolism	8	1.35823	0.0187965	SGPL1, SPTLC1, SPTLC2, GLA, CERS2, UGCG, CERS4, CERS3	407	47	6910	2.88985	0.992662	0.045306	21.9546
KEGG_PATHWAY	hsa04610:Complement and coagulation cascades	10	1.69779	0.0188411	FGA, CD46, F2, TFPI, SERPINA1, F7, PROS1, PROC, PLAUR, F2R	407	69	6910	2.46056	0.992747	0.0449973	22.0009
KEGG_PATHWAY	hsa00053:Ascorbate and aldarate metabolism	6	1.01868	0.0188602	UGT1A6, UGT1A9, UGT1A3, UGT1A1, UGT2B28, ALDH3A2	407	27	6910	3.77286	0.992784	0.0446348	22.0208
KEGG_PATHWAY	hsa04920:Adipocytokine signaling pathway	10	1.69779	0.0205413	TRAF2, TNFRSF1A, G6PC, ACSL1, NFKBIE, SLC2A1, MTOR, ACSL4, ACSL3, AKT3	407	70	6910	2.42541	0.995372	0.0481211	23.7482
KEGG_PATHWAY	hsa04930:Type II diabetes mellitus	8	1.35823	0.0209327	MAPK1, INS, MAPK3, MTOR, PRKCE, PRKCD, KCNJ11, PIK3R1	407	48	6910	2.82965	0.995827	0.0485901	24.1454
KEGG_PATHWAY	hsa05030:Cocaine addiction	8	1.35823	0.0232322	GNAI3, CREB3, TH, CREB3L2, GPSM1, PRKACA, GNAS, CREB3L4	407	49	6910	2.7719	0.99773	0.053371	26.4399
KEGG_PATHWAY	hsa04152:AMPK signaling pathway	14	2.37691	0.0263301	SREBF1, CREB3, HMGCR, CFTR, G6PC, INS, TSC2, CREB3L2, FASN, RHEB, CREB3L4, MTOR, AKT3, PIK3R1	407	122	6910	1.94828	0.999003	0.059839	29.43
KEGG_PATHWAY	hsa04070:Phosphatidylinositol signaling system	12	2.03735	0.0280829	PRKCA, CDIPT, PLCB4, INPPL1, PIK3C2A, PIK3C2B, ITPR3, PIK3R1, PIP4K2C, ITPR1, ITPR2, PIP4K2B	407	98	6910	2.07892	0.999375	0.0632024	31.0716
KEGG_PATHWAY	hsa04970:Salivary secretion	11	1.86757	0.0285199	PRKCA, KCNMA1, PLCB4, ATP1A3, PRKACA, ATP1A1, GNAS, ITPR3, ITPR1, SLC9A1, ITPR2	407	86	6910	2.17159	0.999444	0.063623	31.4754
KEGG_PATHWAY	hsa00860:Porphyrin and chlorophyll metabolism	7	1.18846	0.0345354	HMOX2, UGT1A6, UGT1A9, UGT1A3, HMOX1, UGT1A1, UGT2B28	407	42	6910	2.82965	0.999889	0.0761028	36.8159
KEGG_PATHWAY	hsa00061:Fatty acid biosynthesis	4	0.679117	0.0370556	ACSL1, FASN, ACSL4, ACSL3	407	13	6910	5.22397	0.999943	0.0808519	38.9369
KEGG_PATHWAY	hsa05100:Bacterial invasion of epithelial cells	10	1.69779	0.038297	CDC42, CLTA, CLTB, ARPC2, RAC1, RHOA, CDH1, CLTC, PIK3R1, FN1	407	78	6910	2.17665	0.999959	0.0828123	39.9573
KEGG_PATHWAY	hsa05217:Basal cell carcinoma	8	1.35823	0.0407282	WNT5A, FZD8, WNT1, WNT7B, TP53, AXIN2, FZD5, SHH	407	55	6910	2.46951	0.999979	0.0872254	41.9101
KEGG_PATHWAY	hsa04923:Regulation of lipolysis in adipocytes	8	1.35823	0.0442988	GNAI3, PTGS2, INS, MGLL, PRKACA, GNAS, AKT3, PIK3R1	407	56	6910	2.42541	0.999992	0.0939093	44.6722
KEGG_PATHWAY	hsa00982:Drug metabolism - cytochrome P450	9	1.52801	0.0446768	GSTM2, CYP3A5, UGT1A6, UGT1A9, UGT1A3, UGT1A1, UGT2B28, MGST2, ALDH3A1	407	68	6910	2.24707	0.999993	0.0939383	44.9574
KEGG_PATHWAY	hsa00603:Glycosphingolipid biosynthesis - globo series	4	0.679117	0.0451614	GLA, GBGT1, FUT1, FUT2	407	14	6910	4.85082	0.999994	0.0941837	45.321
KEGG_PATHWAY	hsa00565:Ether lipid metabolism	7	1.18846	0.0463414	PLD2, PLA2G4A, PLD1, CEPT1, PLA2G12A, PLD4, PLA2G2A	407	45	6910	2.641	0.999995	0.0958256	46.1972
KEGG_PATHWAY	hsa05206:MicroRNAs in cancer	25	4.24448	0.0465369	HRAS, E2F3, FGFR3, CYP1B1, PTGS2, GRB2, DICER1, BAK1, CD44, PAK4, BCL2, RHOA, THBS1, EGFR, PRKCA, ROCK1, MAP2K1, MAP2K2, TP53, RAF1, PRKCE, NOTCH2, NRAS, NOTCH1, MTOR	407	285	6910	1.48929	0.999996	0.0954754	46.341
KEGG_PATHWAY	hsa04976:Bile secretion	9	1.52801	0.0480651	HMGCR, SLC2A1, ATP1A3, EPHX1, PRKACA, CFTR, ATP1A1, GNAS, SLC9A1	407	69	6910	2.21451	0.999997	0.0977711	47.4537
KEGG_PATHWAY	hsa05160:Hepatitis C	14	2.37691	0.0481186	EGFR, TNFRSF1A, MAPK1, NRAS, TRAF2, HRAS, GRB2, MAPK3, TP53, RAF1, OAS1, EIF2AK3, PIK3R1, AKT3	407	133	6910	1.78715	0.999997	0.0971333	47.4923
KEGG_PATHWAY	hsa00534:Glycosaminoglycan biosynthesis - heparan sulfate / heparin	5	0.848896	0.0490411	B3GAT3, HS3ST3A1, EXT1, EXT2, HS2ST1	407	24	6910	3.53706	0.999998	0.0982	48.1532
KEGG_PATHWAY	hsa00983:Drug metabolism - other enzymes	7	1.18846	0.0507699	UGT1A6, UGT1A9, CES2, CES1, UGT1A3, UGT1A1, UGT2B28	407	46	6910	2.58359	0.999999	0.100809	49.3711
KEGG_PATHWAY	hsa04650:Natural killer cell mediated cytotoxicity	13	2.20713	0.0539947	PRKCA, MAPK1, NRAS, HRAS, MAP2K1, MAP2K2, GRB2, RAC1, MAPK3, RAF1, PAK1, IFNGR2, PIK3R1	407	122	6910	1.80912	0.999999	0.106238	51.5725
KEGG_PATHWAY	hsa04520:Adherens junction	9	1.52801	0.055333	EGFR, CDC42, MAPK1, MAPK3, RAC1, RHOA, CDH1, PTPN1, YES1	407	71	6910	2.15213	1	0.107998	52.4598
KEGG_PATHWAY	hsa00040:Pentose and glucuronate interconversions	6	1.01868	0.0573988	UGT1A6, UGT1A9, UGT1A3, UGT1A1, UGT2B28, ALDH3A2	407	36	6910	2.82965	1	0.111099	53.8001
KEGG_PATHWAY	hsa05222:Small cell lung cancer	10	1.69779	0.0606475	TRAF2, COL4A2, E2F3, PTGS2, BCL2, TP53, AKT3, PIK3R1, COL4A5, FN1	407	85	6910	1.9974	1	0.116352	55.8375
KEGG_PATHWAY	hsa00601:Glycosphingolipid biosynthesis - lacto and neolacto series	5	0.848896	0.0629897	B4GALT1, B4GALT3, FUT1, FUT2, B4GALT4	407	26	6910	3.26498	1	0.119845	57.2545
KEGG_PATHWAY	hsa04360:Axon guidance	13	2.20713	0.0690603	HRAS, GNAI3, ROCK1, LIMK2, FES, NRAS, MAPK1, CDC42, PAK4, MAPK3, RAC1, RHOA, PAK1	407	127	6910	1.73789	1	0.130081	60.7341
KEGG_PATHWAY	hsa05014:Amyotrophic lateral sclerosis (ALS)	7	1.18846	0.0709991	TNFRSF1A, MAP3K5, DERL1, BCL2, RAC1, TP53, CAT	407	50	6910	2.3769	1	0.132678	61.7891
KEGG_PATHWAY	hsa04723:Retrograde endocannabinoid signaling	11	1.86757	0.0718323	PRKCA, MAPK1, GNAI3, PLCB4, PTGS2, MAPK3, MGLL, PRKACA, ITPR3, ITPR1, ITPR2	407	101	6910	1.84908	1	0.133256	62.2343
KEGG_PATHWAY	hsa05130:Pathogenic Escherichia coli infection	7	1.18846	0.0766868	PRKCA, CDC42, ARHGEF2, ROCK1, ARPC2, RHOA, CDH1	407	51	6910	2.3303	1	0.140966	64.7348
KEGG_PATHWAY	hsa05131:Shigellosis	8	1.35823	0.0800519	CDC42, MAPK1, ROCK1, CD44, ATG5, ARPC2, MAPK3, RAC1	407	64	6910	2.12224	1	0.145929	66.3773
KEGG_PATHWAY	hsa04924:Renin secretion	8	1.35823	0.0800519	KCNMA1, GNAI3, PLCB4, PRKACA, GNAS, ITPR3, ITPR1, ITPR2	407	64	6910	2.12224	1	0.145929	66.3773
KEGG_PATHWAY	hsa04380:Osteoclast differentiation	13	2.20713	0.0829114	TRAF2, MAP2K1, GRB2, TGFB1, TNFRSF1A, MAPK1, FOS, SQSTM1, MAPK3, RAC1, IFNGR2, AKT3, PIK3R1	407	131	6910	1.68483	1	0.149933	67.7172
KEGG_PATHWAY	hsa04620:Toll-like receptor signaling pathway	11	1.86757	0.0924219	MAPK1, FOS, MAP2K1, MAP2K2, MAPK3, RAC1, TLR7, AKT3, PIK3R1, TLR8, TLR9	407	106	6910	1.76186	1	0.165311	71.8272
KEGG_PATHWAY	hsa04973:Carbohydrate digestion and absorption	6	1.01868	0.0977654	G6PC, SLC37A4, ATP1A3, ATP1A1, AKT3, PIK3R1	407	42	6910	2.42541	1	0.173313	73.9187
