# Supplementary material for: An integrated approach to infer cross-talks between intracellular protein transport and signaling pathways
Source: BMC Bioinformatics. 2018 Mar 8;19(Suppl 2):58. doi: 10.1186/s12859-018-2036-2 (PMC5850946; doi:10.1186/s12859-018-2036-2)
Supplement: Supplementary file 4 — Network enrichment. Gene Ontology and Pathways enrichment analysis results for the complete regulatory interaction network from 591 gene perturbation expression data. (ZIP 41 kb) [file 12859_2018_2036_MOESM4_ESM.zip]

Archive with 3 entries (2 files):
- Supplementary_file_1_Network_enrichment.xls
- __MACOSX/
- __MACOSX/._Supplementary_file_1_Network_enrichment.xls
