# Supplementary material for: An integrated approach to infer cross-talks between intracellular protein transport and signaling pathways
Source: BMC Bioinformatics. 2018 Mar 8;19(Suppl 2):58. doi: 10.1186/s12859-018-2036-2 (PMC5850946; doi:10.1186/s12859-018-2036-2)
Supplement: Supplementary file 4 — Network enrichment. Gene Ontology and Pathways enrichment analysis results for the complete regulatory interaction network from 591 gene perturbation expression data. (ZIP 41 kb) [file 12859_2018_2036_MOESM4_ESM.zip › Supplementary_file_1_Network_enrichment.xls]

## Sheet: pathway_enrichment_big_network
Term	Total	Gene in Network	P-value	Corrected P-value	Genes
Viral myocarditis(K)	59	39	0	5.32814e-06	HLA-DRB5,HLA-DRB4,HLA-DRB3,HLA-DRB1,BID,ICAM1,RAC2,RAC1,HLA-DQA1,HLA-DQB1,DAG1,HLA-B,HLA-C,HLA-A,HLA-F,HLA-G,HLA-E,HLA-DPA1,HLA-DMA,HLA-DMB,DMD,HLA-DPB1,HLA-DOA,HLA-DOB,HLA-DRA,CCND1,CYCS,LAMA2,EIF4G2,EIF4G1,SGCD,SGCB,ITGB2,FYN,ACTB,CASP8,CASP3,CD28,CD40
Viral carcinogenesis(K)	206	90	0	1.95176e-05	PRKACA,CREBBP,JUN,EIF2AK2,JAK3,SRC,TP53,GRB2,RAC1,SYK,TBP,CDKN1A,CDKN1B,CDKN2A,USP7,HDAC4,HDAC5,HDAC2,HDAC3,HDAC6,DNAJA3,HDAC11,HLA-B,HLA-C,HLA-A,HLA-F,HLA-G,HLA-E,HIST1H2BB,HIST1H2BD,PMAIP1,HIST1H2BL,HIST1H2BK,TBPL1,LYN,HIST2H2BE,STAT3,PIK3CD,PIK3CG,PIK3CA,PIK3R3,PIK3R1,SNW1,CCND3,CCND2,CCND1,CCNE1,YWHAE,YWHAZ,CCNA1,IRF7,IRF9,CREB3L4,CREB3L1,CREB3L2,HIST1H4I,NFKBIA,DLG1,NRAS,CDC42,CDC20,STAT5B,E…
VEGF signaling pathway(K)	61	34	0	0.000289415	SRC,KDR,PTK2,PPP3CC,RAC2,RAC1,RAF1,PRKCG,PRKCA,MAP2K2,NOS3,PIK3CD,PIK3CG,PIK3CA,PIK3R3,PIK3R1,HSPB1,AKT2,AKT3,AKT1,SPHK2,NRAS,CDC42,VEGFA,HRAS,PXN,MAPK1,MAPK3,PTGS2,MAPKAPK3,PLA2G4A,MAPK13,MAPK11,BAD
Type I diabetes mellitus(K)	44	28	0	0.000173286	HLA-DRB5,HLA-DRB4,HLA-DRB3,HLA-DRB1,GAD2,HLA-DQA1,HLA-DQB1,CPE,HLA-B,HLA-C,HLA-A,HLA-F,HLA-G,HLA-E,HLA-DPA1,HLA-DMA,HLA-DMB,HLA-DPB1,HLA-DOA,HLA-DOB,HLA-DRA,PTPRN2,FAS,HSPD1,IL1B,IL12B,CD28,INS
Tuberculosis(K)	178	86	0	1.52931e-06	CREBBP,HLA-DRB5,HLA-DRB4,HLA-DRB3,HLA-DRB1,CASP10,JAK2,BID,IFNA17,IFNA21,TNFRSF1A,SRC,MALT1,PPP3CC,SYK,RAF1,HLA-DQA1,HLA-DQB1,BCL2,CEBPB,NFYA,EEA1,HLA-DPA1,HLA-DMA,HLA-DMB,STAT1,HLA-DPB1,HLA-DOA,HLA-DOB,HLA-DRA,PIK3C3,VDR,CYCS,ARHGEF12,FADD,ATP6V0B,HSPA9,TGFB1,HSPD1,AKT2,AKT3,AKT1,SPHK2,PLA2R1,CIITA,ITGB2,APAF1,CAMP,IL10,IL1B,IRAK4,RAB5C,ATP6V0A1,IFNA4,IFNA2,TLR9,TLR6,TLR4,RAB7A,IFNB1,CASP8,CASP3…
Toxoplasmosis(K)	119	64	0	2.0637e-06	HLA-DRB5,HLA-DRB4,HLA-DRB3,HLA-DRB1,JAK2,TNFRSF1A,HLA-DQA1,HLA-DQB1,BCL2,TYK2,IKBKB,HLA-DPA1,HLA-DMA,HLA-DMB,STAT1,STAT3,HLA-DPB1,HLA-DOA,HLA-DOB,HLA-DRA,PIK3CD,PIK3CG,PIK3CA,PIK3R3,PIK3R1,CYCS,LAMA2,LAMA4,LAMA3,IRGM,HSPA8,TGFB1,HSPA6,NFKBIA,NFKBIB,AKT2,AKT3,AKT1,ITGB1,CIITA,IL10,GNAI3,GNAI1,GNAI2,PPIF,GNAO1,IRAK4,ALOX5,TLR4,CASP8,CASP3,MAPK9,MAPK8,MAPK1,MAPK3,BIRC2,IL12B,CD40,MAPK13,MAPK11,IFNGR…
Toll-like receptor signaling pathway(K)	106	49	0.0001	0.000591975	JUN,IFNA17,IFNA21,RAC1,IFNAR2,MAP2K2,IFNAR1,MAP2K7,IKBKB,IKBKE,STAT1,TICAM1,CXCL10,CXCL11,PIK3CD,PIK3CG,PIK3CA,PIK3R3,PIK3R1,IRF7,IRF5,FADD,RIPK1,NFKBIA,AKT2,AKT3,AKT1,FOS,SPP1,IL1B,IRAK4,IFNA4,IFNA2,TLR9,TLR8,TLR7,TLR6,TLR4,IFNB1,CASP8,MAPK9,MAPK8,MAPK1,MAPK3,IL12B,CD14,CD40,MAPK13,MAPK11
TNF signaling pathway(K)	110	51	0	0.000431637	JUN,JAG1,CASP10,MMP14,MAP3K5,TNFRSF1A,ICAM1,TNFAIP3,MAP2K7,MAP3K14,CEBPB,EDN1,SELE,IKBKB,SOCS3,CXCL10,PIK3CD,PIK3CG,PIK3CA,PIK3R3,PIK3R1,CREB3L4,CREB3L1,CREB3L2,FADD,FAS,RIPK1,NFKBIA,CXCL2,CXCL5,AKT2,AKT3,AKT1,FOS,IL15,IL1B,CASP8,CASP3,MAPK9,MAPK8,MAPK1,MAPK3,PTGS2,DNM1L,BIRC2,CCL2,CREB3,MAPK13,MAPK11,TRAF2,CFLAR
Thyroid hormone signaling pathway(K)	119	61	0	1.18177e-05	PRKACA,CREBBP,SRC,TP53,RAF1,PRKCG,PRKCA,MAP2K2,DIO2,HDAC2,HDAC3,MTOR,ATP1B1,THRA,ATP1A3,ATP1A2,ATP1A1,STAT1,PIK3CD,PIK3CG,PIK3CA,PIK3R3,PIK3R1,NCOA1,NCOA3,CCND1,BMP4,ATP2A2,MYC,PLCE1,MED1,SLC16A10,PLCB3,PLCB4,PFKP,TSC2,AKT2,AKT3,AKT1,MED14,NRAS,ITGB3,ACTB,NCOR1,HRAS,MAPK1,MAPK3,SLC9A1,SLCO1C1,PRKX,RXRB,WNT4,GSK3B,HIF1A,NOTCH2,NOTCH1,RHEB,CTNNB1,ESR1,SLC2A1,BAD
Thromboxane A2 receptor signaling(N)	54	33	0	0.000109479	PRKACA,BLK,SRC,ICAM1,YES1,RAC1,SYK,TGM2,PRKCG,PRKCH,PRKCE,PRKCD,PRKCA,PRKCQ,PRKG1,SELE,NOS3,LYN,EGF,TBXA2R,AKT1,EGFR,ROCK1,FYN,GNAI2,GNAQ,GNB5,RAB11A,DNM1,GNA15,GNA11,MAPK11,RHOA
T cell receptor signaling pathway(K)	104	58	0	2.53832e-06	JUN,MALT1,PDCD1,GRB2,PPP3CC,RAF1,PRKCQ,MAP2K2,MAP2K7,MAP3K14,IKBKB,PIK3CD,PIK3CG,PIK3CA,PIK3R3,PIK3R1,GRAP2,SOS2,NFKBIA,DLG1,NFKBIE,NFKBIB,AKT2,AKT3,AKT1,FOS,NRAS,CDC42,FYN,CD247,IL10,NFATC3,NFATC1,CBLB,HRAS,VAV3,VAV2,MAPK9,MAPK1,MAPK3,CTLA4,NCK2,NCK1,PTPN6,CD28,CD3E,CD3D,PAK1,PAK6,PAK3,PAK4,RASGRP1,IL5,GSK3B,MAPK13,MAPK11,CDK4,RHOA
T cell activation(P)	81	54	0	9.21159e-08	JUN,GRB2,PPP3CC,RAC2,RAC1,RAF1,PRKCQ,HLA-DQA1,MAP2K2,CSK,IKBKB,HLA-DPA1,HLA-DMA,HLA-DMB,HLA-DOA,HLA-DRA,PIK3CD,PIK3CG,PIK3CA,PIK3C3,PIK3R3,PIK3R1,GRAP2,SOS2,NFKBIA,AKT2,AKT3,AKT1,FOS,NRAS,CDC42,CD247,NFATC3,NFATC1,NFATC4,HRAS,VAV3,VAV2,MAPK9,MAPK8,MAPK1,MAPK3,NFKB2,NCK2,NCK1,CD28,CALM1,CD3E,CD3D,PAK1,PAK3,CD74,ITPR1,B2M
Syndecan-2-mediated signaling events(N)	32	21	0.0001	0.000810289	PRKACA,SRC,PRKCD,KNG1,EPHB2,MMP2,LAMA3,NF1,TGFB1,FN1,ITGB1,EPB41,CASK,HRAS,CASP3,RASA1,MAPK8,MAPK1,MAPK3,RHOA,GNB2L1
Signalling by NGF(R)	273	112	0	1.9023e-05	ITSN1,PRKACA,JAK2,DUSP3,DUSP6,RAP1A,PTEN,SRC,NET1,GRB2,RAC1,ARHGEF9,KIT,ARHGEF4,ARHGEF2,RAF1,FGF22,FGF17,RALA,PRKCG,PRKCI,PRKCE,PRKCD,PRKCA,ADCY9,CDKN1A,CDKN1B,ADCY1,MCF2,FGF2,FGF7,MAP2K2,MAP2K5,CRK,HDAC2,HDAC3,MTOR,RPS6KA1,TIAM1,FGFR4,FGFR3,FGFR2,PRKAR2B,NGFR,IKBKB,STAT3,FOXO4,FOXO3,KL,PIK3CD,PIK3CA,FURIN,PIK3R1,AATF,PCSK6,PCSK5,PDGFRA,YWHAE,ARHGEF12,EGF,TRIO,SOS2,PDE1C,PDE1A,TSC2,NFKBIA,ATF1,AK…
Signaling pathways regulating pluripotency of stem cells(K)	142	60	0.0001	0.000923633	JAK2,JAK3,APC2,DUSP9,ONECUT1,GRB2,IGF1R,RAF1,PCGF2,FGF2,MAP2K2,LHX5,BMPR2,FGFR4,FGFR3,FGFR2,STAT3,PIK3CD,PIK3CG,PIK3CA,PIK3R3,PIK3R1,BMP4,BMP2,ACVR1B,MYC,FZD1,FZD5,FZD4,FZD7,FZD8,SOX2,AKT2,AKT3,AKT1,NRAS,WNT7B,TBX3,TCF3,KAT6A,SETDB1,HRAS,WNT5A,AXIN1,AXIN2,MAPK1,MAPK3,HNF1A,ID1,ID4,WNT6,WNT1,WNT4,GSK3B,MAPK13,MAPK11,PAX6,APC,CTNNB1,SMAD4
Signaling events mediated by VEGFR1 and VEGFR2(N)	63	40	0	8.58396e-06	PRKACA,SHB,SRC,KDR,PTK2,GRB2,RAF1,PTK2B,PRKCD,PRKCA,MAP2K2,NOS3,ARF1,PIK3CA,PIK3R1,AKAP1,FES,AKT1,ITGB3,ROCK1,CDC42,FYN,VEGFA,PXN,MAPK1,MAPK3,IQGAP1,HSP90AB1,FLT1,NCK2,NCK1,HSP90AA1,PTPN6,PTPN2,CALM1,PTPRJ,CAMKK2,MAPK11,RHOA,CTNNB1
Signaling events mediated by PTP1B(N)	52	29	0.0001	0.000810289	JAK2,BLK,SRC,YES1,GRB2,CRK,CSK,LEP,TXN,TYK2,LYN,STAT3,SOCS3,PIK3CA,PIK3R1,EGF,CSF1R,AKT1,EGFR,SHC1,ITGB3,FYN,STAT5B,YBX1,LEPR,PTPN1,INS,CDH2,RHOA
Signaling events mediated by Hepatocyte Growth Factor Receptor (c-Met)(N)	80	43	0	0.000113903	JUN,RAP1A,SRC,PTK2,GRB2,RAC1,ARHGEF4,INPPL1,ETS1,RAF1,PRKCI,MAP2K2,CRK,MTOR,ARF6,PIK3CA,MET,PIK3R1,WASL,AKT2,AKT1,SHC1,EIF4EBP1,CDC42,EGR1,RANBP10,HRAS,PXN,MAPK8,MAPK1,MAPK3,NCK2,NCK1,PTPN1,PTPN2,PTPRJ,PAK1,PAK4,CDH1,APC,RHOA,CTNNB1,BAD
Signaling by VEGF(R)	103	54	0	2.14465e-05	SHB,JAK2,SRC,KDR,PTK2,RAC1,RAF1,PTK2B,PRKCD,PRKCA,MAP2K2,CRK,MTOR,NOS3,PIK3CA,BAIAP2,PIK3R1,FIGF,HSPB1,AKT1,NRAS,ITGB3,ROCK1,CDC42,FYN,TRIB3,NRP1,VEGFA,HRAS,VAV3,VAV2,PXN,RASA1,MAPK1,MAPK3,MAPKAPK3,FLT1,FLT4,NCK2,NCK1,HSP90AA1,CALM1,PAK1,PAK3,MAPK13,MAPK11,MAPKAP1,CTNND1,ITPR1,ITPR2,ITPR3,CDK1,RHOA,AXL
Signaling by PDGF(R)	175	72	0.0001	0.000576689	PRKACA,JAK2,PTEN,SRC,GRB2,KIT,RAF1,FGF22,FGF17,PRKCG,PRKCE,PRKCD,PRKCA,ADCY9,CDKN1A,CDKN1B,ADCY1,FGF2,FGF7,MAP2K2,CRK,MTOR,FGFR4,FGFR3,FGFR2,PRKAR2B,STAT1,STAT3,FOXO4,FOXO3,KL,PIK3CD,PIK3CA,FURIN,PIK3R1,PDGFRA,EGF,PDE1C,PDE1A,TSC2,AKT1,FRS2,PDGFA,EGFR,NRAS,SPP1,NRG1,FYN,TRIB3,STAT5B,HRAS,RASA1,THBS1,MAPK1,MAPK3,NCK2,NCK1,CD28,CALM1,GSK3B,GSK3A,MAPKAP1,PHLPP1,ITPR1,ITPR2,ITPR3,CDK1,COL4A2,COL4A5,E…
Signaling by ERBB2(R)	155	65	0.0001	0.000685058	PRKACA,JAK2,PTEN,SRC,GRB2,KIT,RAF1,FGF22,FGF17,PRKCG,PRKCE,PRKCD,PRKCA,ADCY9,CDKN1A,CDKN1B,ADCY1,FGF2,FGF7,MAP2K2,MTOR,FGFR4,FGFR3,FGFR2,PRKAR2B,FOXO4,FOXO3,KL,PIK3CD,PIK3CA,PIK3R1,PDGFRA,EGF,PDE1C,PDE1A,TSC2,AKT1,FRS2,PDGFA,EGFR,NRAS,SHC1,NRG1,FYN,STUB1,CDC37,TRIB3,HRAS,MAPK1,MAPK3,HSP90AA1,CD28,CALM1,GSK3B,GSK3A,MAPKAP1,PHLPP1,CUL5,ITPR1,ITPR2,ITPR3,CDK1,ERBB3,ERBB2,BAD
Signaling by EGFR(R)	172	71	0.0001	0.000586375	PRKACA,JAK2,PTEN,SRC,GRB2,KIT,ADAM10,ADAM12,RAF1,FGF22,FGF17,PRKCG,PRKCE,PRKCD,PRKCA,ADCY9,CDKN1A,CDKN1B,ADCY1,FGF2,FGF7,MAP2K2,CSK,MTOR,FGFR4,FGFR3,FGFR2,PRKAR2B,FOXO4,FOXO3,KL,PIK3CD,PIK3CA,PIK3R1,PDGFRA,EGF,PDE1C,PDE1A,TSC2,AKT1,FRS2,PDGFA,EGFR,NRAS,SHC1,NRG1,CDC42,FYN,TRIB3,EPN1,HRAS,PXN,MAPK1,MAPK3,AP2S1,AP2M1,CD28,CALM1,AP2A1,GSK3B,GSK3A,MAPKAP1,CLTA,PHLPP1,ITPR1,ITPR2,ITPR3,CDK1,ERBB3,ERBB…
S1P3 pathway(N)	25	19	0	0.000351743	JAK2,SRC,RAC1,CXCR4,AKT3,AKT1,GNAI3,GNAI1,GNAI2,VEGFA,GNAZ,GNAO1,GNAQ,GNA15,GNA11,MAPK1,MAPK3,FLT1,RHOA
Retinoic acid receptors-mediated signaling(N)	30	21	0	0.000431637	PRKACA,CREBBP,MNAT1,PRKCG,PRKCA,RARA,RARB,HDAC3,NCOA1,NCOA3,VDR,NRIP1,AKT1,NCOR2,MAPK8,MAPK1,MAPK3,CCNH,RXRB,CDK7,CDK1
Renal cell carcinoma(K)	66	35	0.0001	0.000519388	CREBBP,JUN,RAP1A,GRB2,RAC1,ETS1,RAF1,MAP2K2,CRK,PIK3CD,PIK3CG,ARNT,PIK3CA,MET,PIK3R3,PIK3R1,VHL,SOS2,TGFB1,AKT2,AKT3,AKT1,NRAS,CDC42,TCEB2,VEGFA,HRAS,MAPK1,MAPK3,PAK1,PAK6,PAK3,PAK4,HIF1A,SLC2A1
Ras signaling pathway(K)	228	93	0	0.000123878	HTR7,PRKACA,RAP1A,KDR,GRB2,RAC2,RAC1,KIT,GRIN1,ETS1,ETS2,IGF1R,RAF1,PLD1,PLD2,FGF22,FGF17,RALA,TEK,PRKCG,PRKCA,FGF2,FGF7,MAP2K2,PLA2G12A,TIAM1,RALBP1,FGFR4,FGFR3,FGFR2,GRIN2A,NGFR,GRIN2B,IKBKB,ARF6,FOXO4,PIK3CD,PIK3CG,PIK3CA,MET,PIK3R3,PIK3R1,PDGFRA,EGF,PLCE1,FIGF,CSF1R,NF1,SOS2,GNG13,AKT2,AKT3,AKT1,PDGFA,EGFR,NRAS,SHC3,SHC1,CDC42,VEGFA,GNB3,GNB5,GNG3,RAB5C,HRAS,EFNA5,RASA3,RASA1,RASA2,MAPK9,MAPK…
Ras Pathway(P)	63	39	0	1.73969e-05	JUN,MAP3K4,GRB2,RAC2,RAC1,ETS1,RAF1,PLD1,PLD2,RALA,MAP2K2,MAP2K7,RPS6KA1,STAT1,STAT3,PIK3CD,PIK3CG,PIK3CA,PIK3C3,SOS2,AKT3,AKT1,NRAS,SHC1,CDC42,HRAS,MAPK8,MAPK1,MAPK3,MAPKAPK3,PAK1,PAK3,GSK3B,GSK3A,MAPK13,MAPK11,RHOC,RHOA,RHOB
Rap1 signaling pathway(K)	211	97	0	1.78788e-06	RAPGEF2,RAP1A,SRC,KDR,RAC2,RAC1,KIT,GRIN1,IGF1R,RAF1,FGF22,FGF17,RALA,CNR1,TEK,PRKCG,PRKCI,PRKCA,ADCY9,PRKD3,PARD3,PRKD2,ADCY1,FGF2,FGF7,MAP2K2,DRD2,CRK,TIAM1,SIPA1L1,F2RL3,FGFR4,FGFR3,FGFR2,FPR1,GRIN2A,NGFR,GRIN2B,RAP1GAP,PIK3CD,PIK3CG,PIK3CA,MET,PIK3R3,PIK3R1,PDGFRA,EGF,PLCE1,PLCB3,PLCB4,FIGF,F2R,CSF1R,PFN1,RGS14,AKT2,AKT3,AKT1,PDGFA,EGFR,NRAS,ITGB1,ITGB3,ITGB2,CDC42,ACTB,LPAR1,LPAR2,LPAR3,GNAI…
Proteoglycans in cancer(K)	204	98	0	3.13902e-07	PRKACA,SRC,KDR,TP53,PTK2,SDC1,GRB2,RAC1,IGF1R,RAF1,PRKCG,PRKCA,CDKN1A,FGF2,PPP1CC,MAP2K2,MTOR,TIAM1,PLAUR,LUM,HSPG2,STAT3,PIK3CD,PIK3CG,PIK3CA,PPP1R12B,MET,PIK3R3,PIK3R1,CCND1,MSN,ARHGEF12,MMP2,MYC,PLCE1,FZD1,FZD5,FZD4,FZD7,FZD8,SOS2,FAS,TGFB1,PTCH1,AKT2,AKT3,AKT1,FRS2,FN1,EGFR,NRAS,WNT7B,ITGB1,ITGB5,ITGB3,ROCK1,CDC42,EIF4B,ACTB,VEGFA,CBLB,HRAS,VAV2,TLR4,WNT5A,PXN,CASP3,THBS1,MAPK1,MAPK3,IQGAP1,S…
Prostate cancer(K)	89	50	0	1.08174e-05	CREBBP,PTEN,NKX3-1,E2F2,E2F3,TP53,GRB2,IGF1R,RAF1,CDKN1A,CDKN1B,MAP2K2,BCL2,MTOR,FGFR2,IKBKB,PIK3CD,PIK3CG,PIK3CA,PIK3R3,PIK3R1,CCND1,PDGFRA,CCNE1,EGF,CREB3L4,CREB3L1,CREB3L2,SOS2,NFKBIA,AKT2,AKT3,AKT1,PDGFA,EGFR,NRAS,HSP90B1,TCF7,HRAS,MAPK1,MAPK3,HSP90AB1,HSP90AA1,GSK3B,CREB3,INS,CDK2,CTNNB1,ERBB2,BAD
Prolactin signaling pathway(K)	72	43	0	1.2942e-05	JAK2,SRC,TNFSF11,GRB2,RAF1,GALT,MAP2K2,LHB,STAT1,STAT3,FOXO3,SOCS3,PIK3CD,PIK3CG,PIK3CA,PIK3R3,PIK3R1,TH,CCND2,CCND1,IRF1,SOS2,AKT2,AKT3,AKT1,FOS,NRAS,CISH,SHC3,SHC1,STAT5B,HRAS,MAPK9,MAPK8,MAPK1,MAPK3,GSK3B,INS,MAPK13,MAPK11,LHCGR,ESR1,ESR2
Platelet activation(K)	131	60	0	0.000173286	PRKACA,RAP1A,SRC,BTK,SYK,PRKCI,ADCY9,ADCY1,PPP1CC,PRKG1,F2RL3,NOS3,LYN,COL1A1,COL1A2,PIK3CD,PIK3CG,PIK3CA,PIK3R3,PIK3R1,ARHGEF12,PLCB3,PLCB4,F2R,TBXA2R,FGA,AKT2,AKT3,AKT1,COL3A1,ITGB1,ITGB3,ROCK1,FYN,ACTB,GNAI3,GNAI1,GNAI2,GNAQ,GNAS,GP6,APBB1IP,P2RX1,MYL12B,MAPK1,MAPK3,MYLK,COL11A1,PRKX,RASGRP2,RASGRP1,COL5A3,PLA2G4A,MAPK13,MAPK11,ITPR1,ITPR2,ITPR3,RHOA,ARHGAP35
Plasma membrane estrogen receptor signaling(N)	42	27	0	0.000197665	STRN,SRC,GRB2,IGF1R,NOS3,PIK3CA,PIK3R1,MSN,MMP2,PLCB3,AKT1,NRAS,SHC1,GNAI3,GNAI1,GNAI2,GNAZ,GNAO1,GNAL,GNAQ,HRAS,GNA15,GNA11,MAPK11,RHOA,ESR1,ESR2
PI3K-Akt signaling pathway(K)	347	142	0	1.74365e-06	JAK2,JAK3,IFNA17,IFNA21,G6PC2,PTEN,KDR,MTCP1,TP53,PTK2,GRB2,RAC1,SYK,KIT,IGF1R,RAF1,FGF22,FGF17,TEK,PRKCA,CDKN1A,CDKN1B,TNC,FGF2,FGF7,TNN,TNR,IFNAR2,MAP2K2,IFNAR1,BCL2,MTOR,FGFR4,FGFR3,FGFR2,NOS3,NGFR,COL1A1,COL1A2,IKBKB,STK11,FOXO3,PIK3CD,PIK3CG,PIK3CA,MET,TCL1B,PIK3R3,PIK3R1,CCND3,CCND2,CCND1,PDGFRA,CCNE1,YWHAE,YWHAZ,LAMA2,LAMA4,LAMA3,EGF,CREB3L4,MYC,CREB3L1,CREB3L2,MYB,FIGF,EPO,F2R,CSF1R,SOS2,…
PDGFR-beta signaling pathway(N)	120	63	0	4.62151e-06	SFN,JUN,EIF2AK2,JAK2,BLK,RAP1A,PTEN,SRC,YES1,GRB2,RAC1,RAF1,PRKCE,PRKCD,PRKCA,MAP2K2,MAP2K7,CRK,CSK,USP6NL,LYN,STAT1,STAT3,BAIAP2,WASL,YWHAE,YWHAZ,MYC,JUND,GRB10,FOS,NRAS,SHC1,ARPC2,ITGB3,FYN,STAT5B,TAGLN,ACTA2,EPS8,ARPC1B,RAB4A,HRAS,VAV2,RASA1,MAPK9,MAPK8,MAPK1,MAPK3,PPP2R2B,IQGAP1,PIN1,NCK2,NCK1,KSR1,PTPN1,PTPN2,PTPRJ,PAK1,PLA2G4A,RHOA,ARHGAP35,ARAP1
Pathways in cancer(K)	398	181	0	6.4182e-11	PRKACA,AGTR1,CREBBP,JUN,SHH,APC2,BID,PIAS2,MSH6,PTEN,NKX3-1,E2F2,E2F3,TP53,PTK2,GRB2,RAC2,RAC1,KIT,ETS1,IGF1R,RAF1,PLD1,FGF22,FGF17,RALA,PRKCG,PRKCA,ADCY9,CDKN1A,CDKN1B,RARA,RARB,ADCY1,CDKN2A,FGF2,FGF7,MAP2K2,TPM3,BCL2,CRK,HDAC2,MTOR,F2RL3,RALBP1,FGFR3,FGFR2,IKBKB,STAT1,STAT3,MAX,PIK3CD,PIK3CG,ARNT,PIK3CA,MET,PIK3R3,PIK3R1,CCND1,PDGFRA,CCNE1,BMP4,BMP2,CYCS,ARHGEF12,MMP1,MMP2,CCNA1,LAMA2,LAMA4,LAM…
Pancreatic cancer(K)	66	37	0	0.000152535	E2F2,E2F3,TP53,RAC2,RAC1,RAF1,PLD1,RALA,CDKN2A,RALBP1,IKBKB,STAT1,STAT3,PIK3CD,PIK3CG,PIK3CA,PIK3R3,PIK3R1,CCND1,EGF,TGFB1,AKT2,AKT3,AKT1,EGFR,CDC42,VEGFA,MAPK9,MAPK8,MAPK1,MAPK3,CDK6,CDK4,SMAD4,TGFBR2,ERBB2,BAD
p53 signaling pathway(K)	68	38	0	0.000133527	SFN,BBC3,BID,PTEN,TP53,RRM2,CDKN1A,CDKN2A,PMAIP1,MDM4,CCNG2,CCND3,CCND2,CCND1,CCNE1,CCNB2,CCNB1,CYCS,RFWD2,CHEK2,FAS,TSC2,DDB2,APAF1,RCHY1,CASP8,CASP3,THBS1,SERPINE1,IGFBP3,CDK6,CDK4,CDK2,CDK1,BAI1,GADD45B,GADD45A,ATR
Oxytocin signaling pathway(K)	159	66	0.0001	0.000806555	PRKACA,JUN,PRKAG2,SRC,KCNJ4,KCNJ5,PPP3CC,RAF1,PRKCG,PRKCA,ADCY9,CDKN1A,ADCY1,PPP1CC,MAP2K2,MAP2K5,NOS3,PIK3CD,PIK3CG,PIK3CA,PPP1R12B,PIK3R3,PIK3R1,CCND1,PLCB3,PLCB4,KCNJ14,FOS,EGFR,NRAS,ROCK1,ACTB,GNAI3,GNAI1,GNAI2,CACNA1C,GNAO1,GNAQ,GNAS,NFATC3,NFATC1,NFATC4,HRAS,MAPK1,MAPK3,MYLK,MEF2C,MYL9,PTGS2,CALM3,CALM1,PRKX,CAMKK2,RGS2,PLA2G4A,ITPR1,ITPR2,ITPR3,CACNG2,CACNG3,RHOA,CAMK1G,CAMK2B,CAMK2D,CAMK2…
Non-small cell lung cancer(K)	56	33	0	0.000158102	E2F2,E2F3,TP53,GRB2,RAF1,PRKCG,PRKCA,RARB,CDKN2A,MAP2K2,FOXO3,PIK3CD,PIK3CG,PIK3CA,PIK3R3,PIK3R1,CCND1,EGF,SOS2,AKT2,AKT3,AKT1,EGFR,NRAS,HRAS,MAPK1,MAPK3,RXRB,CDK6,CDK4,STK4,ERBB2,BAD
Nongenotropic Androgen signaling(N)	25	19	0	0.000351743	SRC,PTK2,RAC1,RAF1,MAP2K2,PIK3CA,PIK3R1,AKT1,FOS,CDC42,GNRH1,GNAI3,GNAI1,GNAI2,GNAZ,GNAO1,HRAS,MAPK1,MAPK3
Neurotrophin signaling pathway(K)	120	59	0	4.42564e-05	JUN,MAP3K5,RAP1A,TP53,GRB2,RAC1,SORT1,RAF1,PRKCD,MAP2K2,MAP2K7,MAP2K5,BCL2,CRK,RPS6KA1,ARHGDIG,ARHGDIB,NGFR,IKBKB,FOXO3,PIK3CD,PIK3CG,PIK3CA,PIK3R3,PIK3R1,YWHAE,SOS2,NFKBIA,NFKBIE,NFKBIB,AKT2,AKT3,AKT1,FRS2,NRAS,SHC3,SHC1,CDC42,NTRK2,NTRK3,IRAK4,HRAS,MAPK9,MAPK8,MAPK1,MAPK3,ZNF274,CALM3,CALM1,PSEN2,GSK3B,MAPK13,MAPK11,RHOA,CAMK2B,CAMK2D,CAMK2A,CAMK2G,BAD
Netrin-mediated signaling events(N)	32	21	0.0001	0.000810289	SRC,YES1,PTK2,RAC1,MAP2K2,PIK3CA,PIK3R1,WASL,TRIO,CDC42,FYN,MYO10,MAPK1,MAPK3,AGAP2,NCK1,NTN1,PAK1,DAPK1,RHOA,CAMK2A
Natural killer cell mediated cytotoxicity(K)	134	65	0	2.32259e-05	BID,KIR3DL2,IFNA17,KIR2DL5A,IFNA21,ICAM1,GRB2,PPP3CC,RAC2,RAC1,SYK,RAF1,PTK2B,PRKCG,PRKCA,IFNAR2,MAP2K2,IFNAR1,HLA-B,HLA-C,HLA-A,HLA-G,HLA-E,SH2D1A,KLRK1,PIK3CD,PIK3CG,PIK3CA,PIK3R3,PIK3R1,KIR2DL1,KIR2DL2,KIR2DL3,KIR2DL4,KIR2DS2,KIR2DS3,KIR2DS4,KIR2DS5,SOS2,FAS,KLRC1,KLRD1,NRAS,SHC3,SHC1,ITGB2,FYN,CD247,NFATC1,IFNA4,IFNA2,HRAS,VAV3,VAV2,IFNB1,CASP3,MAPK1,MAPK3,FCGR3B,SH3BP2,PTPN6,NCR1,PAK1,IFNGR2…
mTOR signaling pathway(N)	64	36	0	0.000173286	SFN,RAF1,PLD1,PLD2,BNIP3,PRKCA,MAP2K2,MTOR,RPS6KA1,IKBKB,EIF4A1,ULK2,ULK1,CCNE1,CYCS,YWHAE,YWHAZ,RRAGA,RRAGB,SGK1,TSC2,AKT1,NRAS,EIF4EBP1,EIF4B,SREBF1,ATG13,PML,HRAS,MAPK1,MAPK3,YY1,PRR5,MAPKAP1,RHEB,CDK2
Melanogenesis(K)	101	50	0	0.000150131	PRKACA,CREBBP,KIT,RAF1,PRKCG,PRKCA,ADCY9,ADCY1,MAP2K2,EDN1,DCT,CREB3L4,CREB3L1,CREB3L2,FZD1,FZD5,FZD4,FZD7,FZD8,PLCB3,PLCB4,ASIP,EDNRB,POMC,NRAS,WNT7B,GNAI3,GNAI1,GNAI2,TCF7,GNAO1,GNAQ,GNAS,HRAS,WNT5A,MAPK1,MAPK3,CALM3,CALM1,PRKX,WNT6,WNT1,WNT4,GSK3B,CREB3,CTNNB1,CAMK2B,CAMK2D,CAMK2A,CAMK2G
Measles(K)	134	72	0	4.00105e-07	EIF2AK3,EIF2AK2,BBC3,JAK2,JAK3,IFNA17,IFNA21,TP53,TNFAIP3,PRKCQ,CDKN1B,IFIH1,IFNAR2,IFNAR1,SH2D1A,TYK2,OAS1,OAS2,OAS3,IKBKE,STAT1,STAT2,STAT3,PIK3CD,PIK3CG,PIK3CA,PIK3R3,PIK3R1,CCND3,CCND2,CCND1,CCNE1,MSN,IRF7,IRF9,MX1,FAS,HSPA8,HSPA6,NFKBIA,NFKBIB,AKT2,AKT3,AKT1,RCHY1,FYN,STAT5B,IL13,IL1B,ADAR,IRAK4,CBLB,IFNA4,IFNA2,TLR9,TLR7,TLR4,IFNB1,IL12B,CD28,CD3E,CD3D,CD46,GSK3B,DDX58,IFNGR2,HSPA1B,HSPA1A,…
MAPK signaling pathway(K)	257	104	0	6.61524e-05	PRKACA,DDIT3,JUN,DUSP3,DUSP9,DUSP6,RAPGEF2,MAP3K6,MAP3K4,MAP3K5,RAP1A,TNFRSF1A,TP53,GRB2,PPP3CC,RAC2,RAC1,RAF1,FGF22,FGF17,ELK4,PRKCG,PRKCA,FGF2,FGF7,MAP2K2,MAP2K7,MAP2K5,MAP3K13,MAP3K14,CRK,RPS6KA1,IL1R1,IL1R2,FGFR4,FGFR3,FGFR2,IKBKB,MAX,MOS,PDGFRA,EGF,MYC,JUND,LAMTOR3,NF1,SOS2,MAP4K4,FAS,HSPA8,TGFB1,HSPA6,HSPB1,AKT2,AKT3,AKT1,PDGFA,MECOM,FOS,EGFR,NRAS,TAOK2,CDC25B,CDC42,NTRK2,IL1B,RELB,CACNA1C,…
LPA receptor mediated events(N)	63	36	0	0.000142699	JUN,SRC,PTK2,RAC1,PLD2,PTK2B,PRKCE,PRKCD,ADCY9,ADCY1,CRK,TIAM1,LYN,PIK3R1,MMP2,PLCB3,NFKBIA,AKT1,FOS,EGFR,LPAR1,LPAR2,LPAR3,GNAI3,GNAI1,GNAI2,GNAZ,GNAO1,GNAQ,HRAS,PXN,CASP3,GNA15,GNA11,GSK3B,RHOA
Leishmaniasis(K)	73	37	0.0001	0.000719456	HLA-DRB5,JUN,HLA-DRB4,HLA-DRB3,HLA-DRB1,JAK2,HLA-DQA1,HLA-DQB1,HLA-DPA1,HLA-DMA,HLA-DMB,STAT1,HLA-DPB1,HLA-DOA,HLA-DOB,HLA-DRA,TGFB1,NFKBIA,NFKBIB,FOS,ITGB1,ITGB2,ITGA4,IL10,IL1B,IRAK4,TLR4,MAPK1,MAPK3,PTGS2,FCGR3B,PTPN6,FCGR2C,IL12B,MAPK13,MAPK11,IFNGR2
Jak-STAT signaling pathway(K)	156	66	0.0001	0.00052457	CREBBP,JAK2,JAK3,IFNA17,PIAS2,IFNA21,GRB2,CNTF,IFNAR2,IFNAR1,LEP,TYK2,THPO,STAT1,STAT2,STAT3,SOCS3,PIK3CD,PIK3CG,PIK3CA,PIK3R3,PIK3R1,MPL,CCND3,CCND2,CCND1,IRF9,MYC,EPO,SOS2,AKT2,AKT3,AKT1,CISH,STAT5B,IL21,IL22,IL26,IL10,IL11,IL15,IL13,IL19,IL4R,GH2,GH1,IL7R,GHR,IL9R,IL5RA,CSH2,CBLB,IL15RA,IFNA4,IFNA2,IFNB1,SPRED2,IL20RA,CTF1,LEPR,PTPN6,IL12B,IL5,IL9,IFNGR2,SPRY4
Interferon gamma signaling(R)	72	50	0	9.21159e-08	HLA-DRB5,HLA-DRB4,HLA-DRB3,HLA-DRB1,JAK2,TRIM34,ICAM1,MT2A,TRIM26,TRIM21,TRIM22,PRKCD,HLA-DQA1,HLA-DQB1,HLA-B,HLA-C,HLA-A,HLA-F,HLA-G,HLA-E,OASL,OAS1,OAS2,OAS3,GBP2,GBP1,HLA-DPA1,STAT1,HLA-DPB1,SOCS3,HLA-DRA,IRF1,IRF2,IRF7,IRF5,IRF9,CIITA,PML,PTPN1,PTPN6,PTPN2,CD44,IFNGR2,B2M,SP100,CAMK2B,CAMK2D,CAMK2A,NCAM1,CAMK2G
Interferon alpha/beta signaling(R)	67	46	0	3.13902e-07	IFNA17,IFNA21,IFNAR2,IFNAR1,IFITM3,IFITM1,IFIT1,IFIT3,IFIT2,HLA-B,HLA-C,HLA-A,HLA-F,HLA-G,HLA-E,TYK2,OASL,OAS1,OAS2,OAS3,GBP2,RNASEL,STAT1,STAT2,SOCS3,IRF1,IRF2,IRF7,IRF5,IRF9,MX2,MX1,EGR1,ADAR,IFNA4,IFNA2,IFNB1,PSMB8,PTPN1,PTPN6,IFI35,RSAD2,IFI27,XAF1,IFI6,USP18
Integrins in angiogenesis(N)	47	30	0	0.000118031	SRC,KDR,PTK2,SDC1,RAC1,IGF1R,PTK2B,CDKN1B,FGF2,PIK3CA,PIK3R1,GPR124,CSF1R,AKT1,FN1,SPP1,ITGB3,ROCK1,VEGFA,PIK3C2A,VAV3,PXN,PI4KB,CASP8,MAPK1,MAPK3,HSP90AA1,ILK,RHOA,TGFBR2
Integrin signalling pathway(P)	158	68	0	0.000289415	COL13A1,MAP3K4,MAP3K5,RAP1A,SRC,PTK2,ITGBL1,GRB2,RAC2,RAC1,RAF1,PTK2B,MAP2K2,COL14A1,CRK,CSK,PARVA,COL1A1,COL1A2,ARF1,ARF6,ARL1,PIK3CD,PIK3CG,PIK3CA,PIK3C3,PIK3R3,PIK3R1,SOS2,FN1,NRAS,COL3A1,LIMS1,SHC1,ARPC2,ITGB1,ITGB5,ITGB4,ITGB3,ITGB2,ITGAE,ITGB7,ITGA4,ITGA9,CDC42,FYN,ACTB,RND2,RND3,ARPC1B,PIK3C2A,PIK3C2B,HRAS,PXN,MAPK9,MAPK8,MAPK3,COL11A1,MICALL1,COL5A3,MAPK13,PTPN12,RHOC,RHOA,RHOB,COL4A2,COL…
Insulin signaling pathway(K)	141	63	0	0.000197665	PRKACA,PRKAG2,PKLR,G6PC2,GRB2,INPPL1,RAF1,PRKCI,PPP1CC,MAP2K2,CRK,MTOR,LIPE,PRKAR2B,IKBKB,SOCS3,PIK3CD,PIK3CG,PIK3CA,PIK3R3,PIK3R1,IRS4,SOS2,PDE3A,TRIP10,TSC2,PDE3B,AKT2,AKT3,AKT1,PHKA1,FASN,NRAS,SHC3,SHC1,EIF4EBP1,PHKG1,PHKG2,SREBF1,MKNK1,PYGB,PYGL,PHKB,CBLB,HRAS,HK1,MAPK9,MAPK8,MAPK1,MAPK3,PTPN1,PPP1R3A,CALM3,CALM1,PRKX,G6PC,GSK3B,INS,RPS6,RHEB,INPP5K,SLC2A4,BAD
Influenza A(K)	176	93	0	3.7645e-08	CREBBP,HLA-DRB5,JUN,HLA-DRB4,EIF2AK3,EIF2AK2,HLA-DRB3,HLA-DRB1,JAK2,IFNA17,IFNA21,TNFRSF1A,ICAM1,RAE1,RAF1,PRKCA,HLA-DQA1,IFIH1,HLA-DQB1,IFNAR2,MAP2K2,IFNAR1,MAP2K7,DNAJB1,TYK2,CPSF4,OAS1,OAS2,OAS3,IKBKB,IKBKE,HLA-DPA1,RNASEL,HLA-DMA,HLA-DMB,STAT1,STAT2,HLA-DPB1,KPNA2,HLA-DOA,HLA-DOB,KPNA1,TICAM1,SOCS3,CXCL10,HLA-DRA,PIK3CD,PIK3CG,PIK3CA,FURIN,PIK3R3,PIK3R1,CYCS,IRF7,IRF9,MX1,VDAC1,FAS,HSPA8,HSPA…
Inflammatory mediator regulation of TRP channels(K)	99	46	0.0001	0.000808204	PRKACA,HTR2A,SRC,PRKCG,PRKCH,PRKCE,PRKCD,PRKCA,ADCY9,PRKCQ,ADCY1,PPP1CC,IL1R1,F2RL1,PIK3CD,PIK3CG,PIK3CA,PIK3R3,PIK3R1,PLCB3,PLCB4,ASIC4,ASIC2,ASIC1,IL1B,GNAQ,GNAS,PTGER4,HRH1,TRPV2,TRPV1,MAPK9,MAPK8,CALM3,CALM1,PRKX,PLA2G4A,MAPK13,MAPK11,ITPR1,ITPR2,ITPR3,CAMK2B,CAMK2D,CAMK2A,CAMK2G
IL2-mediated signaling events(N)	54	30	0.0001	0.000698268	JUN,JAK3,GRB2,SYK,RAF1,PTK2B,PRKCE,MAP2K2,BCL2,STAT1,STAT3,SOCS3,PIK3CA,PIK3R1,MYC,FOS,NRAS,CISH,SHC1,FYN,STAT5B,HRAS,RASA1,MAPK9,MAPK8,MAPK1,MAPK3,MAPK11,CDK2,RHOA
HTLV-I infection(K)	260	121	0	9.17199e-08	PRKACA,CREBBP,HLA-DRB5,JUN,HLA-DRB4,HLA-DRB3,HLA-DRB1,JAK3,APC2,TNFRSF1A,E2F2,E2F3,ICAM1,TP53,XBP1,PPP3CC,PCNA,ETS1,ETS2,TBP,POLD4,ELK4,ADCY9,HLA-DQA1,CDKN1A,HLA-DQB1,ADCY1,CDKN2A,MAP3K14,IL1R1,IL1R2,HLA-B,HLA-C,HLA-A,HLA-F,HLA-G,HLA-E,TBPL1,IKBKB,HLA-DPA1,HLA-DMA,HLA-DMB,HLA-DPB1,HLA-DOA,HLA-DOB,HLA-DRA,PIK3CD,PIK3CG,PIK3CA,PIK3R3,PIK3R1,MAD2L1,CCND3,CCND2,CCND1,PDGFRA,CCNB2,MYC,MYB,FZD1,FZD5,FZ…
HIF-1 signaling pathway(K)	106	55	0	2.31889e-05	TFRC,CREBBP,GAPDH,IGF1R,TEK,PRKCG,PRKCA,CDKN1A,CDKN1B,MAP2K2,BCL2,MTOR,EDN1,NOS3,STAT3,PFKFB1,PIK3CD,PIK3CG,ARNT,PIK3CA,PIK3R3,PIK3R1,NPPA,VHL,EGF,ENO1,EPO,PFKL,ALDOA,AKT2,AKT3,AKT1,EGFR,EIF4EBP1,TCEB2,VEGFA,MKNK1,HMOX1,TIMP1,TLR4,HK1,MAPK1,MAPK3,FLT1,INS,SERPINE1,HIF1A,IFNGR2,RPS6,SLC2A1,CAMK2B,CAMK2D,CAMK2A,ERBB2,CAMK2G
Herpes simplex infection(K)	185	93	0	1.25925e-07	CREBBP,HLA-DRB5,JUN,HLA-DRB4,EIF2AK3,EIF2AK2,HLA-DRB3,HLA-DRB1,JAK2,MCRS1,IFNA17,SRSF8,SRSF9,IFNA21,TNFRSF1A,TP53,TBP,EEF1D,HCFC1,HLA-DQA1,IFIH1,HLA-DQB1,PPP1CC,IFNAR2,USP7,IFNAR1,IFIT1,HLA-B,HLA-C,HLA-A,HLA-F,HLA-G,HLA-E,C1QBP,TYK2,OAS1,OAS2,OAS3,TBPL1,C5,IKBKB,IKBKE,HLA-DPA1,RNASEL,HLA-DMA,HLA-DMB,STAT1,STAT2,HLA-DPB1,HLA-DOA,HLA-DOB,TICAM1,SOCS3,HLA-DRA,PVRL1,PER2,PER3,TAF5L,CYCS,IRF7,IRF9,TAF…
Hepatitis C(K)	133	61	0	0.000157875	EIF2AK3,EIF2AK2,IFNA17,IFNA21,TNFRSF1A,TP53,GRB2,RAF1,CDKN1A,IFNAR2,IFNAR1,IFIT1,TYK2,OAS1,OAS2,OAS3,IKBKB,IKBKE,RNASEL,STAT1,STAT2,STAT3,TICAM1,SOCS3,PIK3CD,PIK3CG,PIK3CA,PIK3R3,PIK3R1,IRF1,IRF7,IRF9,EGF,SOS2,RIPK1,NFKBIA,AKT2,AKT3,AKT1,EGFR,NRAS,EIF3E,PPP2R1B,IFNA4,IFNA2,HRAS,CLDN15,IFNB1,MAPK9,MAPK8,MAPK1,MAPK3,PPP2R2B,SCARB1,CD81,GSK3B,DDX58,MAPK13,MAPK11,TRAF2,BAD
Hepatitis B(K)	146	79	0	1.17869e-07	CREBBP,JUN,CASP10,IFNA17,IFNA21,PTEN,SRC,E2F2,E2F3,TP53,GRB2,PCNA,RAF1,PTK2B,PRKCG,PRKCA,CDKN1A,CDKN1B,IFIH1,MAP2K2,IFNAR1,BCL2,HSPG2,IKBKB,IKBKE,STAT1,STAT2,STAT3,TICAM1,PIK3CD,PIK3CG,PIK3CA,PIK3R3,PIK3R1,CCND1,CCNE1,CYCS,YWHAZ,CCNA1,IRF7,CREB3L4,MYC,CREB3L1,CREB3L2,FADD,FAS,TGFB1,NFKBIA,AKT2,AKT3,AKT1,FOS,DDB2,NRAS,APAF1,STAT5B,EGR2,NFATC3,NFATC1,NFATC4,IFNA4,IFNA2,HRAS,TLR4,IFNB1,CASP8,CASP3,M…
Graft-versus-host disease(K)	42	29	0	4.75795e-05	HLA-DRB5,HLA-DRB4,HLA-DRB3,HLA-DRB1,KIR3DL2,KIR2DL5A,HLA-DQA1,HLA-DQB1,HLA-B,HLA-C,HLA-A,HLA-F,HLA-G,HLA-E,HLA-DPA1,HLA-DMA,HLA-DMB,HLA-DPB1,HLA-DOA,HLA-DOB,HLA-DRA,KIR2DL1,KIR2DL2,KIR2DL3,FAS,KLRC1,KLRD1,IL1B,CD28
GnRH signaling pathway(K)	92	47	0	0.000126651	PRKACA,JUN,MMP14,MAP3K4,SRC,GRB2,RAF1,PLD1,PLD2,PTK2B,PRKCD,PRKCA,ADCY9,ADCY1,MAP2K2,MAP2K7,LHB,MMP2,PLCB3,PLCB4,SOS2,EGFR,NRAS,CDC42,GNRH1,CACNA1C,GNAQ,GNAS,HRAS,MAPK9,MAPK8,GNA11,MAPK1,MAPK3,CALM3,CALM1,PRKX,PLA2G4A,MAPK13,MAPK11,ITPR1,ITPR2,ITPR3,CAMK2B,CAMK2D,CAMK2A,CAMK2G
Glioma(K)	65	41	0	8.00409e-06	PTEN,E2F2,E2F3,TP53,GRB2,IGF1R,RAF1,PRKCG,PRKCA,CDKN1A,CDKN2A,MAP2K2,MTOR,PIK3CD,PIK3CG,PIK3CA,PIK3R3,PIK3R1,CCND1,PDGFRA,EGF,SOS2,AKT2,AKT3,AKT1,PDGFA,EGFR,NRAS,SHC3,SHC1,HRAS,MAPK1,MAPK3,CALM3,CALM1,CDK6,CDK4,CAMK2B,CAMK2D,CAMK2A,CAMK2G
Gastrin-CREB signalling pathway via PKC and MAPK(R)	194	81	0	0.000173286	AGTR1,JAK2,HTR2A,GRB2,RAF1,GRM1,PRKCH,PRKCE,PRKCD,PRKCA,PRKCQ,MAP2K2,KNG1,XCL1,RPS6KA1,XCR1,EDN1,F2RL1,F2RL3,MLNR,F2,UTS2,PIK3CA,NPFF,PIK3R1,GCGR,TRIO,GPR132,TACR2,TACR3,PLCB3,PLCB4,F2R,TBXA2R,ADRA1D,ADRA1A,EDNRB,NMU,AVPR1A,RGS19,EGFR,NRAS,NPFFR1,LPAR1,LPAR2,LPAR3,KALRN,GNRH1,CASR,GNAQ,MGLL,CYSLTR2,LTB4R2,HRAS,PTGER1,HRH1,GNA15,GNA11,MAPK1,MAPK3,KISS1,GPR68,GPR65,RGS2,RASGRP2,RASGRP1,MCHR1,GPR4,D…
Gap junction(K)	89	45	0	0.000197665	PRKACA,HTR2A,SRC,GRB2,RAF1,GRM1,GJA1,PRKCG,PRKCA,ADCY9,GJD2,ADCY1,MAP2K2,DRD2,MAP2K5,PRKG1,TUBA1A,PDGFRA,EGF,PLCB3,PLCB4,SOS2,PDGFA,EGFR,NRAS,CSNK1D,LPAR1,GNAI3,GNAI1,GNAI2,GNAQ,GNAS,TUBB4B,HRAS,GNA11,MAPK1,MAPK3,PRKX,TUBB6,TUBB1,ITPR1,ITPR2,ITPR3,CDK1,TUBA8
FoxO signaling pathway(K)	133	62	0	0.000110443	CREBBP,PRKAG2,G6PC2,PTEN,GRB2,IGF1R,RAF1,GRM1,CAT,BNIP3,HOMER2,CDKN1A,CDKN1B,USP7,MAP2K2,GABARAPL2,GABARAPL1,IKBKB,STAT3,STK11,FOXO4,FOXO3,PIK3CD,PIK3CG,PIK3CA,FOXG1,PIK3R3,PIK3R1,CCNG2,CCND2,CCND1,CCNB2,CCNB1,EGF,IRS4,SOS2,SGK1,TGFB1,AKT2,AKT3,AKT1,EGFR,NRAS,IL10,IL7R,HRAS,MAPK9,MAPK8,MAPK1,MAPK3,AGAP2,G6PC,INS,MAPK13,MAPK11,CDK2,GADD45B,GADD45A,STK4,SMAD4,SLC2A4,TGFBR2
Focal adhesion(K)	207	94	0	3.76817e-06	JUN,RAP1A,PTEN,SRC,KDR,PTK2,GRB2,RAC2,RAC1,IGF1R,RAF1,PRKCG,PRKCA,TNC,PPP1CC,TNN,TNR,BCL2,CRK,PARVA,COL1A1,COL1A2,PIK3CD,PIK3CG,PIK3CA,PPP1R12B,MET,PIK3R3,PIK3R1,CCND3,CCND2,CCND1,PDGFRA,LAMA2,LAMA4,LAMA3,EGF,FIGF,SOS2,AKT2,AKT3,AKT1,PDGFA,FN1,ARHGAP5,EGFR,SPP1,COL3A1,SHC3,SHC1,ITGB1,ITGB5,ITGB4,ITGB3,ITGB7,ITGA4,ITGA9,ROCK1,CDC42,FYN,ACTB,VEGFA,MYL12B,HRAS,VAV3,VAV2,PXN,THBS1,MAPK9,MAPK8,MAPK1,M…
FGF signaling pathway(P)	92	48	0	7.75884e-05	MAP3K6,MAP3K4,MAP3K5,GRB2,RAC2,RAC1,RAF1,FGF17,PRKCG,PRKCI,PRKCH,PRKCE,PRKCA,PRKCQ,FGF2,FGF7,MAP2K2,FGFR4,FGFR3,FGFR2,PIK3CD,PIK3CG,PIK3CA,PIK3C3,YWHAE,YWHAZ,PPP4C,SOS2,AKT2,AKT3,AKT1,FRS2,NRAS,SHC3,SHC1,PEBP1,HRAS,PPP2R5E,PPP2R5A,RASA1,MAPK9,MAPK8,MAPK1,MAPK3,PPP2R2B,MAPK13,MAPK11,SPRY4
Fc epsilon RI signaling pathway(K)	70	36	0.0001	0.00067276	BTK,GRB2,RAC2,RAC1,SYK,RAF1,PRKCE,PRKCD,PRKCA,MAP2K2,MAP2K7,LYN,PIK3CD,PIK3CG,PIK3CA,PIK3R3,PIK3R1,SOS2,AKT2,AKT3,AKT1,NRAS,FYN,IL13,MS4A2,HRAS,VAV3,VAV2,MAPK9,MAPK8,MAPK1,MAPK3,IL5,PLA2G4A,MAPK13,MAPK11
Estrogen signaling pathway(K)	100	59	0	4.00105e-07	PRKACA,JUN,SRC,KCNJ5,GRB2,RAF1,GRM1,PRKCD,ADCY9,ADCY1,MAP2K2,FKBP4,FKBP5,NOS3,PIK3CD,PIK3CG,PIK3CA,PIK3R3,PIK3R1,MMP2,CREB3L4,CREB3L1,CREB3L2,PLCB3,PLCB4,SOS2,HSPA8,HSPA6,AKT2,AKT3,AKT1,FOS,EGFR,NRAS,SHC3,SHC1,HSP90B1,GNAI3,GNAI1,GNAI2,GNAO1,GNAQ,GNAS,HRAS,MAPK1,MAPK3,HSP90AB1,HSP90AA1,CALM3,CALM1,PRKX,CREB3,HSPA1B,HSPA1A,ITPR1,ITPR2,ITPR3,ESR1,ESR2
ErbB signaling pathway(K)	87	51	0	3.33086e-06	JUN,SRC,PTK2,GRB2,RAF1,PRKCG,PRKCA,CDKN1A,CDKN1B,MAP2K2,MAP2K7,CRK,MTOR,PIK3CD,PIK3CG,PIK3CA,PIK3R3,PIK3R1,EGF,MYC,SOS2,AKT2,AKT3,AKT1,EGFR,NRAS,SHC3,SHC1,EIF4EBP1,NRG1,STAT5B,CBLB,HRAS,MAPK9,MAPK8,MAPK1,MAPK3,NCK2,NCK1,PAK1,PAK6,PAK3,PAK4,GSK3B,CAMK2B,CAMK2D,CAMK2A,ERBB3,ERBB2,CAMK2G,BAD
ErbB2/ErbB3 signaling events(N)	37	28	0	1.644e-05	PRKACA,JUN,JAK2,SRC,GRB2,RAC1,RAF1,MAP2K2,MTOR,STAT3,NF2,AKT1,FOS,NRAS,SHC1,NRG1,CDC42,NFATC4,HRAS,CHRNA1,MAPK9,MAPK8,MAPK1,MAPK3,CHRNE,ERBB3,ERBB2,BAD
ErbB1 downstream signaling(N)	100	50	0	0.000123878	SFN,JUN,DUSP6,SRC,GRB2,RAC1,RAF1,PLD1,PLD2,RALA,PRKCD,PRKCA,MAP2K2,MAP2K5,MTOR,USP6NL,ARF4,STAT1,STAT3,BAIAP2,WASL,YWHAE,YWHAZ,EGF,ZFP36,ATF1,AKT1,FOS,EGFR,NRAS,ARPC2,CDC42,EGR1,PEBP1,EPS8,ARPC1B,HRAS,VAV2,MAPK9,MAPK8,MAPK1,MAPK3,MEF2C,IQGAP1,SLC9A1,KSR1,CALM1,MAPKAP1,RPS6,BAD
Epstein-Barr virus infection(K)	202	97	0	3.33716e-07	PRKACA,CREBBP,HLA-DRB5,JUN,HLA-DRB4,EIF2AK3,EIF2AK2,HLA-DRB3,HLA-DRB1,JAK3,ICAM1,TP53,SYK,PTMA,TNFAIP3,TBP,HLA-DQA1,CDKN1A,CDKN1B,HLA-DQB1,USP7,MAP2K7,BCL2,MAP3K14,HDAC4,HDAC5,HDAC2,HLA-B,HLA-C,HLA-A,HLA-F,HLA-G,HLA-E,TYK2,TBPL1,LYN,IKBKB,HLA-DPA1,STAT3,HLA-DPB1,HLA-DRA,PIK3CD,PIK3CG,PIK3CA,PIK3R3,PIK3R1,SNW1,NEDD4,YWHAE,YWHAZ,CCNA1,MYC,SHFM1,RIPK1,HSPA8,HSPA6,NFKBIA,NFKBIE,NFKBIB,HSPB1,AKT2,AKT3…
EPH-Ephrin signaling(R)	88	42	0.0001	0.000810289	ITSN1,SHB,SRC,KDR,YES1,PTK2,RAC1,GRIN1,ADAM10,TIAM1,LYN,GRIN2B,EPHB6,EPHB2,EPHB4,EPHA3,WASL,MMP2,ARPC2,ROCK1,CDC42,FYN,ACTB,KALRN,VEGFA,MYL12B,HRAS,VAV3,VAV2,EFNA5,DNM1,RASA1,MYL9,AP2S1,AP2M1,NCK2,HSP90AA1,AP2A1,PAK1,PAK3,PSEN2,RHOA
EPHB forward signaling(N)	38	26	0	0.000126651	ITSN1,RAP1A,SRC,PTK2,GRB2,RAC1,CRK,PIK3CA,EPHB2,EPHB4,PIK3R1,WASL,MAP4K4,NRAS,SHC1,ROCK1,CDC42,KALRN,HRAS,PXN,EFNA5,RASA1,MAPK1,MAPK3,NCK1,PAK1
Endothelin signaling pathway(P)	55	33	0	0.000126651	RAF1,PRKCG,PRKCI,PRKCH,PRKCE,PRKCA,PRKCQ,ADCY1,MAP2K2,PRKG1,EDN1,NOS3,PRKAR2B,PIK3CD,PIK3CG,PIK3CA,PIK3C3,FURIN,PLCB3,PLCB4,EDNRB,AKT2,AKT3,AKT1,GNAQ,GNA11,MAPK1,MAPK3,PTGS2,PLA2G4A,ITPR1,ITPR2,ITPR3
Endothelins(N)	62	41	0	3.06159e-06	JUN,JAK2,SRC,RAC1,RAF1,PTK2B,PRKCG,PRKCH,PRKCE,PRKCD,PRKCA,ADCY9,PRKCQ,ADCY1,MAP2K2,CRK,EDN1,COL1A2,MMP1,PLCB3,EDNRB,AKT1,FOS,COL3A1,GNAI3,GNAI1,GNAI2,GNAZ,GNAO1,GNAL,GNAQ,CYSLTR2,HRAS,GNA15,MAPK8,GNA11,MAPK1,MAPK3,SLC9A3,SLC9A1,PLA2G4A
Endometrial cancer(K)	52	35	0	1.18177e-05	APC2,PTEN,TP53,GRB2,RAF1,MAP2K2,FOXO3,PIK3CD,PIK3CG,PIK3CA,PIK3R3,PIK3R1,CCND1,EGF,MYC,SOS2,AKT2,AKT3,AKT1,EGFR,NRAS,TCF7,HRAS,AXIN1,AXIN2,MAPK1,MAPK3,GSK3B,ILK,CDH1,APC,CTNNA2,CTNNB1,ERBB2,BAD
Endocrine and other factor-regulated calcium reabsorption(K)	48	28	0.0001	0.000591669	PRKACA,PRKCG,PRKCA,ADCY9,ATP1B1,ATP1A3,ATP1A2,ATP1A1,KL,VDR,PLCB3,PLCB4,GNAQ,GNAS,SLC8A1,RAB11A,TRPV5,DNM1,PTH1R,AP2S1,AP2M1,AP2A1,PRKX,CALB1,CLTC,CLTB,CLTA,ESR1
EGF receptor signaling pathway(P)	82	47	0	1.26991e-05	MAP3K4,MAP3K5,GRB2,RAC2,RAC1,RAF1,PRKCG,PRKCI,PRKCH,PRKCE,PRKCA,PRKD3,PRKCQ,PRKD2,MAP2K2,STAT1,STAT3,PIK3CD,PIK3CG,PIK3CA,PIK3C3,YWHAE,YWHAZ,NF1,SOS2,AKT2,AKT3,AKT1,EGFR,NRAS,SHC3,SHC1,STAT5B,PEBP1,CBLB,HRAS,RASA1,MAPK9,MAPK8,MAPK1,MAPK3,MAPK13,MAPK11,RASAL2,ERBB3,ERBB2,SPRY4
EGF receptor (ErbB1) signaling pathway(N)	29	21	0	0.000289415	SRC,PTK2,GRB2,STAT1,STAT3,WASL,EGF,EGFR,NRAS,SHC1,GNAI3,GNAI1,HRAS,RASA1,MAPK1,MAPK3,NCK2,NCK1,PTPN1,PTPN6,PAK1
Dopaminergic synapse(K)	131	61	0	0.000121657	PRKACA,SLC18A2,KCNJ5,PPP3CC,PRKCG,PRKCA,PPP1CC,DRD2,DRD3,DRD4,GRIN2A,GRIN2B,TH,CREB3L4,CREB3L1,CREB3L2,PLCB3,PLCB4,GNG13,AKT2,AKT3,AKT1,FOS,CALY,GNAI3,GNAI1,GNAI2,CACNA1C,GNAO1,GNAL,GNAQ,GNAS,GNB3,GNB5,GNG3,PPP2R1B,PPP2R5E,PPP2R5A,MAPK9,MAPK8,PPP2R3C,PPP2R3A,PPP2R2B,SCN1A,CALM3,CALM1,PRKX,KIF5C,KIF5B,GSK3B,GSK3A,CREB3,MAPK13,MAPK11,ITPR1,ITPR2,ITPR3,CAMK2B,CAMK2D,CAMK2A,CAMK2G
DAP12 interactions(R)	172	77	0	4.42564e-05	PRKACA,JAK2,KIR3DS1,PTEN,BTK,GRB2,RAC1,SYK,KIT,RAF1,FGF22,FGF17,PRKCG,PRKCE,PRKCD,PRKCA,ADCY9,CDKN1A,CDKN1B,ADCY1,FGF2,FGF7,MAP2K2,MTOR,HLA-B,HLA-C,HLA-E,FGFR4,FGFR3,FGFR2,KLRK1,PRKAR2B,FOXO4,FOXO3,KL,PIK3CD,PIK3CA,PIK3R1,PDGFRA,EGF,KIR2DS2,KIR2DS4,KIR2DS5,GRAP2,TREM1,PDE1C,PDE1A,TSC2,KLRD1,AKT1,FRS2,PDGFA,EGFR,NRAS,SHC1,NRG1,FYN,TRIB3,HRAS,VAV3,VAV2,MAPK1,MAPK3,CD28,CALM1,GSK3B,GSK3A,MAPKAP1,PHL…
CXCR4-mediated signaling events(N)	79	40	0	0.000431637	HLA-DRB1,JAK2,BLK,SRC,YES1,PTK2,RAC1,PTK2B,CRK,CSK,MTOR,LYN,STAT1,STAT2,STAT3,HLA-DRA,PLCB3,CXCR4,AKT1,CDC42,FYN,CD247,STAT5B,GNAI3,GNAI1,GNAI2,GNAZ,GNAO1,PXN,DNM1,PTPN6,CD3E,CD3D,PAK1,MAPKAP1,RHOC,RHOA,RHOB,GNB2L1,BAD
Costimulation by the CD28 family(R)	62	35	0	0.000196104	HLA-DRB5,HLA-DRB4,HLA-DRB3,HLA-DRB1,SRC,PDCD1,YES1,GRB2,RAC1,HLA-DQA1,HLA-DQB1,MAP3K14,CSK,MTOR,LYN,HLA-DPA1,HLA-DPB1,HLA-DRA,PIK3CA,PIK3R1,TRAC,GRAP2,AKT1,CDC42,FYN,CD247,TRIB3,CTLA4,PTPN6,CD28,CD3E,CD3D,PAK1,PAK3,MAPKAP1
Colorectal cancer(K)	62	37	0	5.75137e-05	JUN,APC2,MSH6,TP53,RAC2,RAC1,RAF1,BCL2,PIK3CD,PIK3CG,PIK3CA,PIK3R3,PIK3R1,CCND1,CYCS,MYC,TGFB1,AKT2,AKT3,AKT1,FOS,TCF7,CASP3,AXIN1,AXIN2,MAPK9,MAPK8,MAPK1,MAPK3,BIRC5,GSK3B,APC,RHOA,CTNNB1,SMAD4,TGFBR2,BAD
Chronic myeloid leukemia(K)	73	40	0	0.000126651	E2F2,E2F3,TP53,GRB2,RAF1,CDKN1A,CDKN1B,CDKN2A,MAP2K2,CRK,HDAC2,IKBKB,PIK3CD,PIK3CG,PIK3CA,PIK3R3,PIK3R1,CCND1,MYC,SOS2,TGFB1,NFKBIA,AKT2,AKT3,AKT1,MECOM,NRAS,SHC3,SHC1,STAT5B,CBLB,HRAS,MAPK1,MAPK3,CDK6,CDK4,RUNX1,SMAD4,TGFBR2,BAD
Cholinergic synapse(K)	113	54	0	0.000158102	PRKACA,JAK2,KCNJ4,KCNQ2,KCNQ3,PRKCG,PRKCA,ADCY9,ADCY1,BCL2,SLC5A7,PIK3CD,PIK3CG,PIK3CA,PIK3R3,PIK3R1,CREB3L4,CREB3L1,CREB3L2,PLCB3,PLCB4,KCNJ14,GNG13,AKT2,AKT3,AKT1,ACHE,FOS,NRAS,FYN,GNAI3,GNAI1,GNAI2,CACNA1C,GNAO1,GNAQ,GNB3,GNB5,GNG3,HRAS,GNA11,MAPK1,MAPK3,PRKX,CREB3,CHRM2,CHRM5,ITPR1,ITPR2,ITPR3,CAMK2B,CAMK2D,CAMK2A,CAMK2G
Choline metabolism in cancer(K)	100	47	0.0001	0.000583275	JUN,GRB2,RAC2,RAC1,PCYT1B,RAF1,PLD1,PLD2,PRKCG,PRKCA,MAP2K2,PPAP2B,PPAP2A,MTOR,SLC22A2,SLC5A7,PIK3CD,PIK3CG,PIK3CA,PIK3R3,PIK3R1,WASL,PDGFRA,EGF,SOS2,WASF3,TSC2,AKT2,AKT3,AKT1,PDGFA,FOS,EGFR,NRAS,EIF4EBP1,HRAS,MAPK9,MAPK8,MAPK1,MAPK3,LYPLA1,PLA2G4A,HIF1A,DGKG,DGKE,DGKB,RHEB
Chemokine signaling pathway(K)	189	78	0	0.000289415	PRKACA,JAK2,JAK3,RAP1A,SRC,PTK2,GRB2,RAC2,RAC1,RAF1,GRK1,PTK2B,PRKCD,ADCY9,PARD3,ADCY1,XCL1,CRK,TIAM1,XCR1,LYN,IKBKB,STAT1,STAT2,STAT3,FOXO3,CXCL10,CXCL11,PIK3CD,PIK3CG,PIK3CA,PIK3R3,PIK3R1,WASL,PLCB3,PLCB4,SOS2,CX3CR1,GNG13,CXCR4,NFKBIA,NFKBIB,CXCL2,CXCL5,AKT2,AKT3,AKT1,NRAS,SHC3,SHC1,ROCK1,CDC42,STAT5B,PPBP,GNAI3,GNAI1,GNAI2,GNB3,GNB5,GNG3,HRAS,VAV3,VAV2,PXN,MAPK1,MAPK3,ARRB1,CCL2,CCL1,CCR4,PRK…
Chagas disease (American trypanosomiasis)(K)	104	56	0	8.58396e-06	JUN,TNFRSF1A,ADCY1,IKBKB,TICAM1,PIK3CD,PIK3CG,PIK3CA,PIK3R3,PIK3R1,PLCB3,PLCB4,FADD,FAS,TGFB1,NFKBIA,AKT2,AKT3,AKT1,FOS,CD247,CALR,IL10,IL1B,GNAI3,GNAI1,GNAI2,GNAO1,GNAL,GNAQ,GNAS,IRAK4,PPP2R1B,TLR9,TLR6,TLR4,C1QA,IFNB1,CASP8,MAPK9,GNA15,MAPK8,GNA11,MAPK1,MAPK3,PPP2R2B,CCL2,IL12B,CD3E,CD3D,MAPK13,MAPK11,SERPINE1,IFNGR2,CFLAR,TGFBR2
cGMP-PKG signaling pathway(K)	167	76	0	3.07796e-05	AGTR1,PPP3CC,RAF1,PRKCE,ADCY9,ADCY1,PPP1CC,MAP2K2,PRKG1,ATP1B1,ATP1A3,ATP1A2,ATP1A1,NOS3,PIK3CD,PIK3CG,PIK3CA,PIK3R3,PIK3R1,NPPB,ATP2A2,ATP2B4,CREB3L4,CREB3L1,CREB3L2,PLCB3,PLCB4,IRS4,ADRA1D,ADRA1A,EDNRB,VDAC1,PDE2A,PDE3A,PDE3B,AKT2,AKT3,AKT1,ADORA1,ROCK1,GNAI3,GNAI1,GNAI2,PPIF,CACNA1C,GNAQ,NFATC3,NFATC1,NFATC4,SLC8A1,SLC8A2,GNA11,MAPK1,MAPK3,MYLK,MEF2C,MYL9,KCNMB2,KCNMA1,MEF2D,SLC25A5,SLC25A4,SL…
Central carbon metabolism in cancer(K)	67	38	0	0.00011466	PTEN,TP53,KIT,RAF1,MAP2K2,MTOR,FGFR3,FGFR2,SIRT3,PIK3CD,PIK3CG,PIK3CA,MET,PIK3R3,PIK3R1,PDGFRA,MYC,GLS2,PFKL,PFKP,AKT2,AKT3,AKT1,SLC7A5,EGFR,NRAS,NTRK3,HRAS,IDH1,HK1,MAPK1,MAPK3,PGAM1,FLT3,SLC1A5,HIF1A,SLC2A1,ERBB2
CDC42 signaling events(N)	70	36	0.0001	0.00067276	JUN,SRC,YES1,RAC1,RAF1,PLD1,PRKCE,MAP2K7,MTOR,TIAM1,PIK3CA,BAIAP2,PIK3R1,WASL,DLG1,ARPC2,CDC42,EPS8,ARPC1B,HRAS,VAV2,MAPK9,MAPK8,MAPK1,MAPK3,LIMK2,IQGAP1,PAK1,PAK4,GSK3B,PAX6,CDH1,TNK2,CDC42BPA,APC,CTNNB1
cAMP signaling pathway(K)	200	89	0	1.26991e-05	HTR4,PRKACA,CREBBP,JUN,RAP1A,HTR1E,HTR1D,HTR1A,HTR1B,GIPR,MC2R,RAC2,RAC1,GRIN1,RAF1,PLD1,PLD2,ADCY9,ADCY1,PPP1CC,MAP2K2,DRD2,TIAM1,CFTR,ATP1B1,GLP1R,ATP1A3,ATP1A2,ATP1A1,LIPE,GRIN2A,GRIN2B,PIK3CD,PIK3CG,PIK3CA,PIK3R3,PIK3R1,HCAR3,ATP2A2,ATP2B4,CREB3L4,CREB3L1,CREB3L2,PLCE1,F2R,CNGB3,PDE3A,NPY,PTCH1,NFKBIA,PDE3B,PDE4A,PDE4D,AKT2,AKT3,AKT1,FOS,ADORA1,ROCK1,GNAI3,GNAI1,GNAI2,CACNA1C,GNAS,NFATC1,VAV3…
Calcium signaling pathway(K)	180	84	0	5.35118e-06	HTR4,HTR7,PRKACA,ORAI3,AGTR1,HTR2A,PPP3CC,GRIN1,GRM1,PTK2B,PRKCG,PRKCA,ADCY9,ADCY1,NOS1,NOS3,GRIN2A,PDGFRA,ATP2A2,ATP2B4,PLCE1,TACR2,TACR3,PLCB3,PLCB4,F2R,TBXA2R,ADRA1D,ADRA1A,EDNRB,VDAC1,PDE1C,PDE1A,AVPR1A,PHKA1,SPHK2,EGFR,PHKG1,PHKG2,PPIF,CACNA1C,CACNA1G,CACNA1I,GNAL,GNAQ,GNAS,SLC8A1,SLC8A2,CYSLTR2,LTB4R2,PHKB,P2RX6,P2RX2,P2RX1,PTGER1,PTGER3,HRH1,GNA15,GNA11,MYLK,SLC25A5,SLC25A4,SLC25A6,CALM3,C…
Bladder cancer(K)	38	25	0	0.000265114	E2F2,E2F3,TP53,RAF1,CDKN1A,CDKN2A,MAP2K2,FGFR3,CCND1,MMP1,MMP2,EGF,MYC,EGFR,NRAS,VEGFA,HRAS,THBS1,MAPK1,MAPK3,DAPK1,DAPK2,CDH1,CDK4,ERBB2
B cell receptor signaling pathway(K)	72	39	0	0.000173286	JUN,MALT1,BTK,GRB2,PPP3CC,RAC2,RAC1,SYK,INPPL1,RAF1,MAP2K2,IFITM1,LYN,IKBKB,PIK3CD,PIK3CG,PIK3CA,PIK3R3,PIK3R1,SOS2,NFKBIA,NFKBIE,NFKBIB,AKT2,AKT3,AKT1,FOS,NRAS,NFATC3,NFATC1,HRAS,VAV3,VAV2,MAPK1,MAPK3,PTPN6,CD72,CD81,GSK3B
B cell activation(P)	59	35	0	0.000109479	JUN,BTK,GRB2,RAC2,RAC1,SYK,RAF1,PRKCD,MAP2K2,LYN,IKBKB,PIK3CD,PIK3CG,PIK3CA,SOS2,NFKBIA,FOS,NRAS,NFATC3,NFATC1,NFATC4,HRAS,VAV3,VAV2,MAPK9,MAPK8,MAPK1,MAPK3,NFKB2,CALM1,MAPK13,MAPK11,ITPR1,ITPR2,ITPR3
Autoimmune thyroid disease(K)	53	30	0.0001	0.000561086	HLA-DRB5,HLA-DRB4,HLA-DRB3,HLA-DRB1,IFNA17,IFNA21,HLA-DQA1,HLA-DQB1,HLA-B,HLA-C,HLA-A,HLA-F,HLA-G,HLA-E,HLA-DPA1,HLA-DMA,HLA-DMB,HLA-DPB1,HLA-DOA,HLA-DOB,HLA-DRA,FAS,TSHB,IL10,IFNA4,IFNA2,CTLA4,CD28,CD40,IL5
Arf6 downstream pathway(N)	15	14	0	0.000431637	RAC1,PLD1,PLD2,TIAM1,PLAUR,ARF1,ARF6,RAB11FIP3,KALRN,RAB11A,MAPK1,MAPK3,RHOA,NME1
AP-1 transcription factor network(N)	70	38	0	0.000197665	JUN,DMTF1,PTEN,MT2A,TP53,ETS1,GJA1,CDKN1B,CDKN2A,HLA-A,EDN1,COL1A2,MAF,TH,CCND1,NPPA,MMP1,MYC,MYB,JUND,TGFB1,GATA2,FOS,EGR1,IL10,CRTC1,NR3C1,DMP1,NFATC3,NFATC1,TIMP1,FABP4,CCL2,IL5,HIF1A,CDK1,CTNNB1,ESR1
Antigen processing and presentation(K)	78	51	0	2.78577e-07	HLA-DRB5,HLA-DRB4,HLA-DRB3,HLA-DRB1,LGMN,KIR3DL2,KIR2DL5A,HLA-DQA1,HLA-DQB1,HLA-B,HLA-C,HLA-A,HLA-F,HLA-G,HLA-E,NFYA,HLA-DPA1,HLA-DMA,HLA-DMB,HLA-DPB1,HLA-DOA,HLA-DOB,HLA-DRA,KIR2DL1,KIR2DL2,KIR2DL3,KIR2DL4,KIR2DS2,KIR2DS3,KIR2DS4,KIR2DS5,TAP2,TAP1,KLRC1,HSPA8,HSPA5,HSPA4,HSPA6,KLRD1,CIITA,CALR,CANX,TAPBP,RFX5,PSME2,HSP90AB1,HSP90AA1,CD74,HSPA1B,HSPA1A,B2M
Angiopoietin receptor Tie2-mediated signaling(N)	50	30	0	0.000238624	AGTR1,PTK2,GRB2,RAC1,ETS1,PLD2,ELF2,TEK,CDKN1A,FGF2,CRK,NOS3,F2,PIK3CA,PIK3R1,MMP2,FES,AKT1,FN1,SHC1,ITGB1,FYN,STAT5B,PXN,RASA1,MAPK8,MAPK1,MAPK3,NCK1,PAK1
Angiogenesis(P)	66	37	0	0.000152535	JUN,JAG1,KDR,PTK2,GRB2,ETS1,PLD1,TEK,PRKCG,NOS3,STAT1,STAT3,EPHB2,PDGFRA,FZD1,AKT1,FRS2,ARHGAP1,FOS,NRAS,SHC1,PXN,AXIN1,RASA1,MAPK8,MAPK1,MAPKAPK3,NCK1,BIRC5,WNT1,GSK3B,PLA2G4A,HIF1A,NOTCH1,APC,RHOA,BAD
AMPK signaling pathway(K)	124	55	0.0001	0.000591975	PRKAG2,G6PC2,IGF1R,MTOR,LEP,CFTR,CAB39L,LIPE,STK11,PFKFB1,FOXO3,PIK3CD,PIK3CG,PIK3CA,ULK1,PIK3R3,PIK3R1,CCND1,CCNA1,HMGCR,CREB3L4,CREB3L1,CREB3L2,IRS4,ADRA1A,PFKL,PFKP,TSC2,ELAVL1,AKT2,AKT3,AKT1,FASN,PPARG,EIF4EBP1,SREBF1,CAB39,RAB14,PPP2R1B,RAB8A,RAB11B,PPP2R5E,PPP2R5A,PPP2R3C,PPP2R3A,PPP2R2B,LEPR,HNF4A,CAMKK2,G6PC,CREB3,INS,RHEB,SLC2A4,SCD
Alzheimer's disease(K)	168	71	0	0.000317985	EIF2AK3,BID,UQCRB,TNFRSF1A,GAPDH,APOE,COX7B,COX7C,PPP3CC,COX8A,COX5B,COX6C,GRIN1,ADAM10,SDHA,SDHB,NDUFB11,LPL,NOS1,SNCA,GRIN2A,GRIN2B,COX4I1,HSD17B10,CYCS,ATP2A2,PLCB3,PLCB4,FADD,FAS,CDK5R1,ATF6,APAF1,IL1B,COX6A2,CACNA1C,GNAQ,APBB1,ATP5G3,ATP5G2,ATP5G1,CASP8,CASP3,MAPK1,MAPK3,UQCRC1,UQCRC2,NDUFB8,NDUFB4,NDUFA6,NDUFA1,ATP5H,ATP5B,ATP5E,CALM3,CALM1,IDE,PSEN2,NDUFV2,GSK3B,NDUFS6,NDUFS5,BACE1,BACE2,I…
Alpha-synuclein signaling(N)	30	21	0	0.000431637	BLK,SRC,YES1,SYK,PLD1,PLD2,PTK2B,PRKCD,SNCAIP,PARK7,PARK2,SNCA,LYN,TH,FKBP1A,FYN,STUB1,TOR1A,KLK6,UCHL1,BAD
Allograft rejection(K)	38	25	0	0.000265114	HLA-DRB5,HLA-DRB4,HLA-DRB3,HLA-DRB1,HLA-DQA1,HLA-DQB1,HLA-B,HLA-C,HLA-A,HLA-F,HLA-G,HLA-E,HLA-DPA1,HLA-DMA,HLA-DMB,HLA-DPB1,HLA-DOA,HLA-DOB,HLA-DRA,FAS,IL10,IL12B,CD28,CD40,IL5
Acute myeloid leukemia(K)	57	34	0	0.000118031	GRB2,KIT,RAF1,RARA,MAP2K2,MTOR,IKBKB,STAT3,PIK3CD,PIK3CG,PIK3CA,PIK3R3,PIK3R1,CCND1,CCNA1,MYC,SOS2,AKT2,AKT3,AKT1,PPARD,NRAS,EIF4EBP1,STAT5B,TCF7,PML,HRAS,MAPK1,MAPK3,PIM2,ZBTB16,FLT3,RUNX1,BAD

## Sheet: bp_enrichment_big_network
Term	Total	Gene in Network	P-value	Corrected P-value	Genes
type I interferon-mediated signaling pathway	59	42	0	2.21398e-05	IFNA17,IFNA21,IFNAR2,IFNAR1,IFITM3,IFITM1,IFIT1,IFIT3,IFIT2,HLA-B,HLA-C,HLA-A,HLA-F,HLA-G,HLA-E,TYK2,OASL,OAS1,OAS2,OAS3,GBP2,RNASEL,SOCS3,IRF2,IRF7,IRF5,IRF9,MX2,MX1,EGR1,ADAR,IFNA4,IFNA2,IFNB1,PSMB8,PTPN1,IFI35,IFI27,XAF1,SP100,IFI6,USP18
interferon-gamma-mediated signaling pathway	52	37	0	9.13767e-05	HLA-DRB5,HLA-DRB4,HLA-DRB3,HLA-DRB1,JAK2,MT2A,HLA-DQA1,HLA-B,HLA-C,HLA-A,HLA-F,HLA-G,HLA-E,OASL,OAS1,OAS2,OAS3,GBP2,GBP1,HLA-DPA1,HLA-DPB1,SOCS3,HLA-DRA,IRF2,IRF7,IRF5,IRF9,CIITA,PML,PTPN1,CD44,IFNGR2,B2M,SP100,CAMK2B,CAMK2A,NCAM1
cytokine-mediated signaling pathway	217	96	0	0.000209623	HLA-DRB5,HLA-DRB4,HLA-DRB3,HLA-DRB1,JAK2,IFNA17,IFNA21,TNFRSF1A,MT2A,TNFSF11,KIT,RAE1,NUP188,UBA7,NUP93,NUP205,NUP85,NUP88,HLA-DQA1,PLP2,IFNAR2,IFNAR1,IFITM3,IFITM1,IFIT1,IFIT3,IFIT2,IL1R2,HLA-B,HLA-C,HLA-A,HLA-F,HLA-G,HLA-E,TYK2,OASL,OAS1,OAS2,OAS3,GBP2,GBP1,HLA-DPA1,RNASEL,STAT1,STAT3,HLA-DPB1,ZNF675,SOCS3,HLA-DRA,UBE2L6,MPL,IRF2,IRF7,IRF5,IRF9,MX2,MX1,CSF1R,EIF4G2,EIF4G1,CISH,CIITA,EGR1,IL1B,I…
protein phosphorylation	407	151	0	0.00138175	PRKACA,EIF2AK2,PRKAG2,JAK2,JAK3,NEK2,MAP3K6,MAP3K4,MAP3K5,NEK9,SYK,RAF1,PTK2B,PRKCG,PRKCI,PRKCH,PRKCE,PRKCA,PRKD3,PRKCQ,PRKD2,ST3GAL1,CDKN1A,RARA,GAS6,MAP2K2,DYRK1A,DYRK1B,MAP2K5,MAP3K13,MAP3K14,BMPR2,PRKG1,RPS6KA1,PDK4,ADCK3,TYK2,OXSR1,BUB1,LIPE,IKBKB,IKBKE,PICK1,RNASEL,STK10,STK11,MAK,STK38,STK24,STK25,AAK1,PIK3CG,PIK3CA,PIK3C3,SNRK,EPHB6,ULK4,EPHB2,ULK1,PIK3R4,PIK3R1,MOK,CCND1,BMP2,ACVR1B,TRIO…
aging	109	55	0	0.00138175	JUN,SLC18A2,APEX1,PTEN,HTR2A,APOE,GRB2,CACYBP,CAT,CNR1,CDKN1C,CRP,AQP2,TYMS,SNCA,SIRT3,UCP3,KL,FOXG1,HMGCR,TACR3,EPO,ADRA1A,ASS1,EDNRB,ALDOC,NQO1,ALDH3A1,TGFB1,PDE4D,AKT1,FOS,WRN,COL3A1,NTRK2,IL10,SREBF1,IL15,LOXL2,GNAO1,ADH5,TIMP2,TIMP1,AMFR,PTH1R,CCL2,AURKB,RPN2,PAX2,IGFBP2,GPX1,BAK1,SCAP,ADRB3,TGFBR2
platelet activation	152	70	0	0.00138175	ADAMTS13,PLSCR1,RAP1A,SRC,GRB2,RAC2,RAC1,SYK,RAF1,PLEK,CD9,PRKCG,PRKCE,PRKCA,PRKCQ,GAS6,KNG1,CRK,F2RL3,COL1A1,COL1A2,F2,PIK3CA,MERTK,EGF,TYRO3,FIGF,F2R,TBXA2R,ALDOA,TGFB1,HSPA5,FGA,AKT1,PDGFA,FN1,COL3A1,PPBP,GNAI3,GNAI2,GNAQ,GP6,TIMP1,APBB1IP,MGLL,PROS1,WDR1,P2RX1,VAV2,SRGN,THBS1,GNA15,MAPK1,ARRB1,PTPN1,CD40,RASGRP2,RASGRP1,PLA2G4A,SERPINE1,GNAT3,SERPINA1,DGKG,DGKE,ITPR1,ITPR2,ITPR3,PSAP,RHOB,AXL
	1042	332	0	0.00205096	RC3H1,RC3H2,DDIT3,AGTR1,GSTM2,JUN,GSTM1,EIF2AK2,FXYD3,NMT2,LGMN,MMP24,SLC18A2,RAPGEF2,SNX27,BID,APEX1,NEK2,MAP3K5,STX7,RINT1,RAP1A,HTR3B,E2F2,LGALS3,TNFSF11,TRIM26,TRIM21,TRIM22,GIPR,XBP1,SDC1,COX7B,COX7C,RAC2,COX8A,KIT,ARHGEF2,COX5B,SORT1,COX6C,RAF1,PLD2,TNFAIP3,CNR2,CNR1,PRKCG,PRKCA,PRKD2,VPS28,ST3GAL4,ST3GAL1,ST3GAL2,WDR48,SLC17A7,PLP1,PARK7,PARK2,INSIG1,UBR5,DRD2,DRD4,DAB1,BMPR2,DIS3,AVPR2,PP…
small molecule metabolic process	1109	350	0	0.00211875	HLCS,CREBBP,GSTM2,GSTM1,LGMN,PRKAG2,CHST2,CHST3,ECHS1,PKLR,CIAPIN1,KCNG2,FADS2,FADS1,DGAT1,UQCRB,RAP1A,G6PC2,ALAS2,ALAS1,PTEN,ETFA,ETFB,SPR,CERS3,CERS4,PCCB,TNFRSF21,CERS2,BCAT2,NEU3,APOB,DECR1,SDC1,COX7B,COX7C,COX8A,PCYT1B,AHCY,COX5B,RAE1,COX6C,NUP188,INPPL1,ENPP1,SDHA,SDHB,NDUFB11,PLD4,PLD1,PLD2,CAT,GALT,OXCT1,RRM2,HSD3B1,HS3ST1,GALE,PRKCA,NUP93,BCAN,MTAP,ADCY9,PI4K2A,NUP205,NUP85,ST3GAL4,NUP88…
response to drug	256	100	0	0.00751283	JUN,DUSP6,APEX1,PTEN,HTR2A,TOP1,SRC,LGALS1,XBP1,GAD2,OXCT1,PTK2B,CDKN1A,CDKN1B,LYST,ADCY1,DRD2,DRD3,DAB1,BCL2,APOA2,CRH,HDAC4,HDAC5,APOC3,AQP1,CFTR,TYMS,LPL,BLMH,ATP1A3,ATP1A1,SNCA,PDX1,GRIN2A,LYN,COL1A1,BDH1,STAT1,STAT3,UTS2,EMX1,NPC1,SLC34A1,NPFF,CCND1,GCLM,YWHAZ,FZD1,SLC6A2,TBXA2R,ADRA1A,RPH3AL,KCNJ11,ASS1,ACSL1,PDE3A,ALDH3A1,TGFB1,PTCH1,PDGFA,GATA3,ATG5,FOS,ITGB1,FYN,CALR,IL10,SREBF1,OTC,SRP1…
response to ethanol	79	41	0	0.00813716	HTR1B,PTEN,TNFRSF1A,APOE,GRIN1,OXCT1,CNR1,PTK2B,RARA,TNC,DRD3,CRH,CRP,TYMS,RBP4,GRIN2A,GRIN2B,BDH1,STAT3,TH,CCND1,HMGCR,NQO1,GATA3,EIF4EBP1,FYN,STAT5B,EGR1,GNRH1,IL13,ACTC1,ATP5G2,S100A8,CCL2,CD14,PAX6,CDK1,BAK1,AVP,SLC2A4,BAD
glucose homeostasis	79	41	0	0.00813716	SLC18A2,PLSCR3,G6PC2,CNR1,LEP,PDK4,FGFR4,OAS1,PDX1,RBP4,C5,NGFR,STAT3,FOXO3,MET,GCGR,RPH3AL,PTCH1,PDE3B,POMC,AKT1,PPARG,CACNA1C,PYGL,NCOR2,MLXIPL,PRCP,PTPN2,HNF4A,G6PC,CYP11B1,SSTR5,INS,HIF1A,PAX6,RPS6,WFS1,INPP5K,ASPSCR1,SLC2A4,BAD
viral reproduction	436	153	0	0.00924763	TFRC,CREBBP,NMT1,NMT2,MAP3K5,BICD1,TNFRSF1A,TOP1,SRC,ANPEP,KDR,TRIM22,APOBEC3G,GRB2,SYNCRIP,RAC1,SYK,RAE1,NUP188,RALA,NUP93,VPS28,NUP205,NUP85,NUP88,WDR48,IFIH1,USP7,FKBP8,APOA2,RPS16,BTRC,RPS13,RPS12,HLA-B,HLA-C,HLA-A,RPS28,RPS29,RPS21,C1QBP,BUB1,ARF1,RPLP2,STAT3,FURIN,SUV39H1,SATB1,NPM1,BANF1,PDGFRA,YWHAE,PSIP1,MMP1,TAF4,TAF1,RPL38,RPL21,RPL23,RPL24,RPL29,RPL28,RPL10,RPL12,RPL11,RPL14,RPL13,RPL…
protein autophosphorylation	123	56	0	0.00924763	EIF2AK3,EIF2AK2,JAK2,NEK2,SRC,KDR,PTK2,KIT,IGF1R,GRK1,PTK2B,PRKCG,PRKD2,DYRK1A,MAP3K13,CSK,MTOR,FGFR4,FGFR2,LYN,STK10,STK16,MAK,STK25,MET,MUSK,ULK2,ULK1,MOS,PDGFRA,ACVR1B,TAF1,TYRO3,CDK12,MELK,CSF1R,RIPK1,AKT1,EGFR,FYN,NTRK2,VRK2,SIK2,PIM2,MAPKAPK5,FLT1,FLT4,LRRK2,PRKX,CAMKK2,AURKB,DAPK1,DAPK2,ATR,CAMK2B,CAMK2A
blood coagulation	357	129	0	0.0106868	SHH,JAK2,IFNA17,RAP1A,IFNA21,SRC,APOB,GRB2,RAC2,RAC1,SYK,RAF1,PLEK,CD9,PRKCG,PRKCE,PRKCA,PRKCQ,LYST,GAS6,PAPSS2,KNG1,CRK,VPS45,C1QBP,F2RL1,F2RL3,ATP1B1,SELE,NOS1,PLAUR,NOS3,PRKAR2B,COL1A1,COL1A2,F2,F7,CAPZB,PIK3CA,PROCR,MMP1,IRF2,EGF,ATP2B4,FIGF,F2R,TBXA2R,TREM1,PDE1A,PDE2A,PDE3A,ALDOA,AKAP1,TGFB1,HSPA5,DOCK6,DOCK9,PDE3B,FGA,AKT1,PDGFA,GATA3,GATA2,FN1,SLC7A5,SLC7A6,SLC7A9,NRAS,CENPE,HPS4,ITGA4,LR…
cellular response to mechanical stimulus	57	32	0	0.0115842	TNFRSF1A,GJA1,MAP3K14,AQP1,ATP1A2,ATP1A1,COL1A1,NPPA,BMP6,FADD,PDE2A,AKT1,EGFR,ITGB1,EGR1,IL13,IL1B,TLR8,TLR7,TLR4,PTGER4,CASP5,MAPK8,PTGS2,SLC9A1,CD40,GSK3B,PAX2,BAG3,BAK1,CTNNB1,BAD
nerve growth factor receptor signaling pathway	208	82	0.0001	0.0183958	ITSN1,DUSP3,DUSP6,RAP1A,PTEN,SRC,NET1,GRB2,RAC1,ARHGEF9,KIT,ARHGEF4,ARHGEF2,SORT1,RAF1,FGF22,FGF17,RALA,PRKCG,PRKCI,PRKCE,PRKCA,ADCY9,CDKN1A,CDKN1B,ADCY1,MCF2,FGF2,FGF7,CRK,HDAC3,TIAM1,FGFR4,FGFR2,PRKAR2B,NGFR,STAT3,FOXO4,FOXO3,KL,PIK3CA,FURIN,AATF,PCSK6,PCSK5,PDGFRA,YWHAE,EGF,TRIO,SOS2,PDE1C,PDE1A,NFKBIA,ATF1,AKT1,FRS2,PDGFA,NRAS,NRG1,NTRK2,TRIB3,KALRN,AKAP13,HRAS,VAV2,MAPK8,MAPK1,MAPKAPK3,CD28,…
negative regulation of apoptotic process	396	137	0.0001	0.0342597	EIF2AK3,EIF2AK2,SHH,CIAPIN1,API5,SON,MNAT1,PTEN,TNFRSF1A,SRC,MALT1,KDR,XBP1,IGF1R,RAF1,GRK1,CAT,BNIP1,PTK2B,PRKCI,PLAC8,CDKN1A,CDKN1B,RARA,GAS6,PARK7,FKBP8,BCL2,HDAC3,DNAJA3,LEP,IFIT3,AQP1,PRAMEF11,PRAMEF12,PDCD10,AMIGO2,NOL3,SUPV3L1,SNCA,NGFR,SETX,SOCS3,MDM4,FHL2,MIF,PIK3R1,AATF,NPM1,MAD2L1,KLHL20,VHL,DHCR24,EDNRB,PDE3A,KRT18,ASIC2,HSPA9,HSPA5,NFKBIA,HSPB1,AKT1,ATF5,ATG5,SPHK2,PPARD,EGFR,WT1,ADO…
regulation of blood pressure	56	30	0.0001	0.0375251	AGTR2,LEP,ATP1A2,ATP1A1,NOS3,COL1A2,UTS2,GCH1,GCGR,NPPB,NPPA,NPR3,EDNRB,SGK1,NPY,EPHX2,POMC,PPARG,CACNA1C,GNB3,ACTA2,HMOX1,P2RX1,HBB,PTGS2,ERAP2,ERAP1,CALCA,CYP11B1,NISCH
fibroblast growth factor receptor signaling pathway	126	54	0.0001	0.0397915	PTEN,SRC,GRB2,KIT,RAF1,FGF22,FGF17,PRKCG,PRKCE,PRKCA,ADCY9,CDKN1A,CDKN1B,ADCY1,FGF2,FGF7,FGFR4,FGFR3,FGFR2,PRKAR2B,SETX,FOXO4,FOXO3,KL,PIK3CA,PDGFRA,EGF,PDE1C,PDE1A,SHOC2,AKT1,FRS2,PDGFA,NRAS,NRG1,TRIB3,MKNK1,FGFRL1,CEP57,RAB14,HRAS,MAPK1,CTGF,CD28,GSK3B,GSK3A,MAPKAP1,PHLPP1,ITPR1,ITPR2,ITPR3,CDK1,KIF16B,BAD
positive regulation of protein phosphorylation	88	41	0.0002	0.0446909	NKX3-1,KDR,XBP1,RAC1,PRKCA,GAS6,FAM129A,CRH,HDAC3,F2,MUSK,CCND1,BMP4,BMP2,FZD1,CSF1R,EDNRB,RIPK1,TGFB1,AKT2,AKT1,CAMP,IL1B,FLT3LG,HRAS,AKTIP,AXIN1,AXIN2,MAPK9,CTGF,SQSTM1,FLT4,LRRK2,ARRB1,CD40,WNT1,PRR5,ANXA2,SEMA7A,CDON,ERBB2
insulin receptor signaling pathway	118	51	0.0002	0.044761	PRKAG2,GRB2,IGF1R,RAF1,FGF22,FGF17,FGF2,FGF7,CRK,PDK4,CAB39L,FGFR4,FGFR2,FOXO4,KL,PIK3CA,PIK3C3,PIK3R4,PIK3R3,RPE65,FOXC2,GPLD1,IRS4,GRB10,EIF4G1,ATP6V0B,PDE3B,AKT2,AKT1,FRS2,NRAS,EIF4EBP1,EIF4EBP2,EIF4B,SMARCC1,TRIB3,SREBF1,CAB39,PIK3C2A,SIK2,HRAS,TLR9,MAPK1,PTPN1,PTPN2,IDE,GSK3A,INS,RPS6,RHEB,CDK1
energy reserve metabolic process	80	38	0.0002	0.0462339	PRKAG2,PKLR,KCNG2,RAP1A,MC4R,PRKCA,ADCY9,TKT,ADCY1,LEP,STXBP1,GLP1R,PRKAR2B,PFKFB1,KL,GFPT1,GCGR,KCNJ11,GNG13,AKAP5,FASN,ACLY,SNAP25,CACNA1C,GNB3,AGPAT1,GNG3,MLXIPL,SLC25A5,SLC25A4,SLC25A6,STX1A,INS,ITPR1,ITPR2,ITPR3,ADRB3,SLC2A1
chaperone-mediated protein folding	22	16	0.0002	0.0462339	UNC45A,PEX19,FKBP8,FKBP4,FKBP3,FKBP6,FKBP5,FKBP14,FKBP1A,FKBP1B,DNAJC24,CALR,PPIB,CRTAP,TOR1A,PDIA4

## Sheet: cc_enrichment_big_network
Term	Total	Gene in Network	P-value	Corrected P-value	Genes
Golgi apparatus	501	226	0	9.62563e-14	NMT2,APC2,PLSCR1,PLAGL1,ARCN1,SNX17,SP3,BICD1,UNC45A,E2F3,KDR,APOE,APOB,GRB2,AP4E1,ARHGEF2,SORT1,INPPL1,GNPTAB,ADAM10,RAF1,PLD1,FGF22,CAT,GALT,GJA1,PRKCE,PRKD2,PI4K2A,ASH1L,KIFC3,ARFRP1,PARK2,FGF7,BCL9,CPE,PRKG1,PLA2G12A,AVPR2,PPAP2B,HDAC5,HDAC3,VPS53,SLC35A3,VPS45,DYNC2H1,COG7,HLA-B,HLA-C,HLA-A,OBSL1,CRHR2,PDCD10,TMED7,TMED9,ZDHHC17,F2RL1,LIG1,DIAPH2,FGFR2,GPSM1,DBI,TOPBP1,ATP1A3,ATP1A1,SNCA,USP…
cytosol	2129	698	0	4.99956e-12	CAPNS1,DPYSL3,PRKACA,MTHFD2,DDIT3,SET,HLCS,SFN,GSTM2,JUN,GSTM1,EIF2AK2,NMT1,NMT2,PRKAG2,BBC3,CASP10,JAK2,JAK3,MYBPC3,DUSP3,DUSP6,PLSCR1,PAFAH1B3,PAFAH1B2,PAFAH1B1,SNX27,BID,PKLR,SNX17,NEK2,MAP3K5,RAP1A,NEK9,UFD1L,PTEN,HTR2A,BICD1,SPR,DHPS,TNFRSF1A,PCCB,SRC,MALT1,CNBP,CCP110,MT2A,ANPEP,FBXO7,TRIM21,TTBK2,APOB,MSR1,XBP1,APOBEC3G,NET1,PEX5L,GRB2,PCM1,PPP3CC,CNTRL,RAC2,RAC1,SYK,ARHGEF9,ARHGEF4,ARHGEF…
endoplasmic reticulum	449	194	0	1.59465e-10	SET,HYOU1,POFUT1,MAP3K5,RINT1,CERS3,CERS4,CERS2,UGT2B28,CNBP,KCNK2,KDR,SOAT2,APOE,XBP1,SYNCRIP,GRIN1,PTRF,CAT,SV2A,BNIP1,PRKCE,PRKCD,PRKCA,RRS1,FDFT1,KIAA0196,PLP2,PARK2,INSIG1,BCL2,UFSP2,PLA2G12A,AVPR2,IFIT2,HLA-B,HLA-C,HLA-A,HLA-F,CRHR2,MLEC,TMED7,TMED9,SPCS3,FGFR4,DBI,OAS1,OAS2,ATP1A3,ATP1A1,NSDHL,CYP2D6,GABARAPL1,GRIN2A,ELOVL6,ERO1L,MAL,DSE,NPC1,HSD17B10,P4HB,RPE65,PCSK9,PCSK6,HYAL2,PGRMC1,MR…
endoplasmic reticulum membrane	460	187	0	4.10865e-08	RDH11,EIF2AK3,FXYD3,FADS2,FADS1,DGAT1,RINT1,G6PC2,CERS3,CERS4,CERS2,CANT1,UGT2B28,KCNK2,SOAT2,APOB,HERPUD1,PCYT1B,PTPLAD1,SORT1,DHDDS,PLD4,PLD1,PLD2,HSD3B1,GJA1,FDFT1,PLP2,FKBP8,FKBP4,FKBP3,FKBP6,FKBP5,INSIG1,BCL2,MLEC,TMED7,TMED9,SPCS3,GPSM1,PLAUR,LSS,NSDHL,CYP2D6,VTI1A,EDEM1,ELOVL6,CYP2F1,ERO1L,SRD5A1,UBE2J1,RCE1,PEMT,FKBP14,PGRMC1,CYP2A13,FKBP1A,MR1,VCP,EDA,HMGCR,MX1,CREB3L4,CREB3L1,CREB3L2,CY…
membrane	1291	424	0	1.05056e-06	TFRC,HTR4,CAPNS1,ANKFY1,PRKACA,GSTK1,RC3H2,JAG1,NCAPH2,EIF2AK2,HYOU1,STRN,HLA-DRB3,SLC18A2,PLSCR1,RAPGEF2,PAFAH1B3,STX4,BID,SNX17,FADS2,POFUT1,FADS1,LY6D,SDF2L1,API5,NENF,BICD1,CERS2,NOP56,ICAM3,ICAM1,LGALS3,ECH1,MYCBP2,MSRA,HERPUD1,SYNCRIP,PCM1,PCLO,CNTRL,RAC1,PRPF40A,NUP188,IGF1R,ADAM10,ADAM18,PLD1,IGF2R,PLEK,EEF1G,CAT,MTA2,HCFC1,NUP93,PRKD3,PI4K2A,NUP205,NUP85,ST3GAL4,ST3GAL1,HLA-DQA1,MKS1,FAM…
Golgi membrane	324	134	0	4.12648e-06	HLA-DRB5,HLA-DRB4,HLA-DRB3,HLA-DRB1,APC2,CHST2,CHST3,TNFRSF1A,RAC1,GAD2,GNPTAB,PLD1,GJA1,PRKCI,ST3GAL4,ST3GAL1,HLA-DQA1,ST3GAL2,NDFIP1,SLC35A3,VPS45,COG7,COG4,HLA-B,HLA-C,HLA-A,HLA-F,HLA-G,HLA-E,PDCD10,TMED9,ZDHHC17,GPSM1,GBP2,GBP1,NOS3,GABARAPL2,HS3ST3A1,VTI1A,ARF1,HLA-DPA1,HLA-DPB1,ARL3,RAP1GAP,UST,HLA-DRA,ST6GALNAC2,DSE,FURIN,HYAL2,HS3ST3B1,GOSR1,ATP2C1,TNKS2,CREB3L4,PLCE1,FZD5,GCNT1,GCNT4,NMN…
cytoplasm	3262	941	0	2.54838e-05	ITSN2,HTR4,CAPNS1,RC3H2,TFR2,EWSR1,FEZ1,SET,HLCS,SFN,CREBBP,GSTM2,GSTM1,EIF2AK2,PKIA,NMT1,NMT2,STRN,DZIP3,SHB,CASP10,JAK2,APC2,DUSP3,DUSP9,DUSP6,MMP14,RAPGEF2,PAFAH1B3,PAFAH1B2,SNX27,MBD3,MBD1,MCRS1,ARCN1,SNX17,CIAPIN1,LGR6,NEK1,NEK2,MAP3K6,MAP3K4,KCNH1,FBXO11,FBXW2,DMTF1,RAP1A,API5,HTR1B,BFSP2,SP3,MNAT1,ALAS1,PTEN,SPR,BOK,UNC45A,ARL4C,ARL4D,GAPDH,SRC,MLLT1,MALT1,E2F3,UBQLN2,NOP56,TRIM34,MT1X,IKZ…
extracellular vesicular exosome	1891	568	0	0.000199775	ITSN2,TFRC,CAPNS1,ANKFY1,PRKACA,GSTK1,SFN,GSTM2,HLA-DRB5,FXYD3,HYOU1,HLA-DRB1,LGMN,MMP24,DUSP3,PLSCR1,PAFAH1B3,PAFAH1B2,PAFAH1B1,ECHS1,BID,PKLR,AGRP,KCNG2,STX7,RAP1A,INADL,ETFA,ETFB,SPR,CANT1,C1S,SRC,LGALS3,LGALS1,ANPEP,LGALS9,ECH1,APOB,DECR1,MSRA,SDC1,GRB2,IGHM,PCLO,PPP3CC,RAC2,RAC1,CACYBP,TAX1BP3,PTMA,PCNA,AHCY,COX5B,IGKC,TGM2,ADAM10,SDHB,POLG2,PLAA,HTRA1,IGF2R,TNFAIP3,EEF1G,CAT,RALA,GALE,CD9,G…
cell surface	344	131	0	0.000272024	TFRC,RC3H2,ADAMTS13,SHH,MMP16,LY6D,TNFRSF1A,LGALS1,SDC1,IGHM,SORT1,GRIN1,ENPP1,ADAM10,FGF22,IGF2R,RALA,RARA,TNN,TNR,BMPR2,APOA4,IL1R1,HLA-B,HLA-C,HLA-A,HLA-F,HLA-E,CFTR,CRHR2,C1QBP,LPL,FGFR2,GRIN2A,KLRK1,NGFR,GRIN2B,HLA-DPA1,HLA-DMA,DMD,HLA-DPB1,HLA-DRA,CNTNAP2,DSG2,MET,FURIN,SLC34A1,MIF,PCSK9,PCSK6,HYAL2,CAPN5,PROCR,BMP2,HMGB1,ACVR1B,FZD1,FZD5,FZD4,SLC6A2,GPR124,EPO,ERP29,CSF1R,NLGN3,CLIC4,CXCR4…
perinuclear region of cytoplasm	415	151	0	0.000486596	TFRC,AGTR2,SET,EIF2AK2,APC2,RAPGEF2,PAFAH1B1,MAP3K4,STX7,RAP1A,INADL,BICD1,UNC45A,MALT1,MT1X,MT2A,MT1F,MT1H,MT1E,DYNC1I1,SORT1,GAD2,PLD1,IGF2R,PTK2B,PRKCG,PRKCE,PRKCD,PRKCA,NDFIP1,CDKN1A,RARA,PARK2,USP2,FKBP4,DAB1,HDAC6,VPS53,OBSL1,SELE,NOS1,OAS2,SNCA,VTI1A,ARF1,SIRT2,PICK1,STK16,ZNF675,NPC1,NELL1,SLC34A1,PCSK9,HYAL2,PER2,NEDD4,MAD2L1,NPPA,VCP,KLHL20,YWHAZ,TNKS2,MX1,FZD5,CYLD,CHERP,NF2,CALCOCO2,C…
integral to plasma membrane	837	273	0	0.000542439	TFRC,HTR4,HTR7,TFR2,AGTR1,AGTR2,JAG1,FXYD3,HLA-DRB3,MMP24,SLC18A2,PLSCR1,MMP14,MMP16,RAPGEF2,KCNA1,KIR3DL2,LGR6,FADS2,HTR1E,TNFRSF9,HTR1D,HTR1A,HTR1B,KIR3DS1,HTR2A,HTR3B,TNFRSF1A,TNFRSF21,ICAM5,ANPEP,KDR,TNFSF11,NEU3,MC2R,MSR1,SDC1,GRIK3,GRIK4,GRIN1,MC5R,CELSR1,IGF1R,ENPP2,ENPP1,KCNV1,IGF2R,GRM1,GRM8,CNR2,CNR1,CD9,TEK,GJA1,ADCY9,PI4K2A,HLA-DQA1,IFNAR2,IFNAR1,DRD2,DRD3,DRD4,BMPR2,AVPR2,PPAP2A,LCT,…
focal adhesion	294	110	0	0.00236295	HYOU1,MMP14,PTK2,SDC1,RAC2,RAC1,PTPLAD1,ARHGEF2,TGM2,ADAM10,IGF2R,CAT,RALA,PTK2B,CD9,GJA1,ALCAM,TNC,PPP1CC,SYNE2,RPS16,DAG1,RPS13,PARVA,RPS29,PLAUR,MDC1,HSPG2,RSU1,ARF1,RPLP2,ARF6,FHL2,P4HB,PCBP2,AATF,NPM1,CAPN5,PROCR,YWHAE,IRF2,RPL38,RPL23,FZD1,RPL12,RPL18,RPL19,RFWD2,LAMTOR3,EVL,PFN1,GDI2,FAP,DLC1,HSPA9,HSPA8,HSPA5,HSPB1,FAT1,LIMS1,HSP90B1,ARPC2,ITGB1,ITGB5,ITGA4,LCP1,ACTB,CALR,GAK,PABPC1,CASK,…
integral to lumenal side of endoplasmic reticulum membrane	21	17	0	0.00236295	HLA-DRB5,HLA-DRB4,HLA-DRB3,HLA-DRB1,HLA-DQA1,HLA-B,HLA-C,HLA-A,HLA-F,HLA-G,HLA-E,HLA-DPA1,HLA-DPB1,HLA-DRA,CALR,TAPBP,CD74
nucleoplasm	1914	559	0	0.00293173	RC3H2,EWSR1,DDIT3,SET,CREBBP,JUN,NCAPH2,PRKAG2,DUSP3,DUSP6,SNX27,PLAGL1,MCRS1,ZNF74,CIAPIN1,LGR6,KCNH1,DMTF1,SRSF9,API5,SON,SP3,MNAT1,ALAS1,PTEN,NENF,SPR,BCAS2,UNC45A,MSL3,TOP1,MLLT1,E2F2,E2F3,NOP56,TRIM21,TRIM22,DHX8,DECR1,XBP1,MSRA,GRB2,SYNCRIP,CACYBP,PRPF40A,PTMA,PCNA,PEX19,HDGF,CELSR1,ETS1,PTRF,ADAM12,RAI1,TBP,ETV7,POLD4,MTA1,PTK2B,MTA2,RRM2,BNIP3,ERCC1,ERCC8,ERCC6,SMC5,SMC6,SMC4,ELK4,ZMIZ2,M…
MHC class II protein complex	16	14	0.0001	0.00433111	HLA-DRB5,HLA-DRB4,HLA-DRB3,HLA-DRB1,HLA-DQA1,HLA-DQB1,HLA-DPA1,HLA-DMA,HLA-DMB,HLA-DPB1,HLA-DOA,HLA-DOB,HLA-DRA,CD74
ER to Golgi transport vesicle membrane	34	21	0.0002	0.0112426	HLA-DRB5,HLA-DRB4,HLA-DRB3,HLA-DRB1,SEC23IP,HLA-DQA1,HLA-B,HLA-C,HLA-A,HLA-F,HLA-G,HLA-E,VTI1A,HLA-DPA1,HLA-DPB1,HLA-DRA,SREBF2,SEC24D,CD74,B2M,SCAP
endosome	147	60	0.0002	0.0124808	TFRC,HTR4,SNX17,STX7,KDR,GRB2,PLD1,IGF2R,TNFAIP1,PRKCI,VPS28,PI4K2A,CDKN1B,KIAA0196,AVPR2,FGFR4,ATP1A2,ATP1A1,FPR1,VTI1A,NGFR,ARF6,MAL,SLC34A1,SNX7,RAB11FIP2,RAB11FIP3,GCGR,GOLPH3,VPS26A,GRAP2,CD164,KCNJ11,AVPR1A,FRS2,EGFR,ARPC2,IL15,MS4A2,KIAA1033,RAB4A,RAB21,TLR9,TLR7,PI4KB,VAMP4,YKT6,FLT1,LRRK2,BIRC6,GPC1,PAK3,SLC30A3,BACE1,BACE2,LHCGR,TNK2,CDK2,KIF16B,ADRB2
membrane raft	132	55	0.0003	0.0124808	SHH,JAK2,PLSCR1,KCNA3,TNFRSF1A,KDR,PTK2B,GJA1,PI4K2A,PARK7,TNR,CSK,DAG1,SELE,NOS1,LYN,DMD,MAL,NPC1,FURIN,SLC34A1,HYAL2,SLC6A2,EDNRB,FADD,PODXL,RIPK1,DLG1,ARID3A,ITGB1,GNAI3,GNAI2,MS4A2,TRPC1,P2RX1,PPP2R1B,HK1,CASP8,ABCA1,SLC9A1,LRRK2,CD14,CD24,GPC1,PRNP,GSK3B,CLN3,S100A10,TRAF2,CFLAR,NTSR1,OPRD1,GHSR,DPP4,PIKFYVE
MHC class I protein complex	10	10	0.0003	0.0124808	HLA-B,HLA-C,HLA-A,HLA-F,HLA-G,HLA-E,MR1,AZGP1,HFE,B2M
trans-Golgi network	88	40	0.0003	0.0148296	CHST2,BICD1,RAC1,IGF2R,CYTH3,CYTH1,ARFRP1,AQP2,CRHR1,POSTN,SCAMP1,FURIN,KLHL20,ATP2C1,GOLPH3,GCNT1,NMNAT2,CORO7,SNAP25,BECN1,MON2,MYO18A,RAB21,RAB13,PSD,RAB11A,VAMP7,VAMP4,VAMP5,GGA2,GGA3,MICALL1,LRRK2,ATP7A,BIRC6,STX10,CLN3,BACE1,SLC11A2,INPP5K
neuron projection	150	60	0.0004	0.0165966	RAPGEF2,RAP1A,PTEN,SRC,CACYBP,GRIN1,IGF1R,SV2A,PI4K2A,PARK2,DAB1,GRIN2B,ARF1,PICK1,BAIAP2,ULK1,TH,SLC6A2,CX3CR1,PFN1,FADD,GDI1,FOS,ARPC2,SNAP25,MYO10,SYT1,GNAO1,GNB3,GPI,P2RX1,RAB13,CHRNB3,CASP8,VAMP7,PTGS2,S100A1,S100A4,LRRK2,ATP7A,STX1A,PTGDR2,PTPRO,RGS2,KIF5B,SLC30A3,RASGRP2,QDPR,SSTR3,SSTR5,CLN3,RPH3A,BAG3,INPP5K,OPRD1,GHSR,MARK4,RAP1GAP2,CAMK1G,OPRL1
caveola	56	28	0.0006	0.0243547	JAK2,HTR2A,SRC,IGF1R,PTRF,BMPR2,HDAC6,ATP1B1,SELE,CDH15,ATP1A2,ATP1A1,NOS3,LIPE,ATP2B4,F2R,DLC1,PTCH1,HMOX1,EHD2,MAPK1,KCNMA1,PTGS2,SCARB1,CLN3,PRKCDBP,SLC2A1,TGFBR2
mitochondrion	785	240	0.001	0.0367929	PRKACA,MTHFD2,FEZ1,HLCS,BBC3,ECHS1,BID,APEX1,FADS1,ALAS2,ALAS1,PTEN,ETFA,ETFB,SPR,BOK,TNFRSF1A,PCCB,BCAT2,SRC,FBXO7,ECH1,MTCP1,DECR1,MSRA,MRPS15,MRPS16,MRPS14,COX7C,COX5B,COX6C,PTRF,TGM2,SDHA,SDHB,ADAM12,NDUFB11,RAI1,OXCT1,BNIP1,ZMIZ2,PRKCE,PRKCD,PRKCA,QTRTD1,HCFC1,PI4K2A,PARK7,PARK2,PPP1CC,FKBP4,BCL2,SYNE2,DNAJA3,IFIT3,PDK4,PDHX,STXBP1,TXN,ADCK3,C1QBP,TYMS,NOL3,FPGS,LIG1,PMAIP1,DIAPH2,DBI,DBT,NO…
endocytic vesicle membrane	44	23	0.001	0.037149	HLA-DRB5,HLA-DRB4,HLA-DRB3,HLA-DRB1,MSR1,HLA-DQA1,NOS3,HLA-DPA1,PICK1,HLA-DPB1,HLA-DRA,WASL,DLG4,SYT1,AP2A1,CD74,SCARB1,CACNG2,CACNG3,CAMK2B,CAMK2D,CAMK2A,CAMK2G
early endosome	131	52	0.0011	0.0375382	ANKFY1,SNX13,SNX27,SNX17,STX7,RAP1A,KDR,RIN3,APOE,APOB,SORT1,GJA1,VPS16,UVRAG,APOA2,APOA4,APOC3,AQP2,CFTR,F2RL1,DIAPH2,RABEP2,ZFYVE9,EEA1,ARF6,CNTNAP2,PCSK9,VPS26A,FZD5,F2R,NF2,CXCR4,TMEM127,RAB22A,RND2,STAMBP,RAB5C,RAB21,RAB14,HFE,MAPK1,MICALL1,PTPN1,DERL1,CLN3,NISCH,ANXA2,PTP4A1,PTP4A2,SLC11A2,TRAK2,KIF16B
cell-cell junction	125	50	0.0012	0.0383324	COL13A1,RAPGEF2,PKP3,GRB2,KIT,SV2A,PRKCG,PRKCH,PRKCD,PARD3,CSK,AQP3,TIAM1,FGFR4,DSG2,PIK3R1,FZD4,CLIC4,CXCR4,AKT1,FRS2,FAT1,LIMS1,ITGA4,CDC42,PCDH1,CASK,SCRIB,MAGI1,KRT8,CAPZA1,MYLK,HPN,CADM3,CADM1,NCK1,PTPN6,PTPRJ,PTPRK,CD3E,CD53,NPHP4,ILK,RHO,CTNND1,CDH2,BAI1,CDC42BPA,SLC2A1,PIKFYVE
protein complex	234	83	0.0014	0.0434181	SET,RAPGEF2,MBD3,SNX17,NEK2,INADL,MALT1,CCP110,IKZF1,FBXO7,SDC1,PCM1,SYK,ARHGEF2,PEX19,PTRF,MTA2,ERCC8,PRKCI,PARD3,PPP1CC,UVRAG,VPS72,AQP2,CFTR,STXBP1,NOS1,ATP1A1,RBP4,ACTL7A,DMD,FOXP3,UTRN,SNX2,GCH1,NPPB,YWHAZ,ATP2B4,PLCB3,SSX2IP,SMARCD2,GLUL,FIS1,DTNA,GDI1,GATA2,DDB2,INCENP,EIF4EBP1,SPTB,HAND2,ACTB,SMARCC1,CDC37,EPB41,SREBF1,TCF3,ACTA2,SNTB1,CEP76,TLE6,AMFR,P2RX1,SPTBN5,SPTBN1,TOP2A,MPP5,RAB11A…

## Sheet: mf_enrichment_big_network
Term	Total	Gene in Network	P-value	Corrected P-value	Genes
protein binding	4769	1396	0	5.1482e-10	TFRC,CAPNS1,ANKFY1,EWSR1,DDIT3,FEZ1,FEZ2,ORAI3,AGTR1,AGTR2,SET,COL13A1,ADAMTS13,HLCS,SFN,CREBBP,JUN,JAG1,NCAPH2,EIF2AK2,PKIA,STRN,DZIP3,SHB,BBC3,SHH,CASP10,JAK2,JAK3,APC2,DUSP9,PLSCR1,MMP14,PLSCR3,RAPGEF2,PAFAH1B3,PAFAH1B1,ECHS1,KCNA1,ADAM22,SNX27,STX4,BID,MBD3,MBD1,MCRS1,SNX17,CIAPIN1,LGR6,NEK1,NEK2,MAP3K5,KCNH1,DGAT1,FBXO11,PIAS2,FBXW2,RINT1,SRSF8,SRSF9,RAP1A,API5,HTR1A,INADL,DRAP1,SON,SP3,MNAT…
ATP binding	1140	373	0	0.000193547	PRKACA,HLCS,EIF2AK3,EIF2AK2,HYOU1,PRKAG2,JAK2,JAK3,PKLR,NEK1,NEK2,MAP3K6,MAP3K4,MAP3K5,BLK,NEK9,PCCB,SRC,KCNJ1,KDR,BTK,DHX8,TTBK2,YES1,SYK,KIT,IGF1R,ENPP1,RAF1,UBA7,GRK1,PTK2B,TEK,ERCC6,SMC5,SMC6,SMC4,PRKCG,PRKCI,PRKCH,PRKCE,PRKCA,ADCY9,PRKD3,PRKCQ,PRKD2,PI4K2A,MOCS3,IFIH1,TK2,GARS,KIFC3,ADCY1,PAPSS2,MAP2K2,DYRK1A,DYRK1B,FKBP4,ORC1,MAP2K7,MAP2K5,MAP3K13,MAP3K14,BMPR2,PRKG1,SMC1A,MCM3,MCM6,NOD1,MT…
enzyme binding	218	92	0	0.00160945	HLCS,GSTM2,JUN,GSTM1,SLC18A2,PLSCR1,PTEN,SRC,RAC1,SORT1,GRIN1,IGF2R,CAT,PRKCE,PRKCA,RARA,PARK7,HDAC3,TULP3,HDAC6,CFTR,MLEC,PARP1,HIST1H2AG,PLAUR,SIRT3,PICK1,FOXO4,MDM4,CNTNAP2,PCBP2,TH,HYAL2,CCND1,YWHAE,TNKS2,VHL,GOLPH3,TRIO,PLCE1,NKX2-1,TAL1,DHCR24,HSPA8,TGFB1,HSPA5,HSPA6,NFKBIA,PDE4D,AKT1,ATG3,PPARG,CASC3,PHKG1,CDC20,SNRPD3,PEBP1,HMOX1,PHB,UGT1A1,UGT1A3,UGT1A9,UGT1A8,UGT1A6,VAPB,KAT8,POR,BLZF1,…
