# Supplementary material for: An integrated approach to infer cross-talks between intracellular protein transport and signaling pathways
Source: BMC Bioinformatics. 2018 Mar 8;19(Suppl 2):58. doi: 10.1186/s12859-018-2036-2 (PMC5850946; doi:10.1186/s12859-018-2036-2)
Supplement: Supplementary file 5 — Network functional modules enrichment. Module wise functional and pathways enrichment analysis of the network. (ZIP 131 kb) [file 12859_2018_2036_MOESM5_ESM.zip › Supplementary_file_2_Network_functional_modules_enrichment.xlsx]

## Sheet: modules
0	306	0.2713			ABCB6,ABHD10,ADCY1,ADCY9,AKT1,ALG9,ALOX5,ANKHD1-EIF4EBP3,AP2S1,AP4S1,APPBP2,ARHGEF4,ARPC1B,ATMIN,ATP5E,ATP5G2,ATP5G3,ATP5H,AUTS2,B4GALT1,B4GALT4,BCL7B,BLCAP,BSPRY,C10orf57,C16orf58,C3orf14,CA12,CACNA1C,CACNG2,CACNG3,CALM1,CALU,CANX,CAT,CCDC90A,CCND1,CCP110,CD164,CD28,CDH1,CDKAL1,CHI3L1,CISD1,CLIC1,CLIC2,COG2,COL1A1,COL4A5,COL5A3,COX5B,COX7B,COX7C,COX8A,CPNE3,CREB3L1,CRTAP,CSF1R,CSNK1D,CTSL1,CXCL5…
1	304	0.2695			ABCF3,ABHD6,ACLY,ACSL3,ACSL4,ADAM10,ADCK3,ADO,ADRB2,AGPAT1,AGPAT2,AKT3,AKTIP,ALX1,ANPEP,AP2A1,APEX1,APOA2,APOB,APOE,ARAP1,ARF1,ARF6,ARFRP1,ARID3A,ARL1,ARPC2,ARRB1,ASS1,ATF1,ATP6V1D,ATP7A,AXIN2,B2M,B3GAT3,B4GALNT1,B4GALT3,BAG3,BAG6,BASP1,BCL2,BIRC6,BLZF1,BTK,C2CD2,CAMK2D,CANT1,CASP2,CASP4,CBFA2T3,CCL2,CCNB1,CCND2,CCNE1,CCNI,CD24,CD320,CD46,CDC42,CDIPT,CEBPB,CERS2,CERS4,CES1,CFLAR,CHMP4A,CHMP6,CLTA…
2	211	0.1871			AARS,ACBD3,AGL,AKAP8,AKR7A2,ALDH3A2,ALDOA,ANKRD10,ANXA7,APP,ARFIP2,ARPP19,ATF6,ATP1A3,BACE2,BAMBI,BDH1,BECN1,BRP44,CCND3,CDC37,CDK4,CDK5R1,CDK7,CDKN1A,CDKN1B,CLIC4,CLTB,COG4,COG7,COL1A2,COL3A1,COPB2,COPZ1,CREB3,CREB3L2,CRYZ,CSK,CTSD,DENND2D,DFFA,DFFB,DHDDS,DNAJC1,DNM1L,DRAP1,DSE,EBNA1BP2,EBP,ECH1,EEF1A2,EGF,EIF4EBP1,ELAC2,ELOVL6,ENOPH1,ENTPD6,EPN2,EPRS,F2R,FAM20B,FAM3C,FAM69A,FDFT1,FEZ1,FHL2,FKBP…
3	162	0.1436			ABCA1,ACHE,ACTB,ADI1,ADPGK,AKT2,ALDH7A1,AQP1,ARF4,ARL3,ASAP2,ASCC3,ASNA1,ASPH,ATP6V0A1,BACE1,BAD,BBC3,BNIP1,CAMK1G,CAMK2A,CAMK2G,CAMKK2,CASP10,CASP3,CAST,CCNA1,CD40,CD44,CDC25B,CDK6,CDKN1C,CDKN2A,CEP57,CEPT1,CFTR,CHAC1,CHEK2,CLTC,CNPY3,COL4A2,CRAT,CSDA,CXCR4,DHX29,EGFR,ERO1L,ESR2,ETV1,EXT1,FAS,FKBP8,FLT4,FZD8,GAS6,GBP2,GFOD1,GNA11,GNA15,GNAI3,GNAZ,GNG13,GOLT1B,GSK3B,GSTM2,HBA2,HBB,HERPUD1,HIST1H2…
4	145	0.1285			ABCD1,AL137285,AMHR2,ASLP1,ATP11B,C17orf101,C17orf53,C5,CABP2,CALM3,CAMK2B,CBX2,CDK2,CHRM2,CHRM5,COBLL1,CPN2,CREBBP,CROCC,CRYGA,CSH2,CYP2D6,CYP3A43,CYP4A11,DGKB,DNAAF1,EFNA5,EFR3B,FCGR2C,FGF7,FLT1,FMO6P,G6PC2,GH1,GH2,GJA3,GNAQ,GNRH1,GPR27,GPR4,GRIN1,GRM1,HIST1H1D,HIST1H1E,HLA-DOA,HLA-DOB,HOXA6,HPR,HSFX1,HSPA4,HTR1B,Hs.138860,Hs.143751,Hs.174193,Hs.32374,Hs.327527,Hs.410965,Hs.434232,Hs.435938,Hs.…

## Sheet: pathway_modules
Functiona Module	Pathways			No. Of Genes	P-Value	Corr. P-value
0	Chemokine signaling pathway(K)	0.0194	189	15	0	0.000466531	AKT1,ADCY9,PTK2,GRB2,WASL,RAC1,HRAS,ADCY1,STAT1,PXN,RAP1A,GNB3,CXCL5,GNG3,MAPK3
0	Pathways in cancer(K)	0.0408	398	36	0	1.28525e-09	AKT1,ADCY9,TP53,JUN,PTK2,GRB2,SHH,RAC1,HRAS,FOS,PAX8,ADCY1,STAT1,VEGFA,IGF1R,CCND1,CDH1,PDGFRA,WNT5A,COL4A5,CSF1R,HSP90B1,FGF22,FGF17,GNB3,FGFR3,FGFR2,ITGB1,PTEN,HSP90AA1,MET,LAMA2,GNG3,VHL,MAPK3,PML
0	Focal adhesion(K)	0.0212	207	26	0	1.28525e-09	KDR,AKT1,JUN,PTK2,COL1A1,GRB2,RAC1,HRAS,TNXB,VEGFA,IGF1R,CCND1,TNN,PDGFRA,COL4A5,PXN,RAP1A,COL5A3,ITGB1,ITGB5,ITGB4,PTEN,ITGB7,MET,LAMA2,MAPK3
0	ErbB1 downstream signaling(N)	0.0103	100	14	0	6.09371e-06	AKT1,JUN,GRB2,CALM1,ARPC1B,WASL,RAC1,HRAS,FOS,STAT1,PEBP1,YWHAE,YWHAZ,MAPK3
0	Estrogen signaling pathway(K)	0.0103	100	15	0	1.53606e-06	CREB3L1,AKT1,ADCY9,JUN,GRB2,CALM1,HRAS,FOS,ADCY1,HSP90B1,ESR1,GNAO1,HSP90AA1,MAPK3,KCNJ5
0	Signalling by NGF(R)	0.028	273	26	0	2.2569e-07	AKT1,PRKCI,ADCY9,PDE1A,NGFR,CD28,GRB2,CALM1,RAC1,HRAS,ARHGEF4,ADCY1,AP2S1,PDGFRA,TSC2,SQSTM1,RAP1A,FGF22,FGF17,FGFR4,FGFR3,FGFR2,YWHAE,PTEN,MAPK3,MAPK13
0	Proteoglycans in cancer(K)	0.0209	204	22	0	4.16648e-07	KDR,AKT1,TP53,PTK2,SDC1,GRB2,RAC1,HRAS,GPC1,VEGFA,IGF1R,CCND1,WNT5A,PXN,MSN,ESR1,ITGB1,ITGB5,MET,EIF4B,MAPK3,MAPK13
0	a6b1 and a6b4 Integrin signaling(N)	0.0036	35	10	0	1.35499e-06	AKT1,GRB2,RAC1,HRAS,CDH1,ITGB1,YWHAE,ITGB4,YWHAZ,MET
0	FGF signaling pathway(P)	0.0094	92	14	0	2.33101e-06	AKT1,PRKCI,GRB2,RAC1,HRAS,PEBP1,FGF17,FGFR4,FGFR3,FGFR2,YWHAE,YWHAZ,MAPK3,MAPK13
0	Integrins in angiogenesis(N)	0.0048	47	11	0	1.53606e-06	KDR,AKT1,PTK2,SDC1,RAC1,VEGFA,IGF1R,CSF1R,PXN,HSP90AA1,MAPK3
0	FoxO signaling pathway(K)	0.0136	133	13	0	0.000252913	AKT1,GRB2,HRAS,IL10,SGK1,IGF1R,STK11,CCND1,IL7R,PTEN,CAT,MAPK3,MAPK13
0	MAPK signaling pathway(K)	0.0263	257	19	0	0.000185538	AKT1,TP53,JUN,GRB2,RAC1,HRAS,FOS,PDGFRA,CACNA1C,RAP1A,FGF22,FGF17,FGFR4,FGFR3,FGFR2,CACNG2,CACNG3,MAPK3,MAPK13
0	Neurotrophin signaling pathway(K)	0.0123	120	12	0	0.000367456	AKT1,TP53,NGFR,JUN,GRB2,CALM1,RAC1,HRAS,RAP1A,YWHAE,MAPK3,MAPK13
0	Oxytocin signaling pathway(K)	0.0163	159	14	0	0.000349877	ADCY9,JUN,CALM1,HRAS,FOS,ADCY1,CCND1,CACNA1C,GNAO1,CACNG2,CACNG3,MAPK3,KCNJ4,KCNJ5
0	Integrin signalling pathway(P)	0.0162	158	18	0	2.33101e-06	PTK2,COL1A1,GRB2,ARPC1B,RAC1,HRAS,RHOC,RHOB,COL4A5,PXN,RAP1A,COL5A3,ITGB1,ITGB5,ITGB4,ITGB7,MAPK3,MAPK13
0	PDGFR-beta signaling pathway(N)	0.0123	120	14	0	3.24009e-05	JUN,GRB2,ARPC1B,WASL,RAC1,HRAS,FOS,STAT1,RAP1A,PIN1,YWHAE,PTEN,YWHAZ,MAPK3
0	PI3K-Akt signaling pathway(K)	0.0356	347	46	0	8.50431e-14	CREB3L1,KDR,AKT1,TP53,NGFR,PTK2,COL1A1,GRB2,RAC1,HRAS,SGK1,TNXB,VEGFA,EPO,IGF1R,STK11,CCND1,TNN,IFNAR2,PDGFRA,TSC2,COL4A5,CSF1R,HSP90B1,FGF22,FGF17,COL5A3,GNB3,IL7R,FGFR4,FGFR3,FGFR2,ITGB1,YWHAE,ITGB5,ITGB4,PTEN,ITGB7,HSP90AA1,YWHAZ,MET,LAMA2,GNG3,EIF4B,MAPK3,PPP2R3A
0	Melanoma(K)	0.0073	71	12	0	6.36965e-06	AKT1,TP53,HRAS,IGF1R,CCND1,CDH1,PDGFRA,FGF22,FGF17,PTEN,MET,MAPK3
0	DAP12 interactions(R)	0.0176	172	18	0	6.54465e-06	AKT1,ADCY9,PDE1A,CD28,GRB2,CALM1,RAC1,HRAS,ADCY1,PDGFRA,TSC2,FGF22,FGF17,FGFR4,FGFR3,FGFR2,PTEN,MAPK3
0	FGF signaling pathway(N)	0.0047	46	10	0	6.6778e-06	AKT1,JUN,GRB2,FOS,STAT1,CDH1,FGFR4,FGFR3,FGFR2,MAPK3
0	Rap1 signaling pathway(K)	0.0216	211	26	0	1.461e-09	KDR,AKT1,PRKCI,ADCY9,NGFR,CALM1,RAC1,HRAS,ADCY1,VEGFA,IGF1R,CDH1,PDGFRA,CSF1R,RAP1GAP,RAP1A,FGF22,FGF17,GNAO1,FGFR4,FGFR3,FGFR2,ITGB1,MET,MAPK3,MAPK13
0	Prostate cancer(K)	0.0091	89	13	0	8.09783e-06	CREB3L1,AKT1,TP53,GRB2,HRAS,IGF1R,CCND1,PDGFRA,HSP90B1,FGFR2,PTEN,HSP90AA1,MAPK3
0	Ras signaling pathway(K)	0.0234	228	22	0	1.87092e-06	KDR,AKT1,NGFR,GRB2,CALM1,RAC1,HRAS,VEGFA,ETS2,IGF1R,PDGFRA,CSF1R,RAP1A,FGF22,FGF17,GNB3,FGFR4,FGFR3,FGFR2,MET,GNG3,MAPK3
0	IGF1 pathway(N)	0.0031	30	8	0	2.10549e-05	AKT1,PTK2,GRB2,HRAS,IGF1R,PXN,YWHAE,YWHAZ
0	Regulation of actin cytoskeleton(K)	0.022	215	19	0	2.76212e-05	PTK2,ARPC1B,WASL,RAC1,HRAS,ARHGEF4,PDGFRA,PXN,FGF22,MSN,FGF17,FGFR4,FGFR3,FGFR2,ITGB1,ITGB5,ITGB4,ITGB7,MAPK3
0	Signaling by EGFR(R)	0.0176	172	19	0	2.00897e-06	AKT1,ADCY9,PDE1A,CD28,GRB2,CALM1,HRAS,ADCY1,AP2S1,PDGFRA,TSC2,PXN,FGF22,FGF17,FGFR4,FGFR3,FGFR2,PTEN,MAPK3
0	Signaling by ERBB2(R)	0.0159	155	18	0	2.06195e-06	AKT1,ADCY9,PDE1A,CD28,GRB2,CALM1,HRAS,ADCY1,PDGFRA,TSC2,FGF22,FGF17,FGFR4,FGFR3,FGFR2,PTEN,HSP90AA1,MAPK3
0	Signaling events mediated by TCPTP(N)	0.0036	35	8	0	5.69958e-05	KDR,GRB2,STAT1,VEGFA,KPNA2,CSF1R,ITGB1,MET
0	Nongenotropic Androgen signaling(N)	0.0026	25	7	0	6.04753e-05	AKT1,PTK2,RAC1,HRAS,FOS,GNAO1,MAPK3
0	Endothelins(N)	0.0064	62	10	0	6.04753e-05	AKT1,ADCY9,JUN,RAC1,HRAS,FOS,ADCY1,GNAO1,GNAL,MAPK3
0	Signaling events mediated by focal adhesion kinase(N)	0.0064	62	10	0	6.04753e-05	JUN,PTK2,GRB2,WASL,RAC1,CCND1,PXN,RAP1A,ITGB1,ITGB5
0	LPA receptor mediated events(N)	0.0065	63	10	0	6.6658e-05	AKT1,ADCY9,JUN,PTK2,RAC1,HRAS,FOS,ADCY1,PXN,GNAO1
0	Ras Pathway(P)	0.0065	63	10	0	6.6658e-05	AKT1,JUN,GRB2,RAC1,HRAS,RHOC,RHOB,STAT1,MAPK3,MAPK13
0	Cholinergic synapse(K)	0.0116	113	13	0	6.98246e-05	CREB3L1,AKT1,ADCY9,KCNQ2,HRAS,FOS,ADCY1,CACNA1C,GNAO1,GNB3,GNG3,MAPK3,KCNJ4
0	mTOR signaling pathway(N)	0.0066	64	10	0	6.98246e-05	EIF4A1,AKT1,HRAS,SGK1,TSC2,YWHAE,YWHAZ,EIF4B,MAPK3,PML
0	Glioma(K)	0.0067	65	10	0	7.68072e-05	AKT1,TP53,GRB2,CALM1,HRAS,IGF1R,CCND1,PDGFRA,PTEN,MAPK3
0	EPHB forward signaling(N)	0.0039	38	8	0	7.68072e-05	PTK2,GRB2,WASL,RAC1,HRAS,PXN,RAP1A,MAPK3
0	Angiogenesis(P)	0.0068	66	10	0	8.25516e-05	KDR,AKT1,JUN,PTK2,GRB2,FOS,STAT1,PDGFRA,NOTCH1,PXN
0	Renal cell carcinoma(K)	0.0068	66	10	0	8.25516e-05	AKT1,JUN,GRB2,RAC1,HRAS,VEGFA,RAP1A,MET,VHL,MAPK3
0	EGF receptor signaling pathway(P)	0.0084	82	11	0	8.34229e-05	AKT1,PRKCI,GRB2,RAC1,HRAS,STAT1,PEBP1,YWHAE,YWHAZ,MAPK3,MAPK13
0	Signaling events regulated by Ret tyrosine kinase(N)	0.004	39	8	0	8.34229e-05	JUN,PTK2,GRB2,RAC1,HRAS,PXN,RAP1A,MAPK3
0	Regulation of Telomerase(N)	0.007	68	10	0	0.000101261	AKT1,JUN,FOS,CCND1,IFNAR2,ESR1,YWHAE,HSP90AA1,TERF2IP,MAPK3
0	ECM-receptor interaction(K)	0.0089	87	11	0	0.00013385	COL1A1,SDC1,TNXB,TNN,COL4A5,COL5A3,ITGB1,ITGB5,ITGB4,ITGB7,LAMA2
0	Plasma membrane estrogen receptor signaling(N)	0.0043	42	8	0	0.000134316	AKT1,GRB2,HRAS,IGF1R,MSN,ESR1,GNAO1,GNAL
0	Prolactin signaling pathway(K)	0.0074	72	10	0	0.000156301	AKT1,GRB2,HRAS,FOS,STAT1,CCND1,ESR1,GALT,MAPK3,MAPK13
0	Signaling by ERBB4(R)	0.0151	147	14	0	0.000183191	AKT1,CD28,GRB2,HRAS,PDGFRA,TSC2,FGF22,ESR1,FGF17,FGFR4,FGFR3,FGFR2,PTEN,MAPK3
0	Signaling by FGFR(R)	0.0159	155	17	0	6.88175e-06	AKT1,ADCY9,PDE1A,CD28,GRB2,CALM1,HRAS,ADCY1,PDGFRA,TSC2,FGF22,FGF17,FGFR4,FGFR3,FGFR2,PTEN,MAPK3
0	Neurotrophic factor-mediated Trk receptor signaling(N)	0.0062	60	9	0	0.000213131	PRKCI,NGFR,GRB2,RAC1,HRAS,CCND1,SQSTM1,RAP1A,MAPK3
0	PIP3 activates AKT signaling(R)	0.0096	94	11	0	0.000240239	AKT1,CD28,GRB2,PDGFRA,TSC2,FGF22,FGF17,FGFR4,FGFR3,FGFR2,PTEN
0	VEGF signaling pathway(K)	0.0063	61	9	0	0.000242432	KDR,AKT1,PTK2,RAC1,HRAS,VEGFA,PXN,MAPK3,MAPK13
0	IL6-mediated signaling events(N)	0.0048	47	8	0	0.000252913	AKT1,JUN,GRB2,RAC1,TIMP1,FOS,STAT1,HSP90B1
0	Signaling by Insulin receptor(R)	0.0118	115	12	0	0.000283891	GRB2,HRAS,STK11,TSC2,FGF22,FGF17,FGFR4,FGFR3,FGFR2,EIF4G1,EIF4B,MAPK3
0	Signaling by PDGF(R)	0.0179	175	19	0	2.24985e-06	AKT1,ADCY9,PDE1A,CD28,GRB2,CALM1,HRAS,ADCY1,STAT1,PDGFRA,TSC2,COL4A5,FGF22,FGF17,FGFR4,FGFR3,FGFR2,PTEN,MAPK3
0	Signaling events mediated by VEGFR1 and VEGFR2(N)	0.0065	63	9	0	0.00029067	KDR,AKT1,PTK2,GRB2,CALM1,VEGFA,PXN,HSP90AA1,MAPK3
0	p53 pathway feedback loops 2(P)	0.0025	24	6	0	0.000322023	AKT1,TP53,HRAS,STAT1,PTEN,MAPK13
0	BCR signaling pathway(N)	0.0067	65	9	0	0.000343599	AKT1,JUN,GRB2,CALM1,RAC1,HRAS,FOS,PTEN,MAPK3
0	Signaling by SCF-KIT(R)	0.014	137	15	0	3.02038e-05	AKT1,CD28,GRB2,RAC1,HRAS,STAT1,PDGFRA,TSC2,FGF22,FGF17,FGFR4,FGFR3,FGFR2,PTEN,MAPK3
0	Signaling by Type 1 Insulin-like Growth Factor 1 Receptor (IGF1R)(R)	0.0093	91	13	0	1.00743e-05	GRB2,HRAS,IGF1R,STK11,TSC2,FGF22,FGF17,FGFR4,FGFR3,FGFR2,EIF4G1,EIF4B,MAPK3
0	ErbB2/ErbB3 signaling events(N)	0.0038	37	7	0	0.000367456	AKT1,JUN,GRB2,RAC1,HRAS,FOS,MAPK3
0	Nephrin/Neph1 signaling in the kidney podocyte(N)	0.0026	25	6	0	0.000372506	AKT1,PRKCI,JUN,GRB2,WASL,RAC1
0	Central carbon metabolism in cancer(K)	0.0069	67	9	0	0.000398107	AKT1,TP53,HRAS,PDGFRA,FGFR3,FGFR2,PTEN,MET,MAPK3
0	Endometrial cancer(K)	0.0053	52	8	0	0.000398107	AKT1,TP53,GRB2,HRAS,CCND1,CDH1,PTEN,MAPK3
0	Bladder cancer(K)	0.0039	38	7	0	0.000398107	TP53,HRAS,VEGFA,CCND1,CDH1,FGFR3,MAPK3
0	Pre-NOTCH Expression and Processing(R)	0.0039	38	7	0	0.000398107	TP53,JUN,TMED2,CCND1,NOTCH2,NOTCH1,B4GALT1
0	Class I PI3K signaling events(N)	0.0039	38	7	0	0.000398107	RAC1,HRAS,SGK1,INPPL1,RAP1A,PTEN,HSP90AA1
0	Signaling by VEGF(R)	0.0106	103	11	0	0.000401771	KDR,AKT1,PTK2,CALM1,RAC1,HRAS,VEGFA,PXN,HSP90AA1,MAPK3,MAPK13
0	p75(NTR)-mediated signaling(N)	0.0071	69	9	0	0.00045952	AKT1,PRKCI,TP53,NGFR,RAC1,RHOC,RHOB,SQSTM1,YWHAE
0	a4b7 Integrin signaling(N)	0.0008	8	4	0	0.000463085	PTK2,PXN,ITGB1,ITGB7
0	Signaling events mediated by Hepatocyte Growth Factor Receptor (c-Met)(N)	0.0082	80	15	0	1.59381e-07	AKT1,PRKCI,JUN,PTK2,GRB2,WASL,RAC1,HRAS,ARHGEF4,INPPL1,CDH1,PXN,RAP1A,MET,MAPK3
0	Hepatitis B(K)	0.015	146	13	0	0.000466531	CREB3L1,AKT1,TP53,JUN,GRB2,HRAS,FOS,DDB2,STAT1,CCND1,PTEN,YWHAZ,MAPK3
0	Insulin-mediated glucose transport(N)	0.0028	27	6	0	0.000473999	AKT1,PRKCI,CALM1,STX4,YWHAE,YWHAZ
0	Pathogenic Escherichia coli infection(K)	0.0056	55	8	0.0001	0.000528347	ARPC1B,WASL,TUBA1A,TUBB4B,KRT18,CDH1,ITGB1,YWHAZ
0	Metabolism of nitric oxide(R)	0.0017	17	5	0.0001	0.000559923	AKT1,CALM1,WASL,GCH1,HSP90AA1
0	nerve growth factor pathway (ngf)(B)	0.0017	17	5	0.0001	0.000559923	AKT1,NGFR,JUN,GRB2,FOS
0	pten dependent cell cycle arrest and apoptosis(B)	0.0017	17	5	0.0001	0.000559923	AKT1,PTK2,GRB2,ITGB1,PTEN
0	Dilated cardiomyopathy(K)	0.0092	90	10	0.0001	0.000596775	ADCY9,ADCY1,CACNA1C,ITGB1,ITGB5,ITGB4,ITGB7,LAMA2,CACNG2,CACNG3
0	EGF receptor (ErbB1) signaling pathway(N)	0.003	29	6	0.0001	0.000630261	PTK2,GRB2,WASL,HRAS,STAT1,MAPK3
0	Thyroid cancer(K)	0.003	29	6	0.0001	0.000630261	TP53,HRAS,PAX8,CCND1,CDH1,MAPK3
0	Dopaminergic synapse(K)	0.0134	131	12	0.0001	0.000630492	CREB3L1,AKT1,CALM1,FOS,CACNA1C,GNAO1,GNAL,GNB3,GNG3,KCNJ5,PPP2R3A,MAPK13
0	Neurotransmitter Receptor Binding And Downstream Transmission In The Postsynaptic Cell(R)	0.0135	132	12	0.0001	0.000676921	ADCY9,CALM1,HRAS,ADCY1,AP2S1,GNAL,GNB3,GNG3,CACNG2,CACNG3,KCNJ4,KCNJ5
0	LKB1 signaling events(N)	0.0044	43	7	0.0001	0.000701822	TP53,STK11,TSC2,ESR1,YWHAE,HSP90AA1,YWHAZ
0	B cell activation(P)	0.006	59	8	0.0001	0.00077051	JUN,GRB2,CALM1,RAC1,HRAS,FOS,MAPK3,MAPK13
0	S1P1 pathway(N)	0.0019	19	5	0.0001	0.000846378	KDR,RAC1,VEGFA,GNAO1,MAPK3
0	Integrin-linked kinase signaling(N)	0.0046	45	7	0.0001	0.000927866	AKT1,JUN,RAC1,CCND1,RUVBL1,PXN,HSP90AA1
0	Circadian entrainment(K)	0.0099	97	10	0.0001	0.000959931	ADCY9,CALM1,FOS,ADCY1,CACNA1C,GNAO1,GNB3,GNG3,MAPK3,KCNJ5
0	Fc-epsilon receptor I signaling in mast cells(N)	0.0064	62	8	0.0001	0.000959931	AKT1,JUN,PTK2,GRB2,HRAS,FOS,PXN,MAPK3
0	Toxoplasmosis(K)	0.0122	119	11	0.0001	0.00103665	AKT1,IL10,ALOX5,STAT1,PPIF,GNAO1,ITGB1,LAMA2,MAPK3,IRGM,MAPK13
0	Thyroid hormone signaling pathway(K)	0.0122	119	11	0.0001	0.00103665	AKT1,TP53,HRAS,NCOA3,STAT1,CCND1,TSC2,NOTCH2,NOTCH1,ESR1,MAPK3
0	T cell activation(P)	0.0083	81	9	0.0001	0.00111431	AKT1,JUN,CD28,GRB2,CALM1,RAC1,HRAS,FOS,MAPK3
0	Choline metabolism in cancer(K)	0.0103	100	10	0.0001	0.00112079	AKT1,JUN,GRB2,WASL,RAC1,HRAS,FOS,PDGFRA,TSC2,MAPK3
0	Parkinson's disease(K)	0.0147	143	12	0.0002	0.00125915	ATP5H,ATP5E,COX7B,COX7C,COX8A,UQCR10,COX5B,PPIF,GNAL,ATP5G3,ATP5G2,NDUFS6
0	The citric acid (TCA) cycle and respiratory electron transport(R)	0.0148	144	12	0.0002	0.00134162	PDHX,ATP5H,ATP5E,COX7B,COX7C,COX8A,UQCR10,COX5B,ETFA,ATP5G3,ATP5G2,NDUFS6
0	Retrograde endocannabinoid signaling(K)	0.0106	103	10	0.0002	0.00141852	ADCY9,MGLL,ADCY1,CACNA1C,GNAO1,GNB3,GNG3,MAPK3,KCNJ5,MAPK13
0	Alzheimer's disease(K)	0.0172	168	13	0.0002	0.00142399	ATP5H,ATP5E,CALM1,COX7B,COX7C,COX8A,UQCR10,COX5B,CACNA1C,ATP5G3,ATP5G2,NDUFS6,MAPK3
0	Angiopoietin receptor Tie2-mediated signaling(N)	0.0051	50	7	0.0002	0.00142399	AKT1,PTK2,GRB2,RAC1,PXN,ITGB1,MAPK3
0	Huntington's disease(K)	0.0198	193	14	0.0002	0.00142399	CREB3L1,TP53,ATP5H,ATP5E,COX7B,COX7C,COX8A,UQCR10,COX5B,AP2S1,PPIF,ATP5G3,ATP5G2,NDUFS6
0	Trk receptor signaling mediated by PI3K and PLC-gamma(N)	0.0037	36	6	0.0002	0.00156831	AKT1,GRB2,HRAS,CCND1,YWHAE,YWHAZ
0	E-cadherin signaling in the nascent adherens junction(N)	0.0037	36	6	0.0002	0.00156831	AKT1,RAC1,CCND1,CDH1,RAP1A,ITGB7
0	Signaling events mediated by PRL(N)	0.0024	23	5	0.0002	0.00158738	RAC1,RHOC,ITGB1,PTP4A2,MAPK3
0	Signaling events mediated by Stem cell factor receptor (c-Kit)(N)	0.0053	52	7	0.0002	0.00173232	AKT1,GRB2,HRAS,STAT1,EPO,PTEN,MAPK3
0	GMCSF-mediated signaling events(N)	0.0038	37	6	0.0003	0.00181343	GRB2,HRAS,FOS,STAT1,YWHAZ,MAPK3
0	AP-1 transcription factor network(N)	0.0072	70	8	0.0003	0.00189427	TP53,JUN,TIMP1,IL10,FOS,CCND1,ESR1,PTEN
0	inhibition of cellular proliferation by gleevec(B)	0.0025	24	5	0.0003	0.00192733	AKT1,JUN,GRB2,FOS,STAT1
0	Gap junction(K)	0.0091	89	9	0.0003	0.0019415	CSNK1D,ADCY9,GRB2,TUBA1A,HRAS,ADCY1,TUBB4B,PDGFRA,MAPK3
0	Osteoclast differentiation(K)	0.0134	131	11	0.0003	0.00205061	AKT1,JUN,GRB2,RAC1,FOS,STAT1,IFNAR2,SQSTM1,CSF1R,MAPK3,MAPK13
0	mapkinase signaling pathway(B)	0.0055	54	7	0.0003	0.00211307	AKT1,JUN,RAC1,FOS,STAT1,MAPK3,MAPK13
0	B cell receptor signaling pathway(K)	0.0074	72	8	0.0003	0.00211307	AKT1,JUN,GRB2,RAC1,HRAS,FOS,INPPL1,MAPK3
0	VEGFR3 signaling in lymphatic endothelium(N)	0.0026	25	5	0.0003	0.00211307	AKT1,COL1A1,GRB2,ITGB1,MAPK3
0	S1P3 pathway(N)	0.0026	25	5	0.0003	0.00211307	AKT1,RAC1,VEGFA,GNAO1,MAPK3
0	GnRH signaling pathway(K)	0.0094	92	9	0.0004	0.00211307	ADCY9,JUN,GRB2,CALM1,HRAS,ADCY1,CACNA1C,MAPK3,MAPK13
0	Arrhythmogenic right ventricular cardiomyopathy (ARVC)(K)	0.0076	74	8	0.0004	0.0023409	CACNA1C,ITGB1,ITGB5,ITGB4,ITGB7,LAMA2,CACNG2,CACNG3
0	Validated targets of C-MYC transcriptional activation(N)	0.0076	74	8	0.0004	0.0023409	EIF4A1,TP53,PTMA,RUVBL1,PMAIP1,EIF4G1,HSP90AA1,HSPD1
0	S1P2 pathway(N)	0.0027	26	5	0.0004	0.00237436	JUN,RAC1,FOS,GNAO1,MAPK3
0	PI3 kinase pathway(P)	0.0027	26	5	0.0004	0.00237436	AKT1,GRB2,INPPL1,CCND1,PTEN
0	Pertussis(K)	0.0077	75	8	0.0004	0.00255551	JUN,CALM1,IL10,FOS,ITGB1,CXCL5,MAPK3,MAPK13
0	Bacterial invasion of epithelial cells(K)	0.0078	76	8	0.0005	0.00278586	PTK2,ARPC1B,WASL,RAC1,CDH1,PXN,ITGB1,MET
0	bcr signaling pathway(B)	0.0028	27	5	0.0005	0.0028143	AKT1,JUN,GRB2,RAC1,FOS
0	VEGFR1 specific signals(N)	0.0028	27	5	0.0005	0.0028143	AKT1,CALM1,VEGFA,HSP90AA1,MAPK3
0	pdgf signaling pathway(B)	0.0028	27	5	0.0005	0.0028143	AKT1,JUN,GRB2,FOS,STAT1
0	Dorso-ventral axis formation(K)	0.0028	27	5	0.0005	0.0028143	GRB2,ETS2,NOTCH2,NOTCH1,MAPK3
0	ATF-2 transcription factor network(N)	0.0059	58	7	0.0005	0.0028377	JUN,FOS,CCND1,PDGFRA,HBG2,ESR1,MAPK3
0	Glucocorticoid receptor regulatory network(N)	0.0079	77	8	0.0005	0.00303277	AKT1,TP53,JUN,FOS,SGK1,STAT1,HSP90AA1,MAPK3
0	Endocytosis(K)	0.0218	213	14	0.0005	0.00323586	KDR,PRKCI,RAB11FIP2,HRAS,AP2S1,IGF1R,PDGFRA,STAMBP,CSF1R,FGFR4,FGFR3,FGFR2,MET,PML
0	Cardiac muscle contraction(K)	0.008	78	8	0.0005	0.00329713	COX7B,COX7C,COX8A,UQCR10,COX5B,CACNA1C,CACNG2,CACNG3
0	mTOR signaling pathway(K)	0.0062	60	7	0.0006	0.00346062	AKT1,VEGFA,STK11,TSC2,PTEN,EIF4B,MAPK3
0	CXCR4-mediated signaling events(N)	0.0081	79	8	0.0006	0.00348972	AKT1,PTK2,RAC1,RHOC,RHOB,STAT1,PXN,GNAO1
0	vegf hypoxia and angiogenesis(B)	0.003	29	5	0.0006	0.00348972	KDR,AKT1,GRB2,VEGFA,VHL
0	Colorectal cancer(K)	0.0064	62	7	0.0007	0.00348972	AKT1,TP53,JUN,RAC1,FOS,CCND1,MAPK3
0	Hypertrophic cardiomyopathy (HCM)(K)	0.0085	83	8	0.0008	0.00409434	CACNA1C,ITGB1,ITGB5,ITGB4,ITGB7,LAMA2,CACNG2,CACNG3
0	Chagas disease (American trypanosomiasis)(K)	0.0107	104	9	0.0008	0.00418467	AKT1,JUN,IL10,FOS,ADCY1,GNAO1,GNAL,MAPK3,MAPK13
0	T cell receptor signaling pathway(K)	0.0107	104	9	0.0008	0.00418467	AKT1,JUN,CD28,GRB2,HRAS,IL10,FOS,MAPK3,MAPK13
0	Adrenergic signaling in cardiomyocytes(K)	0.0153	149	11	0.0008	0.00420748	CREB3L1,AKT1,ADCY9,CALM1,ADCY1,CACNA1C,CACNG2,CACNG3,MAPK3,PPP2R3A,MAPK13
0	EPHA2 forward signaling(N)	0.0018	18	4	0.0009	0.00450064	PTK2,GRB2,RAC1,INPPL1
0	VEGF signaling pathway(P)	0.0018	18	4	0.0009	0.00450064	KDR,AKT1,PTK2,PXN
0	tsp-1 induced apoptosis in microvascular endothelial cell(B)	0.0008	8	3	0.0009	0.00462402	AKT1,JUN,FOS
0	Pancreatic cancer(K)	0.0068	66	7	0.001	0.00500217	AKT1,TP53,RAC1,STAT1,VEGFA,CCND1,MAPK3
0	FoxO family signaling(N)	0.0049	48	6	0.001	0.0050031	AKT1,CSNK1D,SGK1,YWHAE,YWHAZ,CAT
0	Small cell lung cancer(K)	0.0088	86	8	0.001	0.00512848	AKT1,TP53,PTK2,CCND1,COL4A5,ITGB1,PTEN,LAMA2
0	Integration of energy metabolism(R)	0.0088	86	8	0.001	0.00512848	ADCY9,FASN,ADCY1,STK11,CACNA1C,RAP1A,GNB3,GNG3
0	Cholesterol biosynthesis(R)	0.0019	19	4	0.0011	0.00548733	NSDHL,SQLE,DHCR24,DHCR7
0	Validated transcriptional targets of TAp63 isoforms(N)	0.005	49	6	0.0011	0.00555497	DICER1,SHH,NQO1,PMAIP1,ITGB4,PML
0	Platelet activation(K)	0.0134	131	10	0.0011	0.00561542	AKT1,PRKCI,ADCY9,COL1A1,ADCY1,RAP1A,COL5A3,ITGB1,MAPK3,MAPK13
0	Alpha4 beta1 integrin signaling events(N)	0.0034	33	5	0.0011	0.00571812	PTK2,RAC1,PXN,ITGB1,YWHAZ
0	EPO signaling pathway(N)	0.0034	33	5	0.0011	0.00571812	GRB2,HRAS,STAT1,EPO,RAP1A
0	EPH-Ephrin signaling(R)	0.009	88	8	0.0012	0.00592699	KDR,PTK2,WASL,RAC1,HRAS,AP2S1,VEGFA,HSP90AA1
0	p53 signaling pathway(K)	0.007	68	7	0.0012	0.00593035	TP53,DDB2,CCND1,TSC2,PMAIP1,PTEN,RRM2
0	Oxidative phosphorylation(K)	0.0136	133	10	0.0013	0.00627905	ATP5H,ATP5E,COX7B,COX7C,COX8A,UQCR10,COX5B,ATP5G3,ATP5G2,NDUFS6
0	Steroid biosynthesis(K)	0.0021	20	4	0.0013	0.00655091	NSDHL,SQLE,DHCR24,DHCR7
0	SHP2 signaling(N)	0.0052	51	6	0.0014	0.00655091	KDR,GRB2,HRAS,STAT1,VEGFA,IGF1R
0	CDC42 signaling events(N)	0.0072	70	7	0.0014	0.00655091	JUN,ARPC1B,WASL,RAC1,HRAS,CDH1,MAPK3
0	IL2 signaling events mediated by PI3K(N)	0.0036	35	5	0.0015	0.00655091	AKT1,GRB2,CALM1,RAC1,HSP90AA1
0	Fc epsilon receptor (FCERI) signaling(R)	0.0329	321	17	0.0015	0.00655091	AKT1,JUN,CD28,GRB2,CALM1,RAC1,HRAS,FOS,PDGFRA,TSC2,FGF22,FGF17,FGFR4,FGFR3,FGFR2,PTEN,MAPK3
0	PDGFR-alpha signaling pathway(N)	0.0022	21	4	0.0016	0.00655091	JUN,GRB2,FOS,PDGFRA
0	Thyroid hormone synthesis(K)	0.0074	72	7	0.0016	0.00655091	CREB3L1,ADCY9,PAX8,CANX,ADCY1,HSP90B1,HSPA5
0	Intrinsic Pathway for Apoptosis(R)	0.0037	36	5	0.0017	0.00668347	AKT1,TP53,PMAIP1,YWHAE,YWHAZ
0	Leishmaniasis(K)	0.0075	73	7	0.0018	0.00707673	JUN,IL10,FOS,STAT1,ITGB1,MAPK3,MAPK13
0	IL2-mediated signaling events(N)	0.0055	54	6	0.0018	0.0072373	JUN,GRB2,HRAS,FOS,STAT1,MAPK3
0	egf signaling pathway(B)	0.0023	22	4	0.0019	0.00747566	AKT1,GRB2,STAT1,IGF1R
0	igf-1 signaling pathway(B)	0.0023	22	4	0.0019	0.00747566	JUN,GRB2,FOS,IGF1R
0	Signaling pathways regulating pluripotency of stem cells(K)	0.0146	142	10	0.002	0.00808373	AKT1,GRB2,HRAS,IGF1R,WNT5A,FGFR4,FGFR3,FGFR2,MAPK3,MAPK13
0	Non-small cell lung cancer(K)	0.0057	56	6	0.0022	0.0086659	AKT1,TP53,GRB2,HRAS,CCND1,MAPK3
0	Extracellular matrix organization(R)	0.0254	248	14	0.0022	0.00894064	KDR,COL1A1,SDC1,TIMP1,CDH1,COL4A5,FBLN1,CRTAP,COL5A3,ITGB1,ITGB5,ITGB4,ITGB7,LAMA2
0	AlphaE beta7 integrin cell surface interactions(N)	0.0003	3	2	0.0023	0.00926588	CDH1,ITGB7
0	Acute myeloid leukemia(K)	0.0058	57	6	0.0024	0.00945531	AKT1,GRB2,HRAS,CCND1,MAPK3,PML
0	mtor signaling pathway(B)	0.0025	24	4	0.0026	0.0102137	AKT1,PIN1,EIF4G1,PTEN
0	Hypoxia response via HIF activation(P)	0.0025	24	4	0.0026	0.0102137	AKT1,TXN,PTEN,VHL
0	transcription factor creb and its extracellular signals(B)	0.0025	24	4	0.0026	0.0102137	AKT1,GRB2,ADCY1,MAPK3
0	skeletal muscle hypertrophy is regulated via akt-mtor pathway(B)	0.0025	24	4	0.0026	0.0102137	AKT1,INPPL1,EIF4G1,PTEN
0	Alpha9 beta1 integrin signaling events(N)	0.0025	24	4	0.0026	0.0102137	RAC1,VEGFA,PXN,ITGB1
0	IFN-gamma pathway(N)	0.0041	40	5	0.0026	0.0105069	AKT1,CALM1,STAT1,RAP1A,MAPK3
0	Melanogenesis(K)	0.0104	101	8	0.0028	0.0110705	CREB3L1,ADCY9,CALM1,HRAS,ADCY1,WNT5A,GNAO1,MAPK3
0	repression of pain sensation by the transcriptional regulator dream(B)	0.0012	12	3	0.0029	0.0116626	AKT1,JUN,FOS
0	tpo signaling pathway(B)	0.0026	25	4	0.003	0.0118112	JUN,GRB2,FOS,STAT1
0	Shigellosis(K)	0.0063	61	6	0.0033	0.0129421	ARPC1B,WASL,RAC1,ITGB1,MAPK3,MAPK13
0	Validated nuclear estrogen receptor alpha network(N)	0.0063	61	6	0.0033	0.0129421	SET,JUN,NCOA3,CCND1,PDIA2,ESR1
0	Opioid Signalling(R)	0.0063	61	6	0.0033	0.0129421	ADCY9,PDE1A,CALM1,ADCY1,GNAO1,GNAL
0	Viral carcinogenesis(K)	0.0211	206	12	0.0035	0.0129421	CREB3L1,TP53,JUN,GRB2,RAC1,HRAS,CCND1,PXN,PMAIP1,YWHAE,YWHAZ,MAPK3
0	FOXA1 transcription factor network(N)	0.0044	43	5	0.0036	0.0129421	JUN,SHH,NCOA3,FOS,ESR1
0	Beta3 integrin cell surface interactions(N)	0.0044	43	5	0.0036	0.0129421	KDR,COL1A1,SDC1,VEGFA,COL4A5
0	calcium signaling by hbx of hepatitis b virus(B)	0.0013	13	3	0.0036	0.0129421	JUN,GRB2,FOS
0	trka receptor signaling pathway(B)	0.0013	13	3	0.0036	0.0129421	AKT1,GRB2,IGF1R
0	phosphorylation of mek1 by cdk5/p35 down regulates the map kinase pathway(B)	0.0013	13	3	0.0036	0.0129421	AKT1,NGFR,GRB2
0	multiple antiapoptotic pathways from igf-1r signaling lead to bad phosphorylation(B)	0.0013	13	3	0.0036	0.0129421	AKT1,GRB2,IGF1R
0	Toll-like receptor signaling pathway(K)	0.0109	106	8	0.0037	0.0129421	AKT1,JUN,RAC1,FOS,STAT1,IFNAR2,MAPK3,MAPK13
0	Downstream signaling in naïve CD8+ T cells(N)	0.0065	63	6	0.0038	0.0129421	JUN,CALM1,HRAS,FOS,IFNAR2,MAPK3
0	Integrin alphaIIb beta3 signaling(R)	0.0028	27	4	0.0039	0.0129421	AKT1,PTK2,GRB2,RAP1A
0	p53 pathway(P)	0.0045	44	5	0.0039	0.0129421	AKT1,TP53,DDB2,PTEN,PML
0	Heterotrimeric G-protein signaling pathway-Gq alpha and Go alpha mediated pathway(P)	0.0111	108	8	0.0041	0.0129421	PRKCI,RHOC,RAP1GAP,RAP1A,GNAO1,GNB3,GNG3,KCNJ5
0	RhoA signaling pathway(N)	0.0046	45	5	0.0043	0.0129421	JUN,FOS,MSN,ITGB1,PTEN
0	il-2 receptor beta chain in t cell activation(B)	0.0046	45	5	0.0043	0.0129421	AKT1,GRB2,FOS,CCND1,PIN1
0	Presenilin action in Notch and Wnt signaling(N)	0.0046	45	5	0.0043	0.0129421	JUN,FOS,CCND1,NOTCH1,MAPK3
0	Insulin Pathway(N)	0.0046	45	5	0.0043	0.0129421	AKT1,PRKCI,GRB2,HRAS,SGK1
0	Salmonella infection(K)	0.0088	86	7	0.0043	0.0130065	JUN,ARPC1B,WASL,RAC1,FOS,MAPK3,MAPK13
0	Amoebiasis(K)	0.0112	109	8	0.0044	0.0130703	PTK2,COL1A1,IL10,ADCY1,COL4A5,GNAL,COL5A3,LAMA2
0	fc epsilon receptor i signaling in mast cells(B)	0.0029	28	4	0.0044	0.0132087	AKT1,JUN,GRB2,FOS
0	MicroRNAs in cancer(K)	0.0304	297	15	0.0044	0.013294	DICER1,TP53,GRB2,HRAS,TNXB,VEGFA,CCND1,TNN,PDGFRA,NOTCH2,DNMT1,NOTCH1,FGFR3,PTEN,MET
0	Semaphorin interactions(R)	0.0067	65	6	0.0045	0.0133976	RAC1,RHOC,RHOB,ITGB1,HSP90AA1,MET
0	NCAM signaling for neurite out-growth(R)	0.0067	65	6	0.0045	0.0133976	PTK2,GRB2,HRAS,COL4A5,CACNA1C,MAPK3
0	ISG15 antiviral mechanism(R)	0.0067	65	6	0.0045	0.0133976	EIF4A1,STAT1,KPNA2,PIN1,EIF4G1,MAPK3
0	oxidative stress induced gene expression via nrf2(B)	0.0014	14	3	0.0045	0.0134262	KEAP1,JUN,FOS
0	Ras signaling in the CD4+ TCR pathway(N)	0.0014	14	3	0.0045	0.0134262	HRAS,FOS,MAPK3
0	TCR signaling in naïve CD4+ T cells(N)	0.0068	66	6	0.0048	0.0144073	AKT1,CD28,GRB2,HRAS,RAP1A,PTEN
0	Osteopontin-mediated events(N)	0.003	29	4	0.005	0.0149294	JUN,RAC1,FOS,MAPK3
0	Long-term potentiation(K)	0.0069	67	6	0.0052	0.0154719	CALM1,HRAS,ADCY1,CACNA1C,RAP1A,MAPK3
0	Progesterone-mediated oocyte maturation(K)	0.0091	89	7	0.0052	0.0156072	AKT1,ADCY9,ADCY1,IGF1R,HSP90AA1,MAPK3,MAPK13
0	atm signaling pathway(B)	0.0015	15	3	0.0054	0.0162362	AKT1,TP53,JUN
0	Nectin adhesion pathway(N)	0.0031	30	4	0.0056	0.0167944	PTK2,RAC1,CDH1,RAP1A
0	Hedgehog signaling events mediated by Gli proteins(N)	0.0049	48	5	0.0056	0.0169055	LGALS3,AKT1,CSNK1D,SHH,GNAO1
0	Posttranslational regulation of adherens junction stability and dissassembly(N)	0.0049	48	5	0.0056	0.0169055	RAC1,HRAS,IGF1R,CDH1,MET
0	Serotonergic synapse(K)	0.0117	114	8	0.0057	0.0169756	HRAS,ALOX5,CACNA1C,GNAO1,GNB3,GNG3,MAPK3,KCNJ5
0	t cell receptor signaling pathway(B)	0.005	49	5	0.0061	0.018398	AKT1,JUN,GRB2,RAC1,FOS
0	keratinocyte differentiation(B)	0.005	49	5	0.0061	0.018398	AKT1,JUN,GRB2,FOS,ETS2
0	Insulin signaling pathway(K)	0.0145	141	9	0.0062	0.0187361	AKT1,PRKCI,FASN,GRB2,CALM1,HRAS,INPPL1,TSC2,MAPK3
0	DAG and IP3 signaling(R)	0.0032	31	4	0.0063	0.0188087	ADCY9,PDE1A,CALM1,ADCY1
0	Fc epsilon RI signaling pathway(K)	0.0072	70	6	0.0063	0.0190124	AKT1,GRB2,RAC1,HRAS,MAPK3,MAPK13
0	bone remodeling(B)	0.0016	16	3	0.0065	0.019374	AKT1,FOS,IFNAR2
0	Rap1 signalling(R)	0.0016	16	3	0.0065	0.019374	RAP1GAP,RAP1A,YWHAZ
0	LPA4-mediated signaling events(N)	0.0016	16	3	0.0065	0.019374	ADCY9,ADCY1,GNAL
0	the igf-1 receptor and longevity(B)	0.0016	16	3	0.0065	0.019374	AKT1,GRB2,CAT
0	role of pi3k subunit p85 in regulation of actin organization and cell migration(B)	0.0016	16	3	0.0065	0.019374	ARPC1B,RAC1,IGF1R
0	Morphine addiction(K)	0.0095	93	7	0.0066	0.01966	ADCY9,PDE1A,ADCY1,GNAO1,GNB3,GNG3,KCNJ5
0	Netrin-mediated signaling events(N)	0.0033	32	4	0.007	0.0209775	PTK2,WASL,RAC1,MAPK3
0	phospholipids as signalling intermediaries(B)	0.0033	32	4	0.007	0.0209775	AKT1,GRB2,RAC1,ADCY1
0	Syndecan-1-mediated signaling events(N)	0.0017	17	3	0.0076	0.0228488	SDC1,MET,MAPK3
0	Beta5 beta6 beta7 and beta8 integrin cell surface interactions(N)	0.0017	17	3	0.0076	0.0228488	SDC1,ITGB5,ITGB7
0	hypoxia-inducible factor in the cardivascular system(B)	0.0017	17	3	0.0076	0.0228488	JUN,VEGFA,VHL
0	Adherens junction(K)	0.0075	73	6	0.0077	0.0231086	WASL,RAC1,IGF1R,CDH1,MET,MAPK3
0	Chronic myeloid leukemia(K)	0.0075	73	6	0.0077	0.0231086	AKT1,TP53,GRB2,HRAS,CCND1,MAPK3
0	Inflammation mediated by chemokine and cytokine signaling pathway(P)	0.0075	73	6	0.0077	0.0231086	AKT1,GRB2,RHOC,GNB3,PTEN,ITGB7
0	cAMP signaling pathway(K)	0.0205	200	11	0.0077	0.0232485	CREB3L1,AKT1,ADCY9,JUN,CALM1,RAC1,FOS,ADCY1,CACNA1C,RAP1A,MAPK3
0	HIF-2-alpha transcription factor network(N)	0.0034	33	4	0.0078	0.0233054	KDR,VEGFA,EPO,VHL
0	integrin signaling pathway(B)	0.0034	33	4	0.0078	0.0233054	AKT1,PTK2,GRB2,ITGB1
0	Trk receptor signaling mediated by the MAPK pathway(N)	0.0034	33	4	0.0078	0.0233054	HRAS,FOS,RAP1A,MAPK3
0	Role of Calcineurin-dependent NFAT signaling in lymphocytes(N)	0.0053	52	5	0.0078	0.0234285	CALM1,KPNA2,YWHAE,YWHAZ,MAPK3
0	Huntington disease(P)	0.0124	121	8	0.008	0.0238656	AKT1,TP53,JUN,ARPC1B,WASL,RAC1,FOS,TUBB4B
0	TCR signaling in naïve CD8+ T cells(N)	0.0054	53	5	0.0084	0.0252985	AKT1,CD28,GRB2,HRAS,RAP1A
0	angiotensin ii mediated activation of jnk pathway via pyk2 dependent signaling(B)	0.0035	34	4	0.0086	0.0257971	JUN,GRB2,RAC1,FOS
0	map kinase inactivation of smrt corepressor(B)	0.0018	18	3	0.0089	0.0258177	AKT1,GRB2,RAC1
0	Regulation of cytoplasmic and nuclear SMAD2/3 signaling(N)	0.0018	18	3	0.0089	0.0258177	CALM1,KPNA2,MAPK3
0	mets affect on macrophage differentiation(B)	0.0018	18	3	0.0089	0.0258177	JUN,FOS,ETS2
0	AMPK signaling pathway(K)	0.0127	124	8	0.0091	0.0258177	CREB3L1,AKT1,FASN,IGF1R,STK11,CCND1,TSC2,PPP2R3A
0	Asparagine N-linked glycosylation(R)	0.0078	76	6	0.0093	0.0258177	ALG9,PREB,RPN1,CANX,B4GALT1,B4GALT4
0	Internalization of ErbB1(N)	0.0036	35	4	0.0095	0.0258177	PTK2,GRB2,HRAS,STAMBP
0	CXCR3-mediated signaling events(N)	0.0036	35	4	0.0095	0.0258177	AKT1,HRAS,GNAO1,MAPK3
0	signal transduction through il1r(B)	0.0036	35	4	0.0095	0.0258177	AKT1,JUN,FOS,PEBP1
0	Class I PI3K signaling events mediated by Akt(N)	0.0036	35	4	0.0095	0.0258177	AKT1,YWHAE,HSP90AA1,YWHAZ
0	Non-alcoholic fatty liver disease (NAFLD)(K)	0.0155	151	9	0.0095	0.0258177	AKT1,JUN,COX7B,COX7C,RAC1,COX8A,UQCR10,COX5B,NDUFS6
0	Regulation of nuclear SMAD2/3 signaling(N)	0.0079	77	6	0.0098	0.0258177	AKT1,JUN,IL10,FOS,ESR1,ITGB5
0	tumor suppressor arf inhibits ribosomal biogenesis(B)	0.0019	19	3	0.0103	0.0258177	AKT1,TP53,RAC1
0	Hypoxic and oxygen homeostasis regulation of HIF-1-alpha(N)	0.0019	19	3	0.0103	0.0258177	TP53,HSP90AA1,VHL
0	Platelet Aggregation (Plug Formation)(R)	0.0038	37	4	0.0114	0.0258177	AKT1,PTK2,GRB2,RAP1A
0	role of brca1 brca2 and atr in cancer susceptibility(B)	0.0021	20	3	0.0118	0.0258177	AKT1,TP53,FANCA
0	HIF-1 signaling pathway(K)	0.0109	106	7	0.0128	0.0258177	AKT1,TIMP1,VEGFA,EPO,IGF1R,VHL,MAPK3
0	Direct p53 effectors(N)	0.0135	132	8	0.0129	0.0258177	TP53,JUN,DDB2,TSC2,PMAIP1,PTEN,MET,PML
0	Validated targets of C-MYC transcriptional repression(N)	0.006	59	5	0.0129	0.0258177	CCND1,WNT5A,TSC2,ITGB1,ITGB4
0	Viral myocarditis(K)	0.006	59	5	0.0129	0.0258177	CD28,RAC1,CCND1,EIF4G1,LAMA2
0	E-cadherin signaling in keratinocytes(N)	0.0022	21	3	0.0134	0.0268411	AKT1,RAC1,CDH1
0	p38 signaling mediated by MAPKAP kinases(N)	0.0022	21	3	0.0134	0.0268411	TSC2,YWHAE,YWHAZ
0	Hepatitis C(K)	0.0136	133	8	0.0134	0.0268655	AKT1,TP53,GRB2,HRAS,STAT1,IFNAR2,MAPK3,MAPK13
0	Interleukin-3, 5 and GM-CSF signaling(R)	0.004	39	4	0.0136	0.0272386	GRB2,HRAS,INPPL1,YWHAZ
0	Response to elevated platelet cytosolic Ca2+(R)	0.0085	83	6	0.0138	0.0275692	CALM1,TIMP1,STX4,VEGFA,HSPA5,SRGN
0	Tryptophan metabolism(K)	0.0041	40	4	0.0148	0.0296114	TDO2,IDO1,ECHS1,CAT
0	Oxidative stress response(P)	0.0041	40	4	0.0148	0.0296114	TXN,JUN,STAT1,MAPK13
0	Membrane Trafficking(R)	0.0139	136	8	0.0152	0.0303039	AKT1,PREB,CALM1,RAC1,VAMP7,STX4,YWHAE,YWHAZ
0	cell cycle: g1/s check point(B)	0.0023	22	3	0.0152	0.0303468	AKT1,TP53,CCND1
0	regulation of eif-4e and p70s6 kinase(B)	0.0023	22	3	0.0152	0.0303468	AKT1,EIF4G1,PTEN
0	ifn alpha signaling pathway(B)	0.0008	8	2	0.0153	0.0305316	STAT1,IFNAR2
0	TNF signaling pathway(K)	0.0113	110	7	0.0153	0.0306547	CREB3L1,AKT1,JUN,FOS,CXCL5,MAPK3,MAPK13
0	ErbB signaling pathway(K)	0.0089	87	6	0.017	0.0339207	AKT1,JUN,PTK2,GRB2,HRAS,MAPK3
0	influence of ras and rho proteins on g1 to s transition(B)	0.0024	23	3	0.017	0.0340987	AKT1,RAC1,CCND1
0	Stabilization and expansion of the E-cadherin adherens junction(N)	0.0043	42	4	0.0174	0.0347391	STX4,IGF1R,CDH1,MET
0	Oocyte meiosis(K)	0.0116	113	7	0.0175	0.0349501	ADCY9,CALM1,ADCY1,IGF1R,YWHAE,YWHAZ,MAPK3
0	Oxidative Stress Induced Senescence(R)	0.0066	64	5	0.0177	0.0353771	TP53,TXN,JUN,FOS,MAPK3
0	Interleukin-2 signaling(R)	0.0044	43	4	0.0187	0.0374979	GRB2,HRAS,INPPL1,MAPK3
0	EGFR-dependent Endothelin signaling events(N)	0.0009	9	2	0.019	0.0380613	GRB2,HRAS
0	overview of telomerase protein component gene htert transcriptional regulation(B)	0.0009	9	2	0.019	0.0380613	TP53,ESR1
0	pertussis toxin-insensitive ccr5 signaling in macrophage(B)	0.0009	9	2	0.019	0.0380613	JUN,FOS
0	btg family proteins and cell cycle regulation(B)	0.0009	9	2	0.019	0.0380613	TP53,CCND1
0	GABAergic synapse(K)	0.0092	90	6	0.0196	0.0393	ADCY9,ADCY1,CACNA1C,GNAO1,GNB3,GNG3
0	HTLV-I infection(K)	0.0267	260	12	0.0197	0.0393815	AKT1,ADCY9,TP53,JUN,HRAS,FOS,CANX,ADCY1,ETS2,CCND1,PDGFRA,WNT5A
0	Glutamatergic synapse(K)	0.0119	116	7	0.0198	0.0396539	ADCY9,ADCY1,CACNA1C,GNAO1,GNB3,GNG3,MAPK3
0	Beta1 integrin cell surface interactions(N)	0.0068	66	5	0.0199	0.039778	COL1A1,VEGFA,COL4A5,ITGB1,LAMA2
0	HIF-1-alpha transcription factor network(N)	0.0068	66	5	0.0199	0.039778	AKT1,JUN,FOS,VEGFA,EPO
0	GPVI-mediated activation cascade(R)	0.0045	44	4	0.0202	0.0403889	AKT1,GRB2,RAC1,RHOB
0	Fc gamma R-mediated phagocytosis(K)	0.0093	91	6	0.0206	0.0412151	AKT1,ARPC1B,WASL,RAC1,INPPL1,MAPK3
0	mcalpain and friends in cell motility(B)	0.0026	25	3	0.0212	0.0423468	GRB2,RAC1,ITGB1
0	links between pyk2 and map kinases(B)	0.0026	25	3	0.0212	0.0423468	JUN,GRB2,RAC1
0	Glyoxylate and dicarboxylate metabolism(K)	0.0026	25	3	0.0212	0.0423468	MUT,PCCB,CAT
0	ras-independent pathway in nk cell-mediated cytotoxicity(B)	0.0026	25	3	0.0212	0.0423468	AKT1,CD28,RAC1
0	Regulation of Hypoxia-inducible Factor (HIF) by oxygen(R)	0.0026	25	3	0.0212	0.0423468	VEGFA,EPO,VHL
0	C-MYC pathway(N)	0.0026	25	3	0.0212	0.0423468	RUVBL1,PIN1,PML
0	Cortocotropin releasing factor receptor signaling pathway(P)	0.0026	25	3	0.0212	0.0423468	GNAL,GNB3,GNG3
0	Leukocyte transendothelial migration(K)	0.0121	118	7	0.0215	0.0430254	PTK2,RAC1,PXN,RAP1A,MSN,ITGB1,MAPK13
0	Amphetamine addiction(K)	0.007	68	5	0.0223	0.0445235	CREB3L1,JUN,CALM1,FOS,CACNA1C
0	p53 pathway by glucose deprivation(P)	0.001	10	2	0.0231	0.046285	AKT1,TP53
0	rb tumor suppressor/checkpoint signaling in response to dna damage(B)	0.001	10	2	0.0231	0.046285	AKT1,TP53
0	Ubiquinone and other terpenoid-quinone biosynthesis(K)	0.001	10	2	0.0231	0.046285	VKORC1,NQO1
0	VEGF and VEGFR signaling network(N)	0.001	10	2	0.0231	0.046285	KDR,VEGFA
0	TNF receptor signaling pathway(N)	0.0047	46	4	0.0233	0.0465734	PRKCI,TXN,STAT1,SQSTM1
0	Glycosphingolipid biosynthesis - lacto and neolacto series(K)	0.0027	26	3	0.0234	0.0468444	FUT2,B4GALT1,B4GALT4
0	5HT2 type receptor mediated signaling pathway(P)	0.0027	26	3	0.0234	0.0468444	CACNA1C,GNB3,GNG3
0	Vasopressin regulates renal water homeostasis via Aquaporins(R)	0.0027	26	3	0.0234	0.0468444	ADCY9,RAB11FIP2,ADCY1
0	Cell junction organization(R)	0.0071	69	5	0.0235	0.0470282	PRKCI,CDH1,PXN,ITGB1,ITGB4
1	Platelet activation(K)	0.0134	131	17	0	4.55122e-05	MYLK,AKT3,PRKACA,BTK,PIK3R1,PLCB4,COL11A1,PRKX,GNAI1,ITPR1,ITPR2,ITPR3,RASGRP1,GNAS,FGA,SRC,FYN
1	Cholinergic synapse(K)	0.0116	113	14	0	0.00032229	CREB3L4,AKT3,PRKACA,PIK3R1,JAK2,PLCB4,PRKX,GNAI1,ITPR1,ITPR2,ITPR3,BCL2,CAMK2D,FYN
1	Focal adhesion(K)	0.0212	207	19	0	0.00032229	MYLK,AKT3,PDGFA,PIK3R1,FN1,VAV3,FIGF,COL11A1,SPP1,TNC,CCND2,BCL2,CRK,SRC,LAMA4,LAMA3,THBS1,CDC42,FYN
1	Estrogen signaling pathway(K)	0.0103	100	13	0	0.00032229	CREB3L4,AKT3,PRKACA,PIK3R1,PLCB4,PRKX,GNAI1,ITPR1,ITPR2,ITPR3,HSPA8,GNAS,SRC
1	GnRH signaling pathway(K)	0.0094	92	12	0	0.000393327	PRKACA,PLCB4,PRKX,ITPR1,ITPR2,ITPR3,PLD1,PLD2,GNAS,CAMK2D,SRC,CDC42
1	Toxoplasmosis(K)	0.0122	119	14	0	0.00032229	AKT3,PIK3R1,HLA-DRB5,HLA-DRB3,HLA-DRB1,JAK2,IFNGR2,TLR4,HLA-DQB1,GNAI1,HSPA8,BCL2,LAMA4,LAMA3
1	Oxytocin signaling pathway(K)	0.0163	159	15	0	0.00066029	MYLK,PRKACA,PIK3R1,NFATC1,PLCB4,PRKX,PTGS2,GNAI1,ITPR1,ITPR2,ITPR3,MAP2K5,GNAS,CAMK2D,SRC
1	Gastric acid secretion(K)	0.0077	75	11	0	0.000393327	MYLK,PRKACA,PLCB4,PRKX,GNAI1,ITPR1,ITPR2,ITPR3,SLC9A1,GNAS,CAMK2D
1	PI3K-Akt signaling pathway(K)	0.0356	347	24	0	0.000510404	CREB3L4,AKT3,PDGFA,PIK3R1,FN1,JAK2,TLR4,FIGF,PHLPP1,COL11A1,SPP1,TNC,FGF2,CCND2,G6PC,CCNE1,RHEB,BCL2,PPP2R5E,LAMA4,LAMA3,THBS1,MTOR,TEK
1	Costimulation by the CD28 family(R)	0.0064	62	10	0	0.000393327	MAPKAP1,PIK3R1,HLA-DRB5,HLA-DRB3,HLA-DRB1,HLA-DQB1,SRC,CDC42,FYN,MTOR
1	Proteoglycans in cancer(K)	0.0209	204	18	0	0.000401897	AKT3,PRKACA,PIK3R1,FN1,TLR4,PRKX,WNT7B,FGF2,ITPR1,ITPR2,ITPR3,SLC9A1,WNT1,CAMK2D,SRC,THBS1,CDC42,MTOR
1	Angiopoietin receptor Tie2-mediated signaling(N)	0.0051	50	9	0	0.000405535	PIK3R1,FN1,F2,FGF2,PLD2,FES,CRK,FYN,TEK
1	Signalling by NGF(R)	0.028	273	21	0	0.000440431	ATF1,PRKACA,MAPKAP1,PDGFA,PIK3R1,CLTA,AP2A1,JAK2,VAV3,PHLPP1,FGF2,PSEN2,ITPR1,ITPR2,ITPR3,MAP2K5,CASP2,CRK,SRC,FYN,MTOR
1	Dopaminergic synapse(K)	0.0134	131	14	0	0.000440431	CREB3L4,AKT3,PRKACA,TH,PLCB4,PRKX,GNAI1,KIF5C,ITPR1,ITPR2,ITPR3,GNAS,PPP2R5E,CAMK2D
1	Signaling by EGFR(R)	0.0176	172	17	0	0.00032229	PRKACA,MAPKAP1,PDGFA,PIK3R1,CLTA,AP2A1,JAK2,PHLPP1,FGF2,ADAM10,ITPR1,ITPR2,ITPR3,SRC,CDC42,FYN,MTOR
1	Pathways in cancer(K)	0.0408	398	26	0	0.000542836	AKT3,PRKACA,PDGFA,PIK3R1,FN1,PLCB4,FIGF,PRKX,PTGS2,GNAI1,WNT7B,FGF2,CCNE1,PLD1,RASGRP1,WNT1,GNAS,BCL2,TRAF2,AXIN2,CRK,LAMA4,LAMA3,CDC42,E2F2,MTOR
1	Signaling by PDGF(R)	0.0179	175	16	0	0.000557336	PRKACA,MAPKAP1,PDGFA,PIK3R1,JAK2,PHLPP1,SPP1,FGF2,ITPR1,ITPR2,ITPR3,CRK,SRC,THBS1,FYN,MTOR
1	Alpha-synuclein signaling(N)	0.0031	30	7	0	0.00057226	TH,PLD1,PLD2,SRC,FYN,SNCA,STUB1
1	Signaling by VEGF(R)	0.0106	103	13	0	0.00032229	MAPKAP1,PIK3R1,JAK2,VAV3,FIGF,ITPR1,ITPR2,ITPR3,CRK,SRC,CDC42,FYN,MTOR
1	Thyroid hormone synthesis(K)	0.0074	72	10	0	0.000704614	CREB3L4,PRKACA,PLCB4,PRKX,PDIA4,ITPR1,ITPR2,ITPR3,GNAS,GPX7
1	Gap junction(K)	0.0091	89	11	0	0.000744087	PRKACA,PDGFA,PLCB4,PRKX,GNAI1,ITPR1,ITPR2,ITPR3,MAP2K5,GNAS,SRC
1	Alpha4 beta1 integrin signaling events(N)	0.0034	33	7	0	0.000841917	PRKACA,FN1,ARF6,SPP1,CRK,SRC,THBS1
1	Protein processing in endoplasmic reticulum(K)	0.0172	168	15	0	0.0010129	SAR1B,DERL1,MAP3K5,PDIA4,VCP,HSPA8,BCL2,UFD1L,MAN1A1,TRAF2,DNAJB1,UBQLN2,STUB1,P4HB,SEC24D
1	DAP12 interactions(R)	0.0176	172	15	0	0.00123651	PRKACA,B2M,BTK,MAPKAP1,PDGFA,PIK3R1,JAK2,VAV3,PHLPP1,FGF2,ITPR1,ITPR2,ITPR3,FYN,MTOR
1	Lipid digestion, mobilization, and transport(R)	0.005	49	8	0	0.00124441	PRKACA,SAR1B,MTTP,APOE,APOB,LPL,APOA2,P4HB
1	Signaling by ERBB2(R)	0.0159	155	14	0.0001	0.0014394	PRKACA,MAPKAP1,PDGFA,PIK3R1,JAK2,PHLPP1,FGF2,ITPR1,ITPR2,ITPR3,SRC,FYN,MTOR,STUB1
1	Inflammatory mediator regulation of TRP channels(K)	0.0101	99	11	0.0001	0.00146048	PRKACA,PIK3R1,PLCB4,PRKX,F2RL1,ITPR1,ITPR2,ITPR3,GNAS,CAMK2D,SRC
1	C-MYB transcription factor network(N)	0.0084	82	10	0.0001	0.00146048	ANPEP,GATA3,CLTA,PTGS2,COPA,CCNB1,WNT1,HSPA8,BCL2,CEBPB
1	Integrin signalling pathway(P)	0.0162	158	14	0.0001	0.00157258	PIK3R1,FN1,ARF1,ARF6,COL11A1,MICALL1,MAP3K5,ARL1,ARPC2,RND3,CRK,SRC,CDC42,FYN
1	Small cell lung cancer(K)	0.0088	86	10	0.0001	0.00198885	AKT3,PIK3R1,FN1,PTGS2,CCNE1,BCL2,TRAF2,LAMA4,LAMA3,E2F2
1	Fat digestion and absorption(K)	0.0042	41	7	0.0001	0.00226129	MTTP,APOB,PLA2G12A,PPAP2B,AGPAT1,AGPAT2,PLA2G2A
1	HIF-1 signaling pathway(K)	0.0109	106	11	0.0001	0.00230179	AKT3,PIK3R1,EDN1,IFNGR2,TLR4,BCL2,GAPDH,CAMK2D,MTOR,PFKL,TEK
1	MHC class II antigen presentation(R)	0.0091	89	10	0.0001	0.00230358	SAR1B,HLA-DRB5,HLA-DRB3,HLA-DRB1,LGMN,ARF1,CLTA,AP2A1,HLA-DQB1,SEC24D
1	Interferon gamma signaling(R)	0.0074	72	9	0.0001	0.00230358	B2M,HLA-A,HLA-DRB5,HLA-DRB3,HLA-DRB1,JAK2,IFNGR2,HLA-DQB1,CAMK2D
1	Endocytosis(K)	0.0218	213	16	0.0001	0.00261465	HLA-A,VPS28,ARF1,CLTA,AP2A1,ARF6,CHMP4A,ADRB2,PLD1,PLD2,HSPA8,ARRB1,ARAP1,CHMP6,SRC,CDC42
1	Fc gamma R-mediated phagocytosis(K)	0.0093	91	10	0.0001	0.00261465	AKT3,PIK3R1,VAV3,ARF6,PLD1,PLD2,ARPC2,PPAP2B,CRK,CDC42
1	Adrenergic signaling in cardiomyocytes(K)	0.0153	149	13	0.0001	0.00261764	CREB3L4,AKT3,PRKACA,PIK3R1,PLCB4,PRKX,GNAI1,ADRB2,SLC9A1,GNAS,BCL2,PPP2R5E,CAMK2D
1	TNF signaling pathway(K)	0.0113	110	11	0.0001	0.00261764	CREB3L4,AKT3,PIK3R1,EDN1,PTGS2,MAP3K5,CXCL2,TRAF2,CEBPB,CCL2,CFLAR
1	Arf1 pathway(N)	0.0021	20	5	0.0002	0.00316701	ARF1,CLTA,AP2A1,COPA,PLD2
1	Syndecan-4-mediated signaling events(N)	0.0033	32	6	0.0002	0.00316701	FN1,F2,TNC,FGF2,LAMA3,THBS1
1	Measles(K)	0.0137	134	12	0.0002	0.00316701	AKT3,PIK3R1,JAK2,IKBKE,IFNGR2,TLR9,CD46,TLR4,CCND2,CCNE1,HSPA8,FYN
1	Parkinson disease(P)	0.0063	61	8	0.0002	0.00316701	TH,GPR37,CCNE1,PLD2,HSPA8,FYN,SNCA,STUB1
1	Signaling by FGFR(R)	0.0159	155	13	0.0002	0.00316701	PRKACA,MAPKAP1,PDGFA,PIK3R1,JAK2,PHLPP1,FGF2,ITPR1,ITPR2,ITPR3,SRC,FYN,MTOR
1	Antigen processing and presentation(K)	0.008	78	9	0.0002	0.00316701	B2M,HLA-A,HLA-DRB5,HLA-DRB3,HLA-DRB1,LGMN,HLA-DQB1,TAP1,HSPA8
1	cAMP signaling pathway(K)	0.0205	200	15	0.0002	0.00325838	CREB3L4,AKT3,PRKACA,PIK3R1,NFATC1,VAV3,PRKX,GNAI1,ADRB2,PLD1,SLC9A1,PLD2,GNAS,PDE4D,CAMK2D
1	Glutamatergic synapse(K)	0.0119	116	11	0.0002	0.00325838	PRKACA,GLUL,PLCB4,PRKX,GNAI1,ITPR1,ITPR2,ITPR3,PLD1,PLD2,GNAS
1	CXCR4-mediated signaling events(N)	0.0081	79	9	0.0002	0.00325838	MAPKAP1,HLA-DRB1,JAK2,GNAI1,CRK,SRC,CDC42,FYN,MTOR
1	Sphingolipid metabolism(K)	0.0048	47	7	0.0002	0.00337698	SGPL1,SPTLC1,SPTLC2,CERS4,PPAP2B,CERS2,GLA
1	Epstein-Barr virus infection(K)	0.0207	202	15	0.0002	0.00354044	PSMD2,AKT3,PRKACA,HLA-A,PIK3R1,HLA-DRB5,HLA-DRB3,HLA-DRB1,HLA-DQB1,PRKX,HSPA8,BCL2,NFKBIE,TRAF2,POLR2I
1	ErbB1 downstream signaling(N)	0.0103	100	10	0.0003	0.00386198	ATF1,MAPKAP1,PLD1,SLC9A1,PLD2,MAP2K5,ARPC2,SRC,CDC42,MTOR
1	Neurotrophin signaling pathway(K)	0.0123	120	11	0.0003	0.00395433	AKT3,PIK3R1,SORT1,MAP3K5,PSEN2,MAP2K5,BCL2,NFKBIE,CRK,CAMK2D,CDC42
1	Melanogenesis(K)	0.0104	101	10	0.0003	0.00395433	CREB3L4,PRKACA,EDN1,PLCB4,PRKX,GNAI1,WNT7B,WNT1,GNAS,CAMK2D
1	Class I PI3K signaling events mediated by Akt(N)	0.0036	35	6	0.0003	0.00395433	AKT3,PRKACA,MAPKAP1,MAP3K5,SRC,MTOR
1	antigen processing and presentation(B)	0.0005	5	3	0.0003	0.00395433	B2M,HLA-A,HLA-DRB1
1	Inflammatory bowel disease (IBD)(K)	0.0068	66	8	0.0003	0.0041927	GATA3,HLA-DRB5,NFATC1,HLA-DRB3,HLA-DRB1,IFNGR2,TLR4,HLA-DQB1
1	Beta1 integrin cell surface interactions(N)	0.0068	66	8	0.0003	0.0041927	FN1,COL11A1,SPP1,TNC,FGA,LAMA4,LAMA3,THBS1
1	Cocaine addiction(K)	0.0051	50	7	0.0003	0.00423478	CREB3L4,PRKACA,TH,PRKX,GNAI1,GNAS,GPSM1
1	Metabolic pathways(K)	0.1244	1214	50	0.0004	0.00423939	ANPEP,GLUL,ACSL4,ACSL3,GBGT1,CES1,PTDSS1,SGPL1,B4GALNT1,TH,ADO,SPTLC1,SPTLC2,HYAL2,PLCB4,PIGA,DLD,PTGS2,NMNAT2,DHRS3,DHRS4,TM7SF2,CNDP2,G6PC,ACLY,PLD1,PLD2,ATP6V1D,P4HA1,B4GALT3,FTCD,MAN1A1,CERS4,PLA2G12A,HMGCS1,PPAP2B,GAPDH,CERS2,NDUFB8,AGPAT1,AGPAT2,UGT1A9,POLR2I,CDIPT,UGT1A6,B3GAT3,GALNT1,PLA2G2A,ASS1,PFKL
1	Chagas disease (American trypanosomiasis)(K)	0.0107	104	10	0.0004	0.00440875	AKT3,PIK3R1,IFNGR2,PLCB4,TLR9,TLR4,GNAI1,GNAS,CCL2,CFLAR
1	Chemokine signaling pathway(K)	0.0194	189	14	0.0004	0.00440875	AKT3,PRKACA,PIK3R1,JAK2,VAV3,PLCB4,PRKX,GNAI1,ARRB1,CXCL2,CRK,SRC,CDC42,CCL2
1	HTLV-I infection(K)	0.0267	260	17	0.0004	0.00440875	ATF1,AKT3,PRKACA,IL15RA,HLA-A,PDGFA,PIK3R1,HLA-DRB5,NFATC1,HLA-DRB3,HLA-DRB1,HLA-DQB1,PRKX,WNT7B,CCND2,WNT1,E2F2
1	Integration of energy metabolism(R)	0.0088	86	9	0.0004	0.00440875	PRKACA,ACLY,ITPR1,ITPR2,ITPR3,GNAS,SNAP25,AGPAT1,KCNJ11
1	Insulin secretion(K)	0.0088	86	9	0.0004	0.00440875	CREB3L4,PRKACA,PLCB4,PRKX,ITPR3,GNAS,SNAP25,CAMK2D,KCNJ11
1	Alpha9 beta1 integrin signaling events(N)	0.0025	24	5	0.0004	0.0044525	FN1,FIGF,SPP1,TNC,SRC
1	Platelet Aggregation (Plug Formation)(R)	0.0038	37	6	0.0004	0.00446044	FN1,F2,RASGRP1,FGA,CRK,SRC
1	Adipocytokine signaling pathway(K)	0.0072	70	8	0.0005	0.00512891	AKT3,ACSL4,ACSL3,JAK2,G6PC,NFKBIE,TRAF2,MTOR
1	Glypican 1 network(N)	0.0026	25	5	0.0005	0.00512891	FGF2,PRNP,SRC,FYN,PLA2G2A
1	Sphingolipid metabolism(R)	0.0055	54	7	0.0005	0.00512891	SGPL1,SPTLC1,SPTLC2,CERS4,PPAP2B,CERS2,GLA
1	Amoebiasis(K)	0.0112	109	10	0.0005	0.00536772	PRKACA,PIK3R1,FN1,PLCB4,TLR4,COL11A1,PRKX,GNAS,LAMA4,LAMA3
1	Salivary secretion(K)	0.0092	90	9	0.0006	0.0055341	PRKACA,PLCB4,PRKX,ITPR1,ITPR2,ITPR3,ADRB2,SLC9A1,GNAS
1	Endothelin signaling pathway(P)	0.0056	55	7	0.0006	0.00570963	AKT3,EDN1,PLCB4,PTGS2,ITPR1,ITPR2,ITPR3
1	Leishmaniasis(K)	0.0075	73	8	0.0006	0.00608379	HLA-DRB5,HLA-DRB3,HLA-DRB1,JAK2,IFNGR2,TLR4,HLA-DQB1,PTGS2
1	Arf6 downstream pathway(N)	0.0015	15	4	0.0006	0.00608379	ARF1,ARF6,PLD1,PLD2
1	Influenza A(K)	0.018	176	13	0.0006	0.00608379	AKT3,PIK3R1,HLA-DRB5,HLA-DRB3,HLA-DRB1,JAK2,IKBKE,IFNGR2,TLR4,HLA-DQB1,HSPA8,DNAJB1,CCL2
1	Extracellular matrix organization(R)	0.0254	248	16	0.0007	0.00608379	PDGFA,SERPINH1,FN1,COL11A1,SPP1,TNC,PLOD2,FGF2,ADAM10,PPIB,FGA,VCAN,LAMA4,LAMA3,THBS1,P4HB
1	Integrin alphaIIb beta3 signaling(R)	0.0028	27	5	0.0007	0.00617525	FN1,RASGRP1,FGA,CRK,SRC
1	Glycerophospholipid metabolism(K)	0.0095	93	9	0.0007	0.00627041	PTDSS1,PLD1,PLD2,PLA2G12A,PPAP2B,AGPAT1,AGPAT2,CDIPT,PLA2G2A
1	Tuberculosis(K)	0.0182	178	13	0.0007	0.00638573	AKT3,HLA-DRB5,HLA-DRB3,HLA-DRB1,JAK2,IFNGR2,TLR9,TLR4,HLA-DQB1,BCL2,CEBPB,CAMK2D,SRC
1	Membrane Trafficking(R)	0.0139	136	11	0.0008	0.00723831	VPS28,SAR1B,ARF1,CLTA,CHMP4A,COPA,HSPA8,ARRB1,CHMP6,SRC,SEC24D
1	Ras signaling pathway(K)	0.0234	228	15	0.0008	0.00733703	AKT3,PRKACA,PDGFA,PIK3R1,ARF6,FIGF,PRKX,FGF2,PLD1,RASGRP1,PLD2,PLA2G12A,CDC42,PLA2G2A,TEK
1	FOXA2 and FOXA3 transcription factor networks(N)	0.0044	43	6	0.0009	0.0079345	F2,NR3C1,G6PC,HMGCS1,CEBPB,KCNJ11
1	Beta3 integrin cell surface interactions(N)	0.0044	43	6	0.0009	0.0079345	FN1,SPP1,TNC,FGA,LAMA4,THBS1
1	prion pathway(B)	0.0017	17	4	0.001	0.00797296	PRNP,BCL2,LAMA4,LAMA3
1	Herpes simplex infection(K)	0.019	185	13	0.001	0.00803213	HLA-A,HLA-DRB5,SRPK1,HLA-DRB3,HLA-DRB1,JAK2,IKBKE,IFNGR2,TLR9,HLA-DQB1,TAP1,TRAF2,CCL2
1	Opioid Signalling(R)	0.0063	61	7	0.001	0.00830498	PRKACA,PLCB4,GNAI1,ITPR1,ITPR2,ITPR3,PDE4D
1	Vascular smooth muscle contraction(K)	0.0124	121	10	0.0012	0.00940033	MYLK,PRKACA,PLCB4,PRKX,ITPR1,ITPR2,ITPR3,GNAS,PLA2G12A,PLA2G2A
1	Signaling events mediated by VEGFR1 and VEGFR2(N)	0.0065	63	7	0.0012	0.00997845	PRKACA,PIK3R1,ARF1,FES,SRC,CDC42,FYN
1	Alzheimer's disease(K)	0.0172	168	12	0.0014	0.0108691	APOE,IDE,PLCB4,ADAM10,PSEN2,ITPR1,ITPR2,LPL,ITPR3,GAPDH,NDUFB8,SNCA
1	mTOR signaling pathway(N)	0.0066	64	7	0.0014	0.0109086	RRAGB,MAPKAP1,CCNE1,PLD1,PLD2,RHEB,MTOR
1	Integrins in angiogenesis(N)	0.0048	47	6	0.0014	0.0110667	PIK3R1,FN1,VAV3,SPP1,FGF2,SRC
1	Retrograde endocannabinoid signaling(K)	0.0106	103	9	0.0014	0.0112619	PRKACA,PLCB4,PRKX,PTGS2,GNAI1,ITPR1,ITPR2,ITPR3,ABHD6
1	Endocrine and other factor-regulated calcium reabsorption(K)	0.0049	48	6	0.0015	0.0115952	PRKACA,CLTA,AP2A1,PLCB4,PRKX,GNAS
1	HIV-1 Nef: Negative effector of Fas and TNF-alpha(N)	0.0034	33	5	0.0017	0.0115952	MAP3K5,BCL2,CASP2,TRAF2,CFLAR
1	Long-term potentiation(K)	0.0069	67	7	0.0018	0.0123467	PRKACA,PLCB4,PRKX,ITPR1,ITPR2,ITPR3,CAMK2D
1	ECM-receptor interaction(K)	0.0089	87	8	0.0019	0.0131305	FN1,COL11A1,SPP1,TNC,LAMA4,LAMA3,THBS1,SV2A
1	Glycerophospholipid biosynthesis(R)	0.007	68	7	0.0019	0.0134101	PLD1,PLD2,PLA2G12A,AGPAT1,AGPAT2,CDIPT,PLA2G2A
1	EPH-Ephrin signaling(R)	0.009	88	8	0.002	0.0140839	AP2A1,VAV3,ADAM10,PSEN2,ARPC2,SRC,CDC42,FYN
1	CXCR3-mediated signaling events(N)	0.0036	35	5	0.0021	0.0149427	MAPKAP1,GNAI1,ARRB1,SRC,MTOR
1	Signaling mediated by p38-alpha and p38-beta(N)	0.0036	35	5	0.0021	0.0149427	ATF1,GDI1,PTGS2,SLC9A1,CEBPB
1	Prostate cancer(K)	0.0091	89	8	0.0022	0.0150911	CREB3L4,AKT3,PDGFA,PIK3R1,CCNE1,BCL2,E2F2,MTOR
1	AP-1 transcription factor network(N)	0.0072	70	7	0.0022	0.0153551	HLA-A,NFATC1,TH,EDN1,NR3C1,DMTF1,CCL2
1	Class I MHC mediated antigen processing & presentation(R)	0.0092	90	8	0.0023	0.0153551	PSMD2,B2M,HLA-A,SAR1B,PSMB8,TAP1,ERAP2,SEC24D
1	Rheumatoid arthritis(K)	0.0092	90	8	0.0023	0.0153551	HLA-DRB5,HLA-DRB3,HLA-DRB1,TLR4,HLA-DQB1,ATP6V1D,CCL2,TEK
1	Cellular response to heat stress(R)	0.0037	36	5	0.0024	0.0153551	VCP,HSPA8,CAMK2D,DNAJB1,MTOR
1	E-cadherin signaling in the nascent adherens junction(N)	0.0037	36	5	0.0024	0.0153551	PIK3R1,ARF6,CRK,SRC,CDC42
1	Effects of PIP2 hydrolysis(R)	0.0023	22	4	0.0025	0.0153551	ITPR1,ITPR2,ITPR3,RASGRP1
1	Viral carcinogenesis(K)	0.0211	206	13	0.0026	0.0153551	CREB3L4,PRKACA,HLA-A,HPN,PIK3R1,PRKX,CCND2,CCNE1,TRAF2,GTF2A2,SRC,CDC42,DNAJA3
1	Oocyte meiosis(K)	0.0116	113	9	0.0026	0.0156801	PRKACA,PRKX,CCNE1,ITPR1,ITPR2,ITPR3,CCNB1,PPP2R5E,CAMK2D
1	ErbB2/ErbB3 signaling events(N)	0.0038	37	5	0.0027	0.0162388	PRKACA,JAK2,SRC,CDC42,MTOR
1	Vibrio cholerae infection(K)	0.0055	54	6	0.0028	0.0165119	PRKACA,ARF1,PRKX,PDIA4,ATP6V1D,GNAS
1	Serotonergic synapse(K)	0.0117	114	9	0.0028	0.0166131	PRKACA,PLCB4,PRKX,PTGS2,GNAI1,ITPR1,ITPR2,ITPR3,GNAS
1	Signaling by SCF-KIT(R)	0.014	137	10	0.0029	0.0172531	MAPKAP1,PDGFA,PIK3R1,JAK2,PHLPP1,FGF2,FES,SRC,FYN,MTOR
1	Legionellosis(K)	0.0056	55	6	0.003	0.018056	SAR1B,ARF1,TLR4,VCP,HSPA8,CXCL2
1	Allograft rejection(K)	0.0039	38	5	0.003	0.0181833	HLA-A,HLA-DRB5,HLA-DRB3,HLA-DRB1,HLA-DQB1
1	Class I PI3K signaling events(N)	0.0039	38	5	0.003	0.0181833	BTK,ARF1,ARF6,SRC,FYN
1	Rap1 signaling pathway(K)	0.0216	211	13	0.0031	0.0187908	AKT3,PDGFA,PIK3R1,PLCB4,FIGF,GNAI1,FGF2,GNAS,CRK,SRC,THBS1,CDC42,TEK
1	Wnt signaling pathway(K)	0.0142	139	10	0.0032	0.0188066	PRKACA,NFATC1,PLCB4,PRKX,WIF1,WNT7B,CCND2,WNT1,AXIN2,CAMK2D
1	Interleukin-3, 5 and GM-CSF signaling(R)	0.004	39	5	0.0034	0.0188066	PRKACA,PIK3R1,JAK2,CRK,FYN
1	Pancreatic secretion(K)	0.0098	96	8	0.0034	0.0188066	PLCB4,ITPR1,ITPR2,ITPR3,SLC9A1,GNAS,PLA2G12A,PLA2G2A
1	Bacterial invasion of epithelial cells(K)	0.0078	76	7	0.0035	0.0188066	PIK3R1,FN1,CLTA,ARPC2,CRK,SRC,CDC42
1	Circadian entrainment(K)	0.0099	97	8	0.0036	0.0188066	PRKACA,PLCB4,PRKX,GNAI1,ITPR1,ITPR3,GNAS,CAMK2D
1	Thyroid hormone signaling pathway(K)	0.0122	119	9	0.0037	0.0188066	AKT3,PRKACA,PIK3R1,PLCB4,PRKX,SLC9A1,RHEB,SRC,MTOR
1	Regulation of actin cytoskeleton(K)	0.022	215	13	0.0037	0.0188066	MYLK,PIP4K2C,PDGFA,PIK3R1,FN1,VAV3,F2,FGF2,SLC9A1,ARPC2,CRK,SRC,CDC42
1	IFN-gamma pathway(N)	0.0041	40	5	0.0038	0.0188066	PIK3R1,JAK2,CEBPB,CAMK2D,MTOR
1	Cell surface interactions at the vascular wall(R)	0.01	98	8	0.0038	0.0192333	PIK3R1,APOB,FN1,F2,PROC,SRC,FYN,TEK
1	cGMP-PKG signaling pathway(K)	0.0171	167	11	0.0039	0.0195745	MYLK,CREB3L4,AKT3,PIK3R1,NFATC1,PLCB4,GNAI1,ITPR1,ITPR2,ITPR3,ADRB2
1	VEGFR3 signaling in lymphatic endothelium(N)	0.0026	25	4	0.004	0.019924	PIK3R1,FN1,FIGF,CRK
1	Nongenotropic Androgen signaling(N)	0.0026	25	4	0.004	0.019924	PIK3R1,GNAI1,SRC,CDC42
1	S1P3 pathway(N)	0.0026	25	4	0.004	0.019924	AKT3,JAK2,GNAI1,SRC
1	B cell activation(P)	0.006	59	6	0.0042	0.0211083	BTK,NFATC1,VAV3,ITPR1,ITPR2,ITPR3
1	Viral myocarditis(K)	0.006	59	6	0.0042	0.0211083	HLA-A,HLA-DRB5,HLA-DRB3,HLA-DRB1,HLA-DQB1,FYN
1	Gastrin-CREB signalling pathway via PKC and MAPK(R)	0.0199	194	12	0.0043	0.0216168	PIK3R1,NTSR1,JAK2,EDN1,F2,PLCB4,F2RL1,ITPR1,ITPR2,ITPR3,RASGRP1,RGS19
1	Choline metabolism in cancer(K)	0.0103	100	8	0.0043	0.0216661	AKT3,PDGFA,PIK3R1,PLD1,PLD2,RHEB,PPAP2B,MTOR
1	Hepatitis B(K)	0.015	146	10	0.0045	0.0223599	CREB3L4,AKT3,PIK3R1,NFATC1,IKBKE,TLR4,CCNE1,BCL2,SRC,E2F2
1	Long-term depression(K)	0.0062	60	6	0.0046	0.0228707	PLCB4,GNAI1,ITPR1,ITPR2,ITPR3,GNAS
1	Graft-versus-host disease(K)	0.0043	42	5	0.0046	0.0230524	HLA-A,HLA-DRB5,HLA-DRB3,HLA-DRB1,HLA-DQB1
1	T cell activation(P)	0.0083	81	7	0.005	0.0247976	AKT3,B2M,PIK3R1,NFATC1,VAV3,ITPR1,CDC42
1	Phosphatidylinositol signaling system(K)	0.0083	81	7	0.005	0.0247976	PIP4K2C,PIK3R1,PLCB4,ITPR1,ITPR2,ITPR3,CDIPT
1	Ether lipid metabolism(K)	0.0044	43	5	0.0051	0.0254126	PLD1,PLD2,PLA2G12A,PPAP2B,PLA2G2A
1	IL3-mediated signaling events(N)	0.0028	27	4	0.0052	0.0260689	PRKACA,PIK3R1,JAK2,CEBPB
1	Endothelins(N)	0.0064	62	6	0.0053	0.0267176	JAK2,EDN1,GNAI1,SLC9A1,CRK,SRC
1	T cell receptor signaling pathway(K)	0.0107	104	8	0.0054	0.02717	AKT3,PIK3R1,NFATC1,VAV3,RASGRP1,NFKBIE,CDC42,FYN
1	Type I diabetes mellitus(K)	0.0045	44	5	0.0056	0.02717	HLA-A,HLA-DRB5,HLA-DRB3,HLA-DRB1,HLA-DQB1
1	adp-ribosylation factor(B)	0.0029	28	4	0.0059	0.02717	ARF1,CLTA,COPA,ARAP1
1	MAPK signaling pathway(K)	0.0263	257	14	0.0064	0.02717	AKT3,PRKACA,PDGFA,NFATC1,PRKX,FGF2,MAP3K5,RASGRP1,MAP2K5,HSPA8,ARRB1,TRAF2,CRK,CDC42
1	Glioma(K)	0.0067	65	6	0.0067	0.02717	AKT3,PDGFA,PIK3R1,CAMK2D,E2F2,MTOR
1	Calcium signaling pathway(K)	0.0185	180	11	0.0067	0.02717	MYLK,PRKACA,NTSR1,PLCB4,PRKX,ITPR1,ITPR2,ITPR3,ADRB2,GNAS,CAMK2D
1	Heterotrimeric G-protein signaling pathway-Gq alpha and Go alpha mediated pathway(P)	0.0111	108	8	0.0068	0.02717	CLTA,PLCB4,ITPR1,ITPR2,ITPR3,RASGRP1,GPSM1,RGS19
1	Apoptosis(K)	0.0088	86	7	0.0068	0.02717	AKT3,PRKACA,PIK3R1,PRKX,BCL2,TRAF2,CFLAR
1	Direct p53 effectors(N)	0.0135	132	9	0.007	0.0281665	SPP1,GDF15,RFWD2,TAP1,CCNB1,BCL2,VCAN,E2F2,ARID3A
1	Nectin adhesion pathway(N)	0.0031	30	4	0.0075	0.029983	PIK3R1,CRK,SRC,CDC42
1	beta-catenin independent WNT signaling(R)	0.0114	111	8	0.0079	0.0316316	PSMD2,NFATC1,AP2A1,PSMB8,ITPR1,ITPR2,ITPR3,WNT1
1	Posttranslational regulation of adherens junction stability and dissassembly(N)	0.0049	48	5	0.008	0.0318622	ARF6,ADAM10,SRC,CDC42,FYN
1	Intestinal immune network for IgA production(K)	0.0049	48	5	0.008	0.0318622	IL15RA,HLA-DRB5,HLA-DRB3,HLA-DRB1,HLA-DQB1
1	role of pi3k subunit p85 in regulation of actin organization and cell migration(B)	0.0016	16	3	0.0081	0.0325207	PDGFA,ARPC2,CDC42
1	Amphetamine addiction(K)	0.007	68	6	0.0082	0.0328793	CREB3L4,PRKACA,TH,PRKX,GNAS,CAMK2D
1	DAG and IP3 signaling(R)	0.0032	31	4	0.0084	0.0335271	PRKACA,ITPR1,ITPR2,ITPR3
1	Asthma(K)	0.0032	31	4	0.0084	0.0335271	HLA-DRB5,HLA-DRB3,HLA-DRB1,HLA-DQB1
1	EPHA forward signaling(N)	0.0032	31	4	0.0084	0.0335271	VAV3,CRK,SRC,FYN
1	NF-kappa B signaling pathway(K)	0.0093	91	7	0.0091	0.0363478	BTK,TLR4,PTGS2,BCL2,CXCL2,TRAF2,CFLAR
1	roles of ß arrestin dependent recruitment of src kinases in gpcr signaling(B)	0.0033	32	4	0.0093	0.0373349	EDN1,F2,ADRB2,SRC
1	Netrin-mediated signaling events(N)	0.0033	32	4	0.0093	0.0373349	PIK3R1,SRC,CDC42,FYN
1	Syndecan-2-mediated signaling events(N)	0.0033	32	4	0.0093	0.0373349	PRKACA,FN1,SRC,LAMA3
1	CDC42 signaling events(N)	0.0072	70	6	0.0094	0.0375496	PIK3R1,PLD1,ARPC2,SRC,CDC42,MTOR
1	Thrombin signalling through proteinase activated receptors (PARs)(R)	0.0017	17	3	0.0096	0.0382969	F2,ARRB1,SRC
1	Signaling by Insulin receptor(R)	0.0118	115	8	0.0096	0.0385801	PIK3R1,JAK2,TLR9,FGF2,ATP6V1D,RHEB,CRK,MTOR
1	SHP2 signaling(N)	0.0052	51	5	0.0102	0.0406213	PRKACA,PIK3R1,JAK2,GNAI1,TEK
1	EPO signaling pathway(N)	0.0034	33	4	0.0104	0.0410176	BTK,PIK3R1,JAK2,BCL2
1	Cell cycle(P)	0.0006	6	2	0.0104	0.0410176	CCND2,CCNE1
1	B cell receptor signaling pathway(K)	0.0074	72	6	0.0107	0.0410176	AKT3,BTK,PIK3R1,NFATC1,VAV3,NFKBIE
1	Prolactin signaling pathway(K)	0.0074	72	6	0.0107	0.0410176	AKT3,PIK3R1,TH,JAK2,CCND2,SRC
1	PIP3 activates AKT signaling(R)	0.0096	94	7	0.0107	0.0410176	MAPKAP1,PDGFA,PIK3R1,PHLPP1,FGF2,FYN,MTOR
1	Platelet homeostasis(R)	0.0053	52	5	0.011	0.0410176	APOB,ITPR1,ITPR2,ITPR3,GNAS
1	Signaling events mediated by PTP1B(N)	0.0053	52	5	0.011	0.0410176	PIK3R1,JAK2,CRK,SRC,FYN
1	Caspase cascade in apoptosis(N)	0.0053	52	5	0.011	0.0410176	SATB1,BCL2,CASP4,CASP2,TRAF2
1	Regulation of cholesterol biosynthesis by SREBP (SREBF)(R)	0.0053	52	5	0.011	0.0410176	SAR1B,SREBF2,TM7SF2,HMGCS1,SEC24D
1	EPHA2 forward signaling(N)	0.0018	18	3	0.0112	0.0410176	PIK3R1,VAV3,SRC
1	Arf6 trafficking events(N)	0.0035	34	4	0.0114	0.0410176	ARF6,ADRB2,PLD1,PLD2
1	African trypanosomiasis(K)	0.0035	34	4	0.0114	0.0410176	PLCB4,TLR9,F2RL1,LAMA4
1	Autoimmune thyroid disease(K)	0.0054	53	5	0.0118	0.0410176	HLA-A,HLA-DRB5,HLA-DRB3,HLA-DRB1,HLA-DQB1
1	Arf6 signaling events(N)	0.0036	35	4	0.0126	0.0410176	ARF6,ADRB2,ARRB1,SRC
1	Gamma carboxylation, hypusine formation and arylsulfatase activation(R)	0.0036	35	4	0.0126	0.0410176	F2,F7,PROC,EIF5A
1	Huntington disease(P)	0.0124	121	8	0.0128	0.0410176	AKT3,ARF1,CLTA,AP2A1,ARF6,ARL1,GAPDH,CDC42
1	cystic fibrosis transmembrane conductance regulator (cftr) and beta 2 adrenergic receptor (b2ar) pathway(B)	0.0019	19	3	0.0129	0.0410176	EDN1,F2,ADRB2
1	Signaling by ERBB4(R)	0.0151	147	9	0.0135	0.0410176	MAPKAP1,PDGFA,PIK3R1,JAK2,PHLPP1,FGF2,PSEN2,FYN,MTOR
1	Glycerolipid metabolism(K)	0.0056	55	5	0.0137	0.0410176	LPL,PPAP2B,AGPAT1,AGPAT2,GLA
1	Validated transcriptional targets of AP1 family members Fra1 and Fra2(N)	0.0037	36	4	0.0138	0.0415077	NFATC1,DMTF1,LAMA3,CCL2
1	Prion diseases(K)	0.0037	36	4	0.0138	0.0415077	PRKACA,PRKX,PRNP,FYN
1	stat3 signaling pathway(B)	0.0007	7	2	0.0139	0.0417678	JAK2,MTOR
1	AMPK signaling pathway(K)	0.0127	124	8	0.0146	0.0437221	CREB3L4,AKT3,PIK3R1,G6PC,RHEB,PPP2R5E,MTOR,PFKL
1	Metabolism of amino acids and derivatives(R)	0.0153	149	9	0.0146	0.0437263	PSMD2,GLUL,TH,DLD,PSMB8,CNDP2,SQRDL,FTCD,ASS1
1	GMCSF-mediated signaling events(N)	0.0038	37	4	0.0151	0.0454287	PRKACA,PIK3R1,JAK2,CCL2
1	EPHB forward signaling(N)	0.0039	38	4	0.0165	0.0495758	PIK3R1,CRK,SRC,CDC42
2	cGMP-PKG signaling pathway(K)	0.0171	167	13	0	0.000170903	CREB3L2,NFATC4,RHOA,PLCB3,GNAI2,PPP1CC,MAP2K2,CREB3,PIK3CA,SLC25A4,ROCK1,ATP1A3,MAPK1
2	Estrogen signaling pathway(K)	0.0103	100	12	0	3.36117e-05	CREB3L2,PRKCD,PLCB3,GNAI2,NRAS,MAP2K2,FKBP4,SHC1,HSP90AB1,CREB3,PIK3CA,MAPK1
2	HIF-1 signaling pathway(K)	0.0109	106	12	0	3.48482e-05	HIF1A,CDKN1A,CDKN1B,ALDOA,MAP2K2,RPS6,EIF4EBP1,SLC2A1,PIK3CA,MKNK1,MAPK1,EGF
2	ErbB signaling pathway(K)	0.0089	87	11	0	3.48482e-05	MYC,CDKN1A,CDKN1B,NRAS,PAK6,MAP2K2,SHC1,EIF4EBP1,PIK3CA,MAPK1,EGF
2	Insulin signaling pathway(K)	0.0145	141	13	0	7.58934e-05	PRKAG2,NRAS,TRIP10,PPP1CC,MAP2K2,RPS6,SHC1,EIF4EBP1,PIK3CA,MKNK1,PHKG2,MAPK1,PTPN1
2	Viral carcinogenesis(K)	0.0211	206	15	0	0.000134603	CREB3L2,CDKN1A,CDKN1B,SYK,RHOA,NRAS,CCND3,GTF2E2,NFKB2,CDK4,TBP,CREB3,PIK3CA,HDAC5,MAPK1
2	Oxytocin signaling pathway(K)	0.0163	159	12	0	0.000282929	NFATC4,CDKN1A,PRKAG2,RHOA,PLCB3,GNAI2,NRAS,PPP1CC,MAP2K2,PIK3CA,ROCK1,MAPK1
2	PI3K-Akt signaling pathway(K)	0.0356	347	27	0	8.86892e-09	MYC,CREB3L2,CDC37,COL1A2,CDKN1A,CDKN1B,SYK,KIT,NRAS,COL3A1,CCND3,MAP2K2,RPS6,F2R,IFNAR1,FOXO3,EIF4EBP1,CDK4,GNB5,HSP90AB1,GHR,PPP2R5A,CREB3,PIK3CA,PPP2R3C,MAPK1,EGF
2	Prostate cancer(K)	0.0091	89	10	0	0.00015743	CREB3L2,CDKN1A,CDKN1B,NRAS,MAP2K2,HSP90AB1,CREB3,PIK3CA,MAPK1,EGF
2	Endometrial cancer(K)	0.0053	52	8	0	0.00015743	MYC,NRAS,MAP2K2,FOXO3,ILK,PIK3CA,MAPK1,EGF
2	IL2-mediated signaling events(N)	0.0055	54	8	0	0.00016848	MYC,SYK,RHOA,NRAS,MAP2K2,SHC1,PIK3CA,MAPK1
2	Bladder cancer(K)	0.0039	38	7	0	0.00016848	MYC,CDKN1A,NRAS,MAP2K2,CDK4,MAPK1,EGF
2	Chronic myeloid leukemia(K)	0.0075	73	9	0	0.00016848	MYC,CDKN1A,CDKN1B,NRAS,MAP2K2,SHC1,CDK4,PIK3CA,MAPK1
2	Signaling by EGFR(R)	0.0176	172	13	0	0.00018635	PRKCD,CDKN1A,CDKN1B,KIT,NRAS,MAP2K2,SHC1,FOXO4,FOXO3,PIK3CA,MAPK1,CSK,EGF
2	PDGFR-beta signaling pathway(N)	0.0123	120	11	0	0.00018635	USP6NL,MYC,PRKCD,SFN,RHOA,NRAS,MAP2K2,SHC1,MAPK1,CSK,PTPN1
2	DAP12 interactions(R)	0.0176	172	13	0	0.00018635	PRKCD,CDKN1A,CDKN1B,SYK,KIT,NRAS,MAP2K2,SHC1,FOXO4,FOXO3,PIK3CA,MAPK1,EGF
2	Signaling by ERBB2(R)	0.0159	155	13	0	0.000134603	PRKCD,CDC37,CDKN1A,CDKN1B,KIT,NRAS,MAP2K2,SHC1,FOXO4,FOXO3,PIK3CA,MAPK1,EGF
2	Hepatitis B(K)	0.015	146	12	0	0.00018635	MYC,CREB3L2,NFATC4,CDKN1A,CDKN1B,NRAS,MAP2K2,IFNAR1,CDK4,CREB3,PIK3CA,MAPK1
2	Signaling by ERBB4(R)	0.0151	147	12	0	0.000188418	CDKN1A,CDKN1B,KIT,NRAS,MAP2K2,SHC1,FOXO4,FOXO3,GHR,PIK3CA,MAPK1,EGF
2	B cell activation(P)	0.006	59	8	0	0.00019669	PRKCD,NFATC4,SYK,NRAS,MAP2K2,NFKB2,PIK3CA,MAPK1
2	Pathways in cancer(K)	0.0408	398	20	0	0.000206998	MYC,HIF1A,CDKN1A,CDKN1B,RHOA,PLCB3,KIT,GNAI2,NRAS,MAP2K2,F2R,NFKB2,CDK4,GNB5,HSP90AB1,SLC2A1,PIK3CA,ROCK1,MAPK1,EGF
2	PAR1-mediated thrombin signaling events(N)	0.0044	43	7	0	0.000206998	PRKCD,RHOA,PLCB3,GNAI2,F2R,PIK3CA,ROCK1
2	Interleukin-2 signaling(R)	0.0044	43	7	0	0.000206998	SYK,NRAS,MAP2K2,SHC1,PIK3CA,MAPK1,PTPN6
2	EGF receptor (ErbB1) signaling pathway(N)	0.003	29	6	0	0.000239654	NRAS,SHC1,MAPK1,PTPN1,EGF,PTPN6
2	Signaling events mediated by VEGFR1 and VEGFR2(N)	0.0065	63	8	0	0.000246053	PRKCD,RHOA,MAP2K2,HSP90AB1,PIK3CA,ROCK1,MAPK1,PTPN6
2	Platelet activation(K)	0.0134	131	11	0	0.000254921	COL1A2,SYK,RHOA,PLCB3,GNAI2,COL3A1,PPP1CC,F2R,PIK3CA,ROCK1,MAPK1
2	Signaling by FGFR(R)	0.0159	155	13	0	0.000134603	PRKCD,CDKN1A,CDKN1B,KIT,NRAS,MAP2K2,SHC1,FOXO4,FOXO3,PIK3CA,MKNK1,MAPK1,EGF
2	Glioma(K)	0.0067	65	8	0	0.000282929	CDKN1A,NRAS,MAP2K2,SHC1,CDK4,PIK3CA,MAPK1,EGF
2	Central carbon metabolism in cancer(K)	0.0069	67	8	0	0.000335694	MYC,HIF1A,KIT,NRAS,MAP2K2,SLC2A1,PIK3CA,MAPK1
2	Signaling by SCF-KIT(R)	0.014	137	11	0	0.000336271	CDKN1A,CDKN1B,KIT,NRAS,MAP2K2,FOXO4,FOXO3,PIK3CA,MAPK1,EGF,PTPN6
2	Trk receptor signaling mediated by PI3K and PLC-gamma(N)	0.0037	36	6	0	0.000592393	PRKCD,SFN,NRAS,SHC1,FOXO3,PIK3CA
2	Signaling by PDGF(R)	0.0179	175	12	0	0.000597306	PRKCD,CDKN1A,CDKN1B,KIT,NRAS,MAP2K2,FOXO4,FOXO3,PIK3CA,FURIN,MAPK1,EGF
2	Thromboxane A2 receptor signaling(N)	0.0055	54	7	0	0.000597306	PRKCD,SYK,RHOA,GNAI2,GNB5,ROCK1,EGF
2	GMCSF-mediated signaling events(N)	0.0038	37	6	0	0.00065465	SYK,NRAS,MAP2K2,SHC1,PIK3CA,MAPK1
2	Non-small cell lung cancer(K)	0.0057	56	7	0	0.000710689	NRAS,MAP2K2,FOXO3,CDK4,PIK3CA,MAPK1,EGF
2	Acute myeloid leukemia(K)	0.0058	57	7	0	0.000793763	MYC,KIT,NRAS,MAP2K2,EIF4EBP1,PIK3CA,MAPK1
2	T cell receptor signaling pathway(K)	0.0107	104	9	0.0001	0.000927625	RHOA,NRAS,PAK6,MAP2K2,CDK4,PIK3CA,MALT1,MAPK1,PTPN6
2	T cell activation(P)	0.0083	81	8	0.0001	0.000980143	HLA-DQA1,NFATC4,NRAS,MAP2K2,NFKB2,PIK3CA,MAPK1,CSK
2	FoxO signaling pathway(K)	0.0136	133	10	0.0001	0.00107796	CDKN1A,CDKN1B,PRKAG2,NRAS,MAP2K2,FOXO4,FOXO3,PIK3CA,MAPK1,EGF
2	Plasma membrane estrogen receptor signaling(N)	0.0043	42	6	0.0001	0.00110429	RHOA,PLCB3,GNAI2,NRAS,SHC1,PIK3CA
2	Endothelins(N)	0.0064	62	7	0.0001	0.0011147	PRKCD,COL1A2,PLCB3,GNAI2,COL3A1,MAP2K2,MAPK1
2	BCR signaling pathway(N)	0.0067	65	7	0.0001	0.00149087	SYK,SHC1,PIK3CA,MALT1,MAPK1,CSK,PTPN6
2	Insulin Pathway(N)	0.0046	45	6	0.0001	0.00150558	TRIP10,SHC1,FOXO3,EIF4EBP1,PIK3CA,PTPN1
2	Renal cell carcinoma(K)	0.0068	66	7	0.0001	0.00152793	HIF1A,NRAS,PAK6,MAP2K2,SLC2A1,PIK3CA,MAPK1
2	Epstein-Barr virus infection(K)	0.0207	202	12	0.0001	0.0016545	PSMD4,MYC,HLA-DQA1,CDKN1A,CDKN1B,SYK,GTF2E2,NFKB2,HSPB1,TBP,PIK3CA,HDAC5
2	Integrins in angiogenesis(N)	0.0048	47	6	0.0001	0.00166254	CDKN1B,RHOA,ILK,PIK3CA,ROCK1,MAPK1
2	Signaling by Type 1 Insulin-like Growth Factor 1 Receptor (IGF1R)(R)	0.0093	91	8	0.0001	0.00166254	PRKAG2,NRAS,MAP2K2,RPS6,SHC1,EIF4EBP1,PIK3CA,MAPK1
2	Proteoglycans in cancer(K)	0.0209	204	12	0.0001	0.0016824	MYC,HIF1A,CDKN1A,RHOA,NRAS,PPP1CC,MAP2K2,RPS6,PIK3CA,ROCK1,MAPK1,PTPN6
2	Ceramide signaling pathway(N)	0.0049	48	6	0.0001	0.00177582	MYC,PRKCD,CTSD,MAP2K2,MAPK1,EGF
2	Focal adhesion(K)	0.0212	207	12	0.0001	0.00177582	COL1A2,RHOA,PAK6,COL3A1,PPP1CC,CCND3,SHC1,ILK,PIK3CA,ROCK1,MAPK1,EGF
2	Signalling by NGF(R)	0.028	273	14	0.0001	0.00178408	PRKCD,CDKN1A,CDKN1B,RHOA,KIT,NRAS,MAP2K2,SHC1,FOXO4,FOXO3,PIK3CA,FURIN,MAPK1,EGF
2	Thyroid hormone signaling pathway(K)	0.0122	119	9	0.0001	0.00179653	MYC,HIF1A,PLCB3,NRAS,MAP2K2,SLC2A1,PIK3CA,ATP1A3,MAPK1
2	S Phase(R)	0.0122	119	9	0.0001	0.00179653	PSMD4,MYC,PSME2,CDKN1A,CDKN1B,RPA1,LIG1,CDK7,CDK4
2	Adrenergic signaling in cardiomyocytes(K)	0.0153	149	10	0.0002	0.00187259	CREB3L2,PLCB3,GNAI2,PPP1CC,PPP2R5A,CREB3,PIK3CA,ATP1A3,PPP2R3C,MAPK1
2	Melanoma(K)	0.0073	71	7	0.0002	0.00187259	CDKN1A,NRAS,MAP2K2,CDK4,PIK3CA,MAPK1,EGF
2	B cell receptor signaling pathway(K)	0.0074	72	7	0.0002	0.00203788	SYK,NRAS,MAP2K2,PIK3CA,MALT1,MAPK1,PTPN6
2	SHP2 signaling(N)	0.0052	51	6	0.0002	0.00216234	RHOA,NRAS,MAP2K2,SHC1,PIK3CA,EGF
2	Signaling events mediated by Stem cell factor receptor (c-Kit)(N)	0.0053	52	6	0.0002	0.00217987	KIT,MAP2K2,SHC1,FOXO3,PIK3CA,PTPN6
2	Signaling events mediated by PTP1B(N)	0.0053	52	6	0.0002	0.00217987	RHOA,SHC1,PIK3CA,CSK,PTPN1,EGF
2	ErbB1 downstream signaling(N)	0.0103	100	8	0.0002	0.00240959	USP6NL,PRKCD,SFN,NRAS,MAP2K2,RPS6,MAPK1,EGF
2	Melanogenesis(K)	0.0104	101	8	0.0003	0.00257441	CREB3L2,PLCB3,KIT,GNAI2,NRAS,MAP2K2,CREB3,MAPK1
2	Chemokine signaling pathway(K)	0.0194	189	11	0.0003	0.00263863	PRKCD,RHOA,PLCB3,GNAI2,NRAS,SHC1,FOXO3,GNB5,PIK3CA,ROCK1,MAPK1
2	IL2 signaling events mediated by PI3K(N)	0.0036	35	5	0.0003	0.00263863	MYC,RPS6,SHC1,FOXO3,PIK3CA
2	Class I PI3K signaling events mediated by Akt(N)	0.0036	35	5	0.0003	0.00263863	SFN,CDKN1A,CDKN1B,FOXO4,FOXO3
2	Signaling by VEGF(R)	0.0106	103	8	0.0003	0.00263863	PRKCD,RHOA,NRAS,MAP2K2,HSPB1,PIK3CA,ROCK1,MAPK1
2	Interleukin signaling pathway(P)	0.0056	55	6	0.0003	0.00264082	CDKN1B,NRAS,SHC1,FOXO3,PIK3CA,MKNK1
2	HTLV-I infection(K)	0.0267	260	13	0.0003	0.00294484	MYC,HLA-DQA1,XBP1,NFATC4,CDKN1A,NRAS,CCND3,NFKB2,CDK4,SLC2A1,TBP,PIK3CA,SLC25A4
2	Signaling events mediated by Hepatocyte Growth Factor Receptor (c-Met)(N)	0.0082	80	7	0.0003	0.00313408	RHOA,MAP2K2,SHC1,EIF4EBP1,PIK3CA,MAPK1,PTPN1
2	ErbB2/ErbB3 signaling events(N)	0.0038	37	5	0.0004	0.00326435	NFATC4,NRAS,MAP2K2,SHC1,MAPK1
2	EPHB forward signaling(N)	0.0039	38	5	0.0004	0.0036824	NRAS,SHC1,PIK3CA,ROCK1,MAPK1
2	Validated targets of C-MYC transcriptional repression(N)	0.006	59	6	0.0004	0.0038186	MYC,COL1A2,CDKN1A,CDKN1B,FOXO3,TBP
2	cAMP signaling pathway(K)	0.0205	200	11	0.0004	0.00390985	CREB3L2,RHOA,GNAI2,PPP1CC,MAP2K2,F2R,CREB3,PIK3CA,ROCK1,ATP1A3,MAPK1
2	Cholinergic synapse(K)	0.0116	113	8	0.0005	0.00430385	CREB3L2,PLCB3,GNAI2,NRAS,GNB5,CREB3,PIK3CA,MAPK1
2	Signaling events mediated by PRL(N)	0.0024	23	4	0.0006	0.0045176	CDKN1A,RHOA,ROCK1,MAPK1
2	Ras Pathway(P)	0.0065	63	6	0.0006	0.00477458	RHOA,NRAS,MAP2K2,SHC1,PIK3CA,MAPK1
2	Signaling by Insulin receptor(R)	0.0118	115	8	0.0006	0.00482127	PRKAG2,NRAS,MAP2K2,RPS6,SHC1,EIF4EBP1,PIK3CA,MAPK1
2	mtor signaling pathway(B)	0.0025	24	4	0.0007	0.00528994	RPS6,EIF4EBP1,GHR,MKNK1
2	Growth hormone receptor signaling(R)	0.0025	24	4	0.0007	0.00528994	GHR,MAPK1,PTPN1,PTPN6
2	VEGFR3 signaling in lymphatic endothelium(N)	0.0026	25	4	0.0008	0.00615146	COL1A2,SHC1,PIK3CA,MAPK1
2	Nongenotropic Androgen signaling(N)	0.0026	25	4	0.0008	0.00615146	GNAI2,MAP2K2,PIK3CA,MAPK1
2	Neurotrophin signaling pathway(K)	0.0123	120	8	0.0008	0.0062192	PRKCD,RHOA,NRAS,MAP2K2,SHC1,FOXO3,PIK3CA,MAPK1
2	PI3 kinase pathway(P)	0.0027	26	4	0.0009	0.0062192	GNAI2,NRAS,FOXO3,PIK3CA
2	Signaling events mediated by HDAC Class III(N)	0.0027	26	4	0.0009	0.0062192	CDKN1A,FOXO4,FOXO3,FHL2
2	PIP3 activates AKT signaling(R)	0.0096	94	7	0.0009	0.00625894	CDKN1A,CDKN1B,KIT,FOXO4,FOXO3,PIK3CA,EGF
2	AMPK signaling pathway(K)	0.0127	124	8	0.001	0.00683241	CREB3L2,PRKAG2,FOXO3,EIF4EBP1,PPP2R5A,CREB3,PIK3CA,PPP2R3C
2	Integrin alphaIIb beta3 signaling(R)	0.0028	27	4	0.001	0.00709329	SYK,SHC1,CSK,PTPN1
2	Signaling by TGF-beta Receptor Complex(R)	0.0072	70	6	0.001	0.00709329	MYC,PARP1,RHOA,PPP1CC,BAMBI,FURIN
2	Fc epsilon RI signaling pathway(K)	0.0072	70	6	0.001	0.00709329	PRKCD,SYK,NRAS,MAP2K2,PIK3CA,MAPK1
2	Apoptotic execution phase(R)	0.0048	47	5	0.0011	0.00709329	PRKCD,DFFB,DFFA,DNM1L,ROCK1
2	Mitotic G1-G1/S phases(R)	0.0129	126	8	0.0011	0.00709329	PSMD4,MYC,PSME2,CDKN1A,CDKN1B,RPA1,CDK7,CDK4
2	Lissencephaly gene (LIS1) in neuronal migration and development(N)	0.0029	28	4	0.0012	0.00709329	LRPAP1,RHOA,PAFAH1B3,CDK5R1
2	IL2 signaling events mediated by STAT5(N)	0.0029	28	4	0.0012	0.00709329	MYC,CCND3,SHC1,PIK3CA
2	Prolactin signaling pathway(K)	0.0074	72	6	0.0012	0.00709329	NRAS,MAP2K2,SHC1,FOXO3,PIK3CA,MAPK1
2	Ras signaling pathway(K)	0.0234	228	11	0.0013	0.0075199	RHOA,KIT,NRAS,PAK6,MAP2K2,SHC1,FOXO4,GNB5,PIK3CA,MAPK1,EGF
2	Inflammation mediated by chemokine and cytokine signaling pathway(P)	0.0075	73	6	0.0013	0.00760535	RHOA,PLCB3,IFNAR1,NFKB2,PIK3CA,ROCK1
2	Choline metabolism in cancer(K)	0.0103	100	7	0.0013	0.00764054	HIF1A,NRAS,MAP2K2,EIF4EBP1,PIK3CA,MAPK1,EGF
2	Thyroid cancer(K)	0.003	29	4	0.0013	0.00794964	MYC,NRAS,MAP2K2,MAPK1
2	Osteopontin-mediated events(N)	0.003	29	4	0.0013	0.00794964	SYK,ILK,PIK3CA,MAPK1
2	Dopaminergic synapse(K)	0.0134	131	8	0.0014	0.0082742	CREB3L2,PLCB3,GNAI2,PPP1CC,GNB5,PPP2R5A,CREB3,PPP2R3C
2	IGF1 pathway(N)	0.0031	30	4	0.0015	0.0089922	PRKCD,SHC1,PIK3CA,PTPN1
2	S1P4 pathway(N)	0.0014	14	3	0.0016	0.00951272	RHOA,GNAI2,MAPK1
2	oxidative stress induced gene expression via nrf2(B)	0.0014	14	3	0.0016	0.00951272	AKR7A2,NFE2L2,CRYZ
2	Natural killer cell mediated cytotoxicity(K)	0.0137	134	8	0.0016	0.0095272	SYK,NRAS,MAP2K2,IFNAR1,SHC1,PIK3CA,MAPK1,PTPN6
2	Regulation of nuclear SMAD2/3 signaling(N)	0.0079	77	6	0.0017	0.00994164	MYC,COL1A2,CDKN1A,FOXO4,FOXO3,CDK4
2	Glucocorticoid receptor regulatory network(N)	0.0079	77	6	0.0017	0.00994164	SFN,CDKN1A,CDK5R1,FKBP4,TBP,MAPK1
2	TCR signaling in naïve CD8+ T cells(N)	0.0054	53	5	0.0018	0.0105718	NRAS,SHC1,MALT1,CSK,PTPN6
2	Netrin-mediated signaling events(N)	0.0033	32	4	0.0019	0.0105718	RHOA,MAP2K2,PIK3CA,MAPK1
2	Endothelin signaling pathway(P)	0.0056	55	5	0.0021	0.0105718	PLCB3,MAP2K2,PIK3CA,FURIN,MAPK1
2	N-cadherin signaling events(N)	0.0034	33	4	0.0021	0.0105718	RHOA,PIK3CA,ROCK1,PTPN1
2	Trk receptor signaling mediated by the MAPK pathway(N)	0.0034	33	4	0.0021	0.0105718	PRKCD,NRAS,CDK5R1,MAPK1
2	Fc epsilon receptor (FCERI) signaling(R)	0.0329	321	13	0.0022	0.0109795	CDKN1A,CDKN1B,SYK,KIT,NRAS,MAP2K2,SHC1,FOXO4,FOXO3,PIK3CA,MALT1,MAPK1,EGF
2	Signaling by the B Cell Receptor (BCR)(R)	0.0329	321	13	0.0022	0.0109795	PSMD4,PSME2,CDKN1A,CDKN1B,SYK,KIT,NRAS,SHC1,FOXO4,FOXO3,PIK3CA,MALT1,EGF
2	C-MYB transcription factor network(N)	0.0084	82	6	0.0023	0.0113217	MYC,COL1A2,CDKN1A,CDKN1B,KIT,NRAS
2	RAF/MAP kinase cascade(R)	0.0016	16	3	0.0023	0.0115592	NRAS,MAP2K2,MAPK1
2	Rap1 signaling pathway(K)	0.0216	211	10	0.0024	0.0117897	RHOA,PLCB3,KIT,GNAI2,NRAS,MAP2K2,F2R,PIK3CA,MAPK1,EGF
2	a6b1 and a6b4 Integrin signaling(N)	0.0036	35	4	0.0026	0.0130016	SFN,SHC1,PIK3CA,EGF
2	CXCR3-mediated signaling events(N)	0.0036	35	4	0.0026	0.0130016	GNAI2,NRAS,MAP2K2,MAPK1
2	Signaling mediated by p38-alpha and p38-beta(N)	0.0036	35	4	0.0026	0.0130016	ATF6,EIF4EBP1,HSPB1,MKNK1
2	Regulation of actin cytoskeleton(K)	0.022	215	10	0.0027	0.0130016	RHOA,NRAS,PAK6,PPP1CC,MAP2K2,F2R,PIK3CA,ROCK1,MAPK1,EGF
2	Alcoholism(K)	0.0185	180	9	0.0027	0.0130016	CREB3L2,GNAI2,NRAS,PPP1CC,SHC1,GNB5,CREB3,HDAC5,MAPK1
2	Alzheimer disease-amyloid secretase pathway(P)	0.006	59	5	0.0028	0.0130016	APP,PRKCD,BACE2,FURIN,MAPK1
2	Cellular response to heat stress(R)	0.0037	36	4	0.0029	0.0130016	RPA1,FKBP4,HSP90AB1,MAPK1
2	Long-term depression(K)	0.0062	60	5	0.003	0.0130016	PLCB3,GNAI2,NRAS,MAP2K2,MAPK1
2	mTOR signaling pathway(K)	0.0062	60	5	0.003	0.0130016	HIF1A,RPS6,EIF4EBP1,PIK3CA,MAPK1
2	Platelet Aggregation (Plug Formation)(R)	0.0038	37	4	0.0032	0.0130016	SYK,SHC1,CSK,PTPN1
2	EPHA2 forward signaling(N)	0.0018	18	3	0.0032	0.0130016	RHOA,SHC1,PIK3CA
2	downregulated of mta-3 in er-negative breast tumors(B)	0.0018	18	3	0.0032	0.0130016	CTSD,ALDOA,HSPB1
2	VEGF signaling pathway(P)	0.0018	18	3	0.0032	0.0130016	HIF1A,NRAS,MAPK1
2	Validated nuclear estrogen receptor alpha network(N)	0.0063	61	5	0.0033	0.0130016	MYC,XBP1,CTSD,TFF1,NRIP1
2	VEGF signaling pathway(K)	0.0063	61	5	0.0033	0.0130016	NRAS,MAP2K2,HSPB1,PIK3CA,MAPK1
2	Gap junction(K)	0.0091	89	6	0.0034	0.0135176	PLCB3,GNAI2,NRAS,MAP2K2,MAPK1,EGF
2	Fc-epsilon receptor I signaling in mast cells(N)	0.0064	62	5	0.0035	0.0139245	SYK,MAP2K2,SHC1,PIK3CA,MAPK1
2	Regulation of retinoblastoma protein(N)	0.0064	62	5	0.0035	0.0139245	CDKN1A,CDKN1B,CCND3,CDK4,TBP
2	Class I PI3K signaling events(N)	0.0039	38	4	0.0035	0.0139806	SYK,RHOA,NRAS,FOXO3
2	Vascular smooth muscle contraction(K)	0.0124	121	7	0.0037	0.0146548	PRKCD,RHOA,PLCB3,PPP1CC,MAP2K2,ROCK1,MAPK1
2	Signaling by NODAL(R)	0.0019	19	3	0.0037	0.0149517	FOXO3,DRAP1,FURIN
2	S1P1 pathway(N)	0.0019	19	3	0.0037	0.0149517	RHOA,GNAI2,MAPK1
2	Signaling events regulated by Ret tyrosine kinase(N)	0.004	39	4	0.0038	0.0153214	RHOA,SHC1,PIK3CA,MAPK1
2	Aldosterone-regulated sodium reabsorption(K)	0.004	39	4	0.0038	0.0153214	SFN,PIK3CA,ATP1A3,MAPK1
2	FGF signaling pathway(P)	0.0094	92	6	0.004	0.0158619	NRAS,MAP2K2,SHC1,PPP2R5A,PIK3CA,MAPK1
2	mTOR signaling pathway(N)	0.0066	64	5	0.004	0.01591	SFN,NRAS,MAP2K2,EIF4EBP1,MAPK1
2	Cell cycle(K)	0.0127	124	7	0.0042	0.0167207	MYC,SFN,CDKN1A,CDKN1B,CCND3,CDK7,CDK4
2	Integrin signalling pathway(P)	0.0162	158	8	0.0043	0.0172247	COL1A2,RHOA,NRAS,COL3A1,MAP2K2,SHC1,PIK3CA,CSK
2	Angiogenesis(P)	0.0068	66	5	0.0045	0.0180904	HIF1A,RHOA,NRAS,SHC1,MAPK1
2	TCR signaling in naïve CD4+ T cells(N)	0.0068	66	5	0.0045	0.0180904	NRAS,SHC1,MALT1,CSK,PTPN6
2	Synthesis of DNA(R)	0.0097	95	6	0.0046	0.0184949	PSMD4,PSME2,CDKN1A,CDKN1B,RPA1,LIG1
2	Axon guidance(K)	0.013	127	7	0.0048	0.0190004	NFATC4,RHOA,GNAI2,NRAS,PAK6,ROCK1,MAPK1
2	Long-term potentiation(K)	0.0069	67	5	0.0048	0.0192569	PLCB3,NRAS,PPP1CC,MAP2K2,MAPK1
2	E2F transcription factor network(N)	0.007	68	5	0.0051	0.0204758	MYC,CDKN1A,CDKN1B,CCND3,TOPBP1
2	LKB1 signaling events(N)	0.0044	43	4	0.0054	0.0215546	MYC,CDC37,SFN,CTSD
2	FOXA1 transcription factor network(N)	0.0044	43	4	0.0054	0.0215546	XBP1,CDKN1B,TFF1,NRIP1
2	p75(NTR)-mediated signaling(N)	0.0071	69	5	0.0054	0.0217484	APP,RHOA,SHC1,PIK3CA,FURIN
2	erk1/erk2 mapk signaling pathway(B)	0.0023	22	3	0.0056	0.0224133	MYC,MKNK1,MAPK1
2	regulation of eif-4e and p70s6 kinase(B)	0.0023	22	3	0.0056	0.0224133	EIF4EBP1,GHR,MKNK1
2	GPVI-mediated activation cascade(R)	0.0045	44	4	0.0058	0.0233421	SYK,RHOA,SHC1,PIK3CA
2	Notch-mediated HES/HEY network(N)	0.0047	46	4	0.0068	0.023821	HIF1A,CDKN1B,PARP1,GHR
2	p53 pathway feedback loops 2(P)	0.0025	24	3	0.0071	0.023821	MYC,NRAS,PIK3CA
2	skeletal muscle hypertrophy is regulated via akt-mtor pathway(B)	0.0025	24	3	0.0071	0.023821	RPS6,EIF4EBP1,MKNK1
2	Unfolded Protein Response (UPR)(R)	0.0076	74	5	0.0072	0.023821	KDELR3,ATF6,XBP1,PDIA5,SHC1
2	S1P5 pathway(N)	0.0008	8	2	0.0076	0.023821	RHOA,GNAI2
2	FoxO family signaling(N)	0.0049	48	4	0.0079	0.023821	SFN,CDKN1B,FOXO4,FOXO3
2	Signaling by Leptin(R)	0.0026	25	3	0.0079	0.023821	NRAS,MAP2K2,MAPK1
2	S1P3 pathway(N)	0.0026	25	3	0.0079	0.023821	RHOA,GNAI2,MAPK1
2	Bacterial invasion of epithelial cells(K)	0.0078	76	5	0.0081	0.0241977	CLTB,RHOA,SHC1,ILK,PIK3CA
2	S1P2 pathway(N)	0.0027	26	3	0.0088	0.0264859	RHOA,GNAI2,MAPK1
2	Apoptosis signaling pathway(P)	0.0027	26	3	0.0088	0.0264859	PRKCD,IGF2R,PIK3CA
2	Senescence-Associated Secretory Phenotype (SASP)(R)	0.0051	50	4	0.009	0.0271213	CDKN1A,CDKN1B,CDK4,MAPK1
2	Cocaine addiction(K)	0.0051	50	4	0.009	0.0271213	CREB3L2,GNAI2,CDK5R1,CREB3
2	Angiopoietin receptor Tie2-mediated signaling(N)	0.0051	50	4	0.009	0.0271213	CDKN1A,SHC1,PIK3CA,MAPK1
2	CXCR4-mediated signaling events(N)	0.0081	79	5	0.0094	0.0282721	RHOA,PLCB3,GNAI2,CSK,PTPN6
2	EGFR-dependent Endothelin signaling events(N)	0.0009	9	2	0.0095	0.0284375	SHC1,EGF
2	VEGFR1 specific signals(N)	0.0028	27	3	0.0098	0.0293188	HIF1A,PIK3CA,MAPK1
2	Insulin-mediated glucose transport(N)	0.0028	27	3	0.0098	0.0293188	SFN,TRIP10,PPP1CC
2	TGF-beta signaling pathway(K)	0.0082	80	5	0.0099	0.0297291	MYC,RHOA,BAMBI,ROCK1,MAPK1
2	Caspase cascade in apoptosis(N)	0.0053	52	4	0.0103	0.0309609	APP,DFFB,DFFA,PARP1
2	thrombin signaling and protease-activated receptors(B)	0.0029	28	3	0.0108	0.0323215	RHOA,F2R,ROCK1
2	Reelin signaling pathway(N)	0.0029	28	3	0.0108	0.0323215	LRPAP1,CDK5R1,PIK3CA
2	Serotonergic synapse(K)	0.0117	114	6	0.0108	0.0323886	APP,PLCB3,GNAI2,NRAS,GNB5,MAPK1
2	EGF receptor signaling pathway(P)	0.0084	82	5	0.0109	0.0327965	NRAS,MAP2K2,SHC1,PIK3CA,MAPK1
2	Retinoic acid receptors-mediated signaling(N)	0.0031	30	3	0.0129	0.0388436	CDK7,NRIP1,MAPK1
2	Insulin secretion(K)	0.0088	86	5	0.0132	0.0395665	CREB3L2,PLCB3,SLC2A1,CREB3,ATP1A3
2	Gastrin-CREB signalling pathway via PKC and MAPK(R)	0.0199	194	8	0.0138	0.0413732	APP,PRKCD,PLCB3,NRAS,MAP2K2,F2R,PIK3CA,MAPK1
2	p38 mapk signaling pathway(B)	0.0032	31	3	0.0141	0.0423659	MYC,HSPB1,MKNK1
2	role of egf receptor transactivation by gpcrs in cardiac hypertrophy(B)	0.0032	31	3	0.0141	0.0423659	MYC,RHOA,EGF
2	trefoil factors initiate mucosal healing(B)	0.0032	31	3	0.0141	0.0423659	RHOA,TFF1,GHR
2	Syndecan-2-mediated signaling events(N)	0.0033	32	3	0.0154	0.0460638	PRKCD,RHOA,MAPK1
2	mRNA surveillance pathway(K)	0.0093	91	5	0.0164	0.049282	RNPS1,RNMT,PPP1CC,PPP2R5A,PPP2R3C
2	Neurotrophic factor-mediated Trk receptor signaling(N)	0.0062	60	4	0.0166	0.0496729	NRAS,SHC1,PIK3CA,MAPK1
2	Coregulation of Androgen receptor activity(N)	0.0062	60	4	0.0166	0.0496729	CCND3,FKBP4,FHL2,NRIP1
2	GnRH signaling pathway(K)	0.0094	92	5	0.0171	0.0496729	PRKCD,PLCB3,NRAS,MAP2K2,MAPK1
2	Opioid Signalling(R)	0.0063	61	4	0.0175	0.0496729	PRKCD,PLCB3,GNAI2,MAPK1
2	Costimulation by the CD28 family(R)	0.0064	62	4	0.0185	0.0496729	HLA-DQA1,PIK3CA,CSK,PTPN6
2	Colorectal cancer(K)	0.0064	62	4	0.0185	0.0496729	MYC,RHOA,PIK3CA,MAPK1
2	estrogen responsive protein efp controls cell cycle and breast tumors growth(B)	0.0013	13	2	0.019	0.0496729	SFN,CDK4
2	Advanced glycosylation endproduct receptor signaling(R)	0.0013	13	2	0.019	0.0496729	APP,MAPK1
2	Internalization of ErbB1(N)	0.0036	35	3	0.0194	0.0496729	NRAS,SHC1,EGF
2	Signaling events mediated by TCPTP(N)	0.0036	35	3	0.0194	0.0496729	SHC1,PTPN1,EGF
2	LPA receptor mediated events(N)	0.0065	63	4	0.0194	0.0496729	PRKCD,RHOA,PLCB3,GNAI2
2	Downstream signaling in naïve CD8+ T cells(N)	0.0065	63	4	0.0194	0.0496729	NRAS,MAP2K2,IFNAR1,MAPK1
2	Alzheimer's disease(K)	0.0172	168	7	0.0197	0.0496729	APP,ATF6,BACE2,PLCB3,CDK5R1,HSD17B10,MAPK1
2	Protein processing in endoplasmic reticulum(K)	0.0172	168	7	0.0197	0.0496729	ATF6,RPN2,UBE2J1,XBP1,NFE2L2,HSP90AB1,DNAJC1
2	Osteoclast differentiation(K)	0.0134	131	6	0.02	0.0496729	SYK,IFNAR1,NFKB2,FHL2,PIK3CA,MAPK1
2	IL4-mediated signaling events(N)	0.0066	64	4	0.0205	0.0496729	COL1A2,SHC1,PIK3CA,PTPN6
2	Hepatitis C(K)	0.0136	133	6	0.0213	0.0496729	CDKN1A,NRAS,IFNAR1,PIK3CA,MAPK1,EGF
2	Semaphorin interactions(R)	0.0067	65	4	0.0215	0.0496729	RHOA,CDK5R1,HSP90AB1,ROCK1
2	TCR signaling(R)	0.0067	65	4	0.0215	0.0496729	HLA-DQA1,PIK3CA,MALT1,CSK
2	Atypical NF-kappaB pathway(N)	0.0014	14	2	0.0218	0.0496729	SYK,PIK3CA
2	Ras signaling in the CD4+ TCR pathway(N)	0.0014	14	2	0.0218	0.0496729	NRAS,MAPK1
2	Pancreatic cancer(K)	0.0068	66	4	0.0226	0.0496729	CDK4,PIK3CA,MAPK1,EGF
2	HIF-1-alpha transcription factor network(N)	0.0068	66	4	0.0226	0.0496729	HIF1A,ALDOA,SLC2A1,FURIN
2	MicroRNAs in cancer(K)	0.0304	297	10	0.0226	0.0496729	MYC,CDKN1A,CDKN1B,RHOA,NRAS,MAP2K2,SHC1,PIK3CA,ROCK1,MAPK1
2	Influenza A(K)	0.018	176	7	0.0245	0.0496729	HLA-DQA1,RAE1,MAP2K2,IFNAR1,PIK3CA,FURIN,MAPK1
2	cadmium induces dna synthesis and proliferation in macrophages(B)	0.0015	15	2	0.0247	0.0496729	MYC,MAPK1
2	Arf6 downstream pathway(N)	0.0015	15	2	0.0247	0.0496729	RHOA,MAPK1
2	PAR4-mediated thrombin signaling events(N)	0.0015	15	2	0.0247	0.0496729	RHOA,ROCK1
2	p53 signaling pathway(K)	0.007	68	4	0.0248	0.0496729	SFN,CDKN1A,CCND3,CDK4
2	Regulation of Telomerase(N)	0.007	68	4	0.0248	0.0496729	MYC,CDKN1B,MAPK1,EGF
3	Allograft rejection(K)	0.0039	38	15	0	6.70575e-14	IL12B,HLA-B,HLA-C,HLA-F,HLA-G,HLA-E,HLA-DRB4,IL5,HLA-DRA,CD40,HLA-DPA1,HLA-DMA,HLA-DMB,HLA-DPB1,FAS
3	Viral myocarditis(K)	0.006	59	15	0	4.29168e-12	ACTB,HLA-B,HLA-C,HLA-F,HLA-G,HLA-E,HLA-DRB4,HLA-DRA,CD40,CASP3,RAC2,HLA-DPA1,HLA-DMA,HLA-DMB,HLA-DPB1
3	HTLV-I infection(K)	0.0267	260	25	0	1.01089e-11	AKT2,CHEK2,MYB,HLA-B,HLA-C,HLA-F,HLA-G,HLA-E,PIK3R3,HLA-DRB4,NFATC3,FZD8,HLA-DRA,GSK3B,CD40,PIK3CD,PIK3CG,HLA-DPA1,IL15,TGFBR2,PCNA,HLA-DMA,HLA-DMB,CDKN2A,HLA-DPB1
3	Autoimmune thyroid disease(K)	0.0054	53	14	0	1.01089e-11	HLA-B,HLA-C,HLA-F,HLA-G,HLA-E,HLA-DRB4,IL5,HLA-DRA,CD40,HLA-DPA1,HLA-DMA,HLA-DMB,HLA-DPB1,FAS
3	Type I diabetes mellitus(K)	0.0045	44	13	0	1.61471e-11	IL12B,HLA-B,HLA-C,HLA-F,HLA-G,HLA-E,HLA-DRB4,HLA-DRA,HLA-DPA1,HLA-DMA,HLA-DMB,HLA-DPB1,FAS
3	Graft-versus-host disease(K)	0.0043	42	12	0	1.65122e-10	HLA-B,HLA-C,HLA-F,HLA-G,HLA-E,HLA-DRB4,HLA-DRA,HLA-DPA1,HLA-DMA,HLA-DMB,HLA-DPB1,FAS
3	Epstein-Barr virus infection(K)	0.0207	202	21	0	1.65122e-10	AKT2,HLA-B,HLA-C,HLA-F,HLA-G,HLA-E,PIK3R3,LYN,HLA-DRB4,HLA-DRA,GSK3B,CD40,PIK3CD,TNFAIP3,PIK3CG,HLA-DPA1,CCNA1,CD44,MAPK11,NEDD4,HLA-DPB1
3	cAMP signaling pathway(K)	0.0205	200	13	0	9.33294e-05	AKT2,MYL9,CFTR,PIK3R3,PIK3CD,PIK3CG,RAC2,CAMK2A,GNAI3,PAK1,NPY,CAMK2G,BAD
3	Toxoplasmosis(K)	0.0122	119	16	0	1.64786e-09	AKT2,IL12B,PIK3R3,HLA-DRB4,HLA-DRA,CD40,PIK3CD,PIK3CG,CASP3,HLA-DPA1,GNAI3,HLA-DMA,HLA-DMB,BAD,MAPK11,HLA-DPB1
3	cGMP-PKG signaling pathway(K)	0.0171	167	12	0	8.523e-05	RGS2,AKT2,MEF2C,MYL9,PIK3R3,NFATC3,PIK3CD,PIK3CG,GNAI3,GNA11,BAD,NOS3
3	Herpes simplex infection(K)	0.019	185	18	0	1.27503e-08	IL12B,SKP1,HLA-B,HLA-C,HLA-F,HLA-G,HLA-E,HLA-DRB4,HLA-DRA,CASP3,HLA-DPA1,IL15,OAS1,HLA-DMA,HLA-DMB,IFNB1,HLA-DPB1,FAS
3	Influenza A(K)	0.018	176	17	0	4.30454e-08	ACTB,AKT2,IL12B,PIK3R3,HLA-DRB4,HLA-DRA,GSK3B,PIK3CD,PIK3CG,HLA-DPA1,OAS1,HLA-DMA,HLA-DMB,IFNB1,MAPK11,HLA-DPB1,FAS
3	Intestinal immune network for IgA production(K)	0.0049	48	10	0	1.22643e-07	HLA-DRB4,IL5,HLA-DRA,CD40,HLA-DPA1,IL15,CXCR4,HLA-DMA,HLA-DMB,HLA-DPB1
3	Chagas disease (American trypanosomiasis)(K)	0.0107	104	13	0	2.0111e-07	AKT2,IL12B,PIK3R3,PIK3CD,PIK3CG,TGFBR2,GNAI3,GNA15,GNA11,IFNB1,MAPK11,PPP2R2B,FAS
3	Tuberculosis(K)	0.0182	178	16	0	3.03421e-07	AKT2,IL12B,ATP6V0A1,HLA-DRB4,HLA-DRA,CASP10,CASP3,HLA-DPA1,CAMK2A,HLA-DMA,HLA-DMB,CAMK2G,IFNB1,BAD,MAPK11,HLA-DPB1
3	Asthma(K)	0.0032	31	8	0	7.86404e-07	HLA-DRB4,IL5,HLA-DRA,CD40,HLA-DPA1,HLA-DMA,HLA-DMB,HLA-DPB1
3	Antigen processing and presentation(K)	0.008	78	11	0	7.86404e-07	HLA-B,HLA-C,HLA-F,HLA-G,HLA-E,HLA-DRB4,HLA-DRA,HLA-DPA1,HLA-DMA,HLA-DMB,HLA-DPB1
3	Interferon gamma signaling(R)	0.0074	72	14	0	2.91067e-10	HLA-B,HLA-C,HLA-F,HLA-G,HLA-E,HLA-DRB4,HLA-DRA,HLA-DPA1,OAS1,CD44,CAMK2A,GBP2,CAMK2G,HLA-DPB1
3	Hepatitis B(K)	0.015	146	14	0	9.44452e-07	AKT2,HSPG2,PIK3R3,NFATC3,CDK6,PIK3CD,PIK3CG,CASP10,CASP3,CCNA1,PCNA,IFNB1,BAD,FAS
3	T cell activation(P)	0.0083	81	11	0	9.44452e-07	AKT2,PIK3R3,NFATC3,HLA-DRA,PIK3CD,PIK3CG,RAC2,HLA-DPA1,HLA-DMA,PAK1,HLA-DMB
3	LPA receptor mediated events(N)	0.0065	63	10	0	9.44452e-07	GNAZ,LPAR1,LPAR3,LYN,GSK3B,CASP3,GNAI3,EGFR,GNA15,GNA11
3	Proteoglycans in cancer(K)	0.0209	204	16	0	1.32546e-06	ACTB,AKT2,IL12B,HSPG2,PIK3R3,FZD8,PIK3CD,PIK3CG,CASP3,CD44,CAMK2A,EGFR,PAK1,CAMK2G,MAPK11,FAS
3	Pancreatic cancer(K)	0.0068	66	10	0	1.34667e-06	AKT2,PIK3R3,CDK6,PIK3CD,PIK3CG,RAC2,TGFBR2,EGFR,CDKN2A,BAD
3	Pathways in cancer(K)	0.0408	398	22	0	1.62145e-06	AKT2,COL4A2,LPAR1,PIK3R3,LPAR3,FZD8,GNG13,CDK6,GSK3B,PIK3CD,PIK3CG,CASP3,RAC2,TGFBR2,CCNA1,GNAI3,CXCR4,EGFR,GNA11,CDKN2A,BAD,FAS
3	VEGF signaling pathway(K)	0.0063	61	9	0	7.35023e-06	AKT2,PIK3R3,PIK3CD,PIK3CG,RAC2,PLA2G4A,BAD,NOS3,MAPK11
3	Viral carcinogenesis(K)	0.0211	206	15	0	7.70606e-06	HLA-B,HLA-C,HLA-F,HLA-G,HLA-E,PIK3R3,LYN,CDK6,PIK3CD,PIK3CG,CASP3,CCNA1,HIST1H2BK,CDKN2A,BAD
3	Colorectal cancer(K)	0.0064	62	9	0	7.70606e-06	AKT2,PIK3R3,GSK3B,PIK3CD,PIK3CG,CASP3,RAC2,TGFBR2,BAD
3	Phagosome(K)	0.0158	154	13	0	8.81349e-06	ACTB,HLA-B,HLA-C,HLA-F,HLA-G,HLA-E,ATP6V0A1,HLA-DRB4,HLA-DRA,HLA-DPA1,HLA-DMA,HLA-DMB,HLA-DPB1
3	Glioma(K)	0.0067	65	9	0	1.03378e-05	AKT2,PIK3R3,CDK6,PIK3CD,PIK3CG,CAMK2A,EGFR,CAMK2G,CDKN2A
3	Inflammatory bowel disease (IBD)(K)	0.0068	66	9	0	1.13719e-05	IL12B,IL4R,HLA-DRB4,IL5,HLA-DRA,HLA-DPA1,HLA-DMA,HLA-DMB,HLA-DPB1
3	ErbB signaling pathway(K)	0.0089	87	10	0	1.13719e-05	AKT2,PIK3R3,GSK3B,PIK3CD,PIK3CG,CAMK2A,EGFR,PAK1,CAMK2G,BAD
3	Natural killer cell mediated cytotoxicity(K)	0.0137	134	12	0	1.13719e-05	HLA-B,HLA-C,HLA-G,HLA-E,PIK3R3,PIK3CD,PIK3CG,CASP3,RAC2,PAK1,IFNB1,FAS
3	Measles(K)	0.0137	134	12	0	1.13719e-05	AKT2,IL12B,PIK3R3,CDK6,GSK3B,PIK3CD,TNFAIP3,PIK3CG,BBC3,OAS1,IFNB1,FAS
3	TNF signaling pathway(K)	0.0113	110	11	0	1.13719e-05	AKT2,PIK3R3,PIK3CD,TNFAIP3,PIK3CG,CASP10,CASP3,IL15,MMP14,MAPK11,FAS
3	Cholinergic synapse(K)	0.0116	113	11	0	1.4743e-05	AKT2,PIK3R3,GNG13,ACHE,PIK3CD,PIK3CG,CAMK2A,GNAI3,GNA11,CAMK2G,KCNJ14
3	Fc epsilon RI signaling pathway(K)	0.0072	70	9	0	1.51707e-05	AKT2,PIK3R3,LYN,IL5,PIK3CD,PIK3CG,RAC2,PLA2G4A,MAPK11
3	Cell adhesion molecules (CAMs)(K)	0.0148	144	12	0	2.06328e-05	HLA-B,HLA-C,HLA-F,HLA-G,HLA-E,HLA-DRB4,HLA-DRA,CD40,HLA-DPA1,HLA-DMA,HLA-DMB,HLA-DPB1
3	Thromboxane A2 receptor signaling(N)	0.0055	54	8	0	2.06328e-05	TGM2,LYN,EGFR,GNA15,GNA11,NOS3,RAB11A,MAPK11
3	Non-small cell lung cancer(K)	0.0057	56	8	0	2.69467e-05	AKT2,PIK3R3,CDK6,PIK3CD,PIK3CG,EGFR,CDKN2A,BAD
3	Focal adhesion(K)	0.0212	207	14	0	2.99056e-05	ACTB,AKT2,TNR,COL4A2,MYL9,PIK3R3,GSK3B,FLT4,PIK3CD,PIK3CG,RAC2,EGFR,PAK1,BAD
3	Plasma membrane estrogen receptor signaling(N)	0.0043	42	7	0	4.17982e-05	GNAZ,ESR2,GNAI3,GNA15,GNA11,NOS3,MAPK11
3	Hepatitis C(K)	0.0136	133	11	0	5.72142e-05	AKT2,PIK3R3,GSK3B,PIK3CD,PIK3CG,OAS1,EGFR,IFNB1,BAD,MAPK11,PPP2R2B
3	Oxytocin signaling pathway(K)	0.0163	159	17	0	1.12689e-08	ACTB,RGS2,MEF2C,MYL9,PIK3R3,NFATC3,PIK3CD,PIK3CG,PLA2G4A,CAMK1G,CAMK2A,GNAI3,EGFR,CAMKK2,CAMK2G,NOS3,KCNJ14
3	Interferon alpha/beta signaling(R)	0.0069	67	8	0	8.59492e-05	HLA-B,HLA-C,HLA-F,HLA-G,HLA-E,OAS1,GBP2,IFNB1
3	PI3K-Akt signaling pathway(K)	0.0356	347	21	0	9.44452e-07	TCL1B,AKT2,MYB,TNR,IL4R,COL4A2,MTCP1,LPAR1,PIK3R3,LPAR3,GNG13,CDK6,GSK3B,FLT4,PIK3CD,PIK3CG,EGFR,IFNB1,BAD,NOS3,PPP2R2B
3	Fc gamma R-mediated phagocytosis(K)	0.0093	91	9	0	0.000101499	AKT2,PIK3R3,LYN,PIK3CD,PIK3CG,RAC2,PLA2G4A,ASAP2,PAK1
3	Melanoma(K)	0.0073	71	8	0	0.00012027	AKT2,PIK3R3,CDK6,PIK3CD,PIK3CG,EGFR,CDKN2A,BAD
3	B cell receptor signaling pathway(K)	0.0074	72	8	0	0.000132909	AKT2,PIK3R3,LYN,NFATC3,GSK3B,PIK3CD,PIK3CG,RAC2
3	Endometrial cancer(K)	0.0053	52	7	0	0.000134429	AKT2,PIK3R3,GSK3B,PIK3CD,PIK3CG,EGFR,BAD
3	Leishmaniasis(K)	0.0075	73	8	0	0.000134429	IL12B,HLA-DRB4,HLA-DRA,HLA-DPA1,HLA-DMA,HLA-DMB,MAPK11,HLA-DPB1
3	Chronic myeloid leukemia(K)	0.0075	73	8	0	0.000134429	AKT2,PIK3R3,CDK6,PIK3CD,PIK3CG,TGFBR2,CDKN2A,BAD
3	Rap1 signaling pathway(K)	0.0216	211	13	0	0.000138596	ACTB,AKT2,LPAR1,PIK3R3,LPAR3,ID1,FLT4,PIK3CD,PIK3CG,RAC2,GNAI3,EGFR,MAPK11
3	T cell receptor signaling pathway(K)	0.0107	104	9	0	0.000244283	AKT2,PIK3R3,NFATC3,IL5,GSK3B,PIK3CD,PIK3CG,PAK1,MAPK11
3	Platelet activation(K)	0.0134	131	10	0	0.000246384	ACTB,AKT2,PIK3R3,LYN,PIK3CD,PIK3CG,PLA2G4A,GNAI3,NOS3,MAPK11
3	S1P3 pathway(N)	0.0026	25	5	0	0.000345646	GNAZ,GNAI3,CXCR4,GNA15,GNA11
3	Apoptosis(K)	0.0088	86	8	0	0.000388148	AKT2,PIK3R3,PIK3CD,PIK3CG,CASP10,CASP3,BAD,FAS
3	S1P2 pathway(N)	0.0027	26	5	0	0.00041574	GNAZ,GNAI3,PAK1,GNA15,GNA11
3	Progesterone-mediated oocyte maturation(K)	0.0091	89	8	0	0.000492677	AKT2,CDC25B,PIK3R3,PIK3CD,PIK3CG,CCNA1,GNAI3,MAPK11
3	Rheumatoid arthritis(K)	0.0092	90	8	0.0001	0.000532346	ATP6V0A1,HLA-DRB4,HLA-DRA,HLA-DPA1,IL15,HLA-DMA,HLA-DMB,HLA-DPB1
3	Leukocyte transendothelial migration(K)	0.0121	118	9	0.0001	0.000581186	ACTB,MYL9,PIK3R3,PIK3CD,PIK3CG,RAC2,GNAI3,CXCR4,MAPK11
3	Endocytosis(K)	0.0218	213	12	0.0001	0.000581186	HLA-B,HLA-C,HLA-F,HLA-G,HLA-E,CLTC,TGFBR2,CXCR4,ASAP2,EGFR,RAB11A,NEDD4
3	Neurotrophin signaling pathway(K)	0.0123	120	9	0.0001	0.000597759	AKT2,PIK3R3,GSK3B,PIK3CD,PIK3CG,CAMK2A,CAMK2G,BAD,MAPK11
3	Cell cycle(K)	0.0127	124	9	0.0001	0.000765273	CHEK2,SKP1,CDC25B,CDK6,CDKN1C,GSK3B,CCNA1,PCNA,CDKN2A
3	Prolactin signaling pathway(K)	0.0074	72	7	0.0001	0.000819287	AKT2,PIK3R3,ESR2,GSK3B,PIK3CD,PIK3CG,MAPK11
3	Chemokine signaling pathway(K)	0.0194	189	11	0.0001	0.000890827	AKT2,PIK3R3,LYN,GNG13,GSK3B,PIK3CD,PIK3CG,RAC2,GNAI3,CXCR4,PAK1
3	FAS (CD95) signaling pathway(N)	0.0033	32	5	0.0001	0.000935975	CLTC,CASP10,CASP3,MAPK11,FAS
3	Estrogen signaling pathway(K)	0.0103	100	8	0.0001	0.000935975	AKT2,PIK3R3,ESR2,PIK3CD,PIK3CG,GNAI3,EGFR,NOS3
3	Signal amplification(R)	0.0017	17	4	0.0001	0.000935975	PLA2G4A,GNAI3,GNA15,GNA11
3	IL8- and CXCR2-mediated signaling events(N)	0.0035	34	5	0.0001	0.0011606	LYN,PIK3CG,RAC2,GNA15,RAB11A
3	Endothelin signaling pathway(P)	0.0056	55	6	0.0002	0.00126475	AKT2,PIK3CD,PIK3CG,PLA2G4A,GNA11,NOS3
3	CXCR4-mediated signaling events(N)	0.0081	79	7	0.0002	0.00128352	GNAZ,LYN,HLA-DRA,GNAI3,CXCR4,PAK1,BAD
3	Toll-like receptor signaling pathway(K)	0.0109	106	8	0.0002	0.00130271	AKT2,IL12B,PIK3R3,CD40,PIK3CD,PIK3CG,IFNB1,MAPK11
3	HIF-1 signaling pathway(K)	0.0109	106	8	0.0002	0.00130271	AKT2,PIK3R3,PIK3CD,PIK3CG,CAMK2A,EGFR,CAMK2G,NOS3
3	Staphylococcus aureus infection(K)	0.0057	56	6	0.0002	0.00137494	HLA-DRB4,HLA-DRA,HLA-DPA1,HLA-DMA,HLA-DMB,HLA-DPB1
3	Acute myeloid leukemia(K)	0.0058	57	6	0.0002	0.00137494	AKT2,PIK3R3,PIK3CD,PIK3CG,CCNA1,BAD
3	Amoebiasis(K)	0.0112	109	8	0.0002	0.00137494	IL12B,COL4A2,PIK3R3,PIK3CD,PIK3CG,CASP3,GNA15,GNA11
3	Sphingosine 1-phosphate (S1P) pathway(N)	0.0021	20	4	0.0002	0.00151765	GNAZ,GNAI3,GNA15,GNA11
3	B cell activation(P)	0.006	59	6	0.0002	0.00160953	LYN,NFATC3,PIK3CD,PIK3CG,RAC2,MAPK11
3	Costimulation by the CD28 family(R)	0.0064	62	6	0.0003	0.00209296	LYN,HLA-DRB4,HLA-DRA,HLA-DPA1,PAK1,HLA-DPB1
3	Ras Pathway(P)	0.0065	63	6	0.0003	0.00227718	GSK3B,PIK3CD,PIK3CG,RAC2,PAK1,MAPK11
3	Prostate cancer(K)	0.0091	89	7	0.0003	0.00229861	AKT2,PIK3R3,GSK3B,PIK3CD,PIK3CG,EGFR,BAD
3	MHC class II antigen presentation(R)	0.0091	89	7	0.0003	0.00229861	HLA-DRB4,HLA-DRA,CLTC,HLA-DPA1,HLA-DMA,HLA-DMB,HLA-DPB1
3	Adrenergic signaling in cardiomyocytes(K)	0.0153	149	9	0.0003	0.00230264	AKT2,PIK3R3,PIK3CD,PIK3CG,CAMK2A,GNAI3,CAMK2G,MAPK11,PPP2R2B
3	MAPK signaling pathway(K)	0.0263	257	12	0.0004	0.00252425	AKT2,MEF2C,CDC25B,NFATC3,CASP3,RAC2,PLA2G4A,TGFBR2,EGFR,PAK1,MAPK11,FAS
3	GnRH signaling pathway(K)	0.0094	92	7	0.0004	0.00258074	PLA2G4A,MMP14,CAMK2A,EGFR,GNA11,CAMK2G,MAPK11
3	PAR1-mediated thrombin signaling events(N)	0.0044	43	5	0.0004	0.00258074	GNAZ,GNAI3,GNA15,GNA11,NOS3
3	Hypoxia response via HIF activation(P)	0.0025	24	4	0.0004	0.00258074	AKT2,PIK3R3,PIK3CD,PIK3CG
3	Jak-STAT signaling pathway(K)	0.016	156	9	0.0005	0.00274332	AKT2,IL12B,IL4R,PIK3R3,IL5,PIK3CD,PIK3CG,IL15,IFNB1
3	AMPK signaling pathway(K)	0.0127	124	8	0.0005	0.00276494	AKT2,CFTR,PIK3R3,PIK3CD,PIK3CG,CCNA1,CAMKK2,PPP2R2B
3	GPVI-mediated activation cascade(R)	0.0045	44	5	0.0005	0.00281864	LYN,IL5,PIK3CD,PIK3CG,RAC2
3	Epithelial cell signaling in Helicobacter pylori infection(K)	0.007	68	6	0.0005	0.00291202	ATP6V0A1,LYN,CASP3,EGFR,PAK1,MAPK11
3	p53 signaling pathway(K)	0.007	68	6	0.0005	0.00291202	CHEK2,CDK6,BBC3,CASP3,CDKN2A,FAS
3	Ras signaling pathway(K)	0.0234	228	11	0.0005	0.00291777	AKT2,PIK3R3,GNG13,FLT4,PIK3CD,PIK3CG,RAC2,PLA2G4A,EGFR,PAK1,BAD
3	Inflammatory mediator regulation of TRP channels(K)	0.0101	99	7	0.0006	0.00368997	PIK3R3,PIK3CD,PIK3CG,PLA2G4A,CAMK2A,CAMK2G,MAPK11
3	Choline metabolism in cancer(K)	0.0103	100	7	0.0007	0.00391255	AKT2,PIK3R3,PIK3CD,PIK3CG,RAC2,PLA2G4A,EGFR
3	Dopaminergic synapse(K)	0.0134	131	8	0.0007	0.00394735	AKT2,GNG13,GSK3B,CAMK2A,GNAI3,CAMK2G,MAPK11,PPP2R2B
3	Inflammation mediated by chemokine and cytokine signaling pathway(P)	0.0075	73	6	0.0007	0.00420568	AKT2,PIK3CD,PIK3CG,RAC2,GNA15,GNA11
3	Systemic lupus erythematosus(K)	0.0138	135	8	0.0008	0.00478792	HLA-DRB4,HLA-DRA,CD40,HLA-DPA1,HIST1H2BK,HLA-DMA,HLA-DMB,HLA-DPB1
3	Role of Calcineurin-dependent NFAT signaling in lymphocytes(N)	0.0053	52	5	0.001	0.00583624	FKBP8,NFATC3,GSK3B,CASP3,BAD
3	Signaling pathways regulating pluripotency of stem cells(K)	0.0146	142	8	0.0011	0.00583624	AKT2,PIK3R3,FZD8,ID1,GSK3B,PIK3CD,PIK3CG,MAPK11
3	Phase II conjugation(R)	0.0055	54	5	0.0012	0.00583624	SULT2B1,GSTM2,UGT1A1,UGDH,PAPSS2
3	EGF receptor signaling pathway(P)	0.0084	82	6	0.0013	0.00634211	AKT2,PIK3CD,PIK3CG,RAC2,EGFR,MAPK11
3	FAS signaling pathway(P)	0.0034	33	4	0.0014	0.00696112	AKT2,CASP10,CASP3,FAS
3	African trypanosomiasis(K)	0.0035	34	4	0.0016	0.0077582	IL12B,HBB,HBA2,FAS
3	Small cell lung cancer(K)	0.0088	86	6	0.0016	0.0080576	AKT2,COL4A2,PIK3R3,CDK6,PIK3CD,PIK3CG
3	Cytokine-cytokine receptor interaction(K)	0.0272	265	11	0.0016	0.00813267	IL12B,IL4R,IL5,CD40,FLT4,IL15,TGFBR2,CXCR4,EGFR,IFNB1,FAS
3	Metabolism of porphyrins(R)	0.0016	16	3	0.0017	0.00834777	HMOX2,UGT1A1,PPOX
3	Signaling mediated by p38-alpha and p38-beta(N)	0.0036	35	4	0.0017	0.00861671	MEF2C,KRT8,PLA2G4A,MAPK11
3	Thyroid hormone signaling pathway(K)	0.0122	119	7	0.0018	0.00881127	ACTB,AKT2,PIK3R3,GSK3B,PIK3CD,PIK3CG,BAD
3	Long-term depression(K)	0.0062	60	5	0.0018	0.00923278	GNAZ,LYN,PLA2G4A,GNAI3,GNA11
3	Endothelins(N)	0.0064	62	5	0.0021	0.0106337	GNAZ,PLA2G4A,GNAI3,GNA15,GNA11
3	Integrin signalling pathway(P)	0.0162	158	8	0.0021	0.0106894	ACTB,COL4A2,PIK3R3,PIK3CD,PIK3C2A,PIK3CG,RAC2,PTPN12
3	FGF signaling pathway(P)	0.0094	92	6	0.0023	0.0112661	AKT2,PIK3CD,PIK3CG,RAC2,MAPK11,PPP2R2B
3	TCR signaling(R)	0.0067	65	5	0.0026	0.0130175	HLA-DRB4,HLA-DRA,HLA-DPA1,PAK1,HLA-DPB1
3	Renal cell carcinoma(K)	0.0068	66	5	0.0028	0.0138919	AKT2,PIK3R3,PIK3CD,PIK3CG,PAK1
3	Central carbon metabolism in cancer(K)	0.0069	67	5	0.003	0.0148081	AKT2,PIK3R3,PIK3CD,PIK3CG,EGFR
3	Osteoclast differentiation(K)	0.0134	131	7	0.003	0.0149954	AKT2,PIK3R3,PIK3CD,PIK3CG,TGFBR2,IFNB1,MAPK11
3	FOXM1 transcription factor network(N)	0.0042	41	4	0.003	0.0151912	CHEK2,CDC25B,NFATC3,CDKN2A
3	FoxO signaling pathway(K)	0.0136	133	7	0.0033	0.016287	AKT2,PIK3R3,PIK3CD,PIK3CG,TGFBR2,EGFR,MAPK11
3	p38 signaling mediated by MAPKAP kinases(N)	0.0022	21	3	0.0036	0.0165407	CDC25B,ETV1,MAPK11
3	Wnt signaling pathway(K)	0.0142	139	7	0.0041	0.0165407	SKP1,NFATC3,FZD8,GSK3B,RAC2,CAMK2A,CAMK2G
3	Carbohydrate digestion and absorption(K)	0.0046	45	4	0.0042	0.0168796	AKT2,PIK3R3,PIK3CD,PIK3CG
3	p73 transcription factor network(N)	0.0076	74	5	0.0045	0.0179886	IL4R,CDK6,BBC3,MAPK11,FAS
3	PI Metabolism(R)	0.0047	46	4	0.0046	0.0182302	PIK3R3,PIK3CD,PIK3C2A,PIK3CG
3	Gastric acid secretion(K)	0.0077	75	5	0.0048	0.0190213	ACTB,CFTR,CAMK2A,GNAI3,CAMK2G
3	Bacterial invasion of epithelial cells(K)	0.0078	76	5	0.005	0.0200955	ACTB,PIK3R3,CLTC,PIK3CD,PIK3CG
3	Alzheimer disease-presenilin pathway(P)	0.0114	111	6	0.0056	0.0223259	ACTB,FZD8,GSK3B,BACE1,MMP14,CD44
3	Erythrocytes take up carbon dioxide and release oxygen(R)	0.0008	8	2	0.0061	0.0242768	AQP1,HBB
3	S1P5 pathway(N)	0.0008	8	2	0.0061	0.0242768	GNAZ,GNAI3
3	Erythrocytes take up oxygen and release carbon dioxide(R)	0.0008	8	2	0.0061	0.0242768	AQP1,HBB
3	Non-alcoholic fatty liver disease (NAFLD)(K)	0.0155	151	7	0.0064	0.0256658	AKT2,PIK3R3,GSK3B,PIK3CD,PIK3CG,CASP3,FAS
3	Apoptosis signaling pathway(P)	0.0027	26	3	0.0065	0.0258283	PIK3CD,PIK3CG,CASP10
3	Hippo signaling pathway(K)	0.0157	153	7	0.0069	0.0274924	ACTB,FZD8,ID1,GSK3B,BBC3,TGFBR2,PPP2R2B
3	Ascorbate and aldarate metabolism(K)	0.0028	27	3	0.0072	0.0286267	ALDH7A1,UGT1A1,UGDH
3	IL8- and CXCR1-mediated signaling events(N)	0.0029	28	3	0.0079	0.0315982	LYN,PIK3CG,GNA15
3	Vibrio cholerae infection(K)	0.0055	54	4	0.0079	0.031724	ACTB,ERO1L,CFTR,ATP6V0A1
3	EGF receptor (ErbB1) signaling pathway(N)	0.003	29	3	0.0087	0.034745	GNAI3,EGFR,PAK1
3	CD40/CD40L signaling(N)	0.003	29	3	0.0087	0.034745	CD40,TNFAIP3,MAPK11
3	Hematopoietic cell lineage(K)	0.0089	87	5	0.0087	0.0348978	IL4R,HLA-DRB4,IL5,HLA-DRA,CD44
3	Oncogene Induced Senescence(R)	0.0031	30	3	0.0095	0.0380694	CDK6,ID1,CDKN2A
3	Alpha-synuclein signaling(N)	0.0031	30	3	0.0095	0.0380694	LYN,UCHL1,BAD
3	Class I MHC mediated antigen processing & presentation(R)	0.0092	90	5	0.01	0.0394671	HLA-B,HLA-C,HLA-F,HLA-G,HLA-E
3	Regulation of p38-alpha and p38-beta(N)	0.0032	31	3	0.0104	0.0394671	LYN,PAK1,MAPK11
3	Aurora A signaling(N)	0.0032	31	3	0.0104	0.0394671	CDC25B,GSK3B,PAK1
3	Axon guidance(K)	0.013	127	6	0.0104	0.0394671	NFATC3,GSK3B,RAC2,GNAI3,CXCR4,PAK1
3	DSCAM interactions(R)	0.0011	11	2	0.0112	0.0394671	PAK1,MAPK11
3	mTOR signaling pathway(K)	0.0062	60	4	0.0113	0.0394671	AKT2,PIK3R3,PIK3CD,PIK3CG
3	Arginine and proline metabolism(K)	0.0063	61	4	0.012	0.0394671	LAP3,ALDH7A1,P4HA2,NOS3
3	DAP12 interactions(R)	0.0176	172	7	0.0125	0.0394671	HLA-B,HLA-C,HLA-E,GSK3B,PIK3CD,EGFR,BAD
3	Regulation of retinoblastoma protein(N)	0.0064	62	4	0.0126	0.0394671	MEF2C,CDK6,CDKN2A,MAPK11
3	Regulation of actin cytoskeleton(K)	0.022	215	8	0.0128	0.0394671	ACTB,MYL9,PIK3R3,PIK3CD,PIK3CG,RAC2,EGFR,PAK1
3	Death Receptor Signalling(R)	0.0012	12	2	0.0132	0.0394671	CASP10,FAS
3	SNARE interactions in vesicular transport(K)	0.0035	34	3	0.0133	0.0398837	STX1A,VTI1A,BNIP1
3	Synaptic vesicle cycle(K)	0.0065	63	4	0.0133	0.0399682	NSF,STX1A,ATP6V0A1,CLTC
3	Oxidative Stress Induced Senescence(R)	0.0066	64	4	0.014	0.0421075	CDK6,CDKN2A,IFNB1,MAPK11
3	Arf6 signaling events(N)	0.0036	35	3	0.0144	0.0430618	EGFR,GNA15,GNA11
3	CXCR3-mediated signaling events(N)	0.0036	35	3	0.0144	0.0430618	GNAZ,GNAI3,MAPK11
3	Class I PI3K signaling events mediated by Akt(N)	0.0036	35	3	0.0144	0.0430618	AKT2,GSK3B,BAD
3	Semaphorin interactions(R)	0.0067	65	4	0.0148	0.0443181	MYL9,GSK3B,RAC2,PAK1
3	Tight junction(K)	0.0141	138	6	0.0151	0.0453515	ACTB,AKT2,MYL9,GNAI3,VAPA,PPP2R2B
3	Trk receptor signaling mediated by PI3K and PLC-gamma(N)	0.0037	36	3	0.0155	0.0463796	GSK3B,CAMK2A,BAD
3	Intrinsic Pathway for Apoptosis(R)	0.0037	36	3	0.0155	0.0463796	BBC3,CASP3,BAD
3	Validated transcriptional targets of AP1 family members Fra1 and Fra2(N)	0.0037	36	3	0.0155	0.0463796	NFATC3,CDKN2A,NOS3
3	Cellular response to heat stress(R)	0.0037	36	3	0.0155	0.0463796	GSK3B,CAMK2A,CAMK2G
3	Angiogenesis(P)	0.0068	66	4	0.0155	0.046601	GSK3B,PLA2G4A,BAD,NOS3
3	Melanogenesis(K)	0.0104	101	5	0.0157	0.0471682	FZD8,GSK3B,CAMK2A,GNAI3,CAMK2G
3	Insulin signaling pathway(K)	0.0145	141	6	0.0166	0.0498578	AKT2,PIK3R3,GSK3B,PIK3CD,PIK3CG,BAD
4	Calcium signaling pathway(K)	0.0185	180	13	0	1.67686e-06	CHRM2,CHRM5,PRKCG,PRKCA,GNAQ,CALM3,GRM1,PPP3CC,NOS1,CAMK2B,PHKG1,GRIN1,P2RX6
4	Long-term potentiation(K)	0.0069	67	10	0	1.72079e-07	PRKCG,PRKCA,RAF1,CREBBP,GNAQ,CALM3,GRM1,PPP3CC,CAMK2B,GRIN1
4	Jak-STAT signaling pathway(K)	0.016	156	12	0	2.47484e-06	IFNA17,CSH2,THPO,IFNA21,CREBBP,GH2,GH1,IFNA4,IFNA2,JAK3,SOS2,IL9R
4	PI3K-Akt signaling pathway(K)	0.0356	347	24	0	2.30782e-12	CHRM2,FGF7,PPP2R1B,IFNA17,PRKCA,RAF1,CSH2,LPAR2,EFNA5,IFNA21,GH2,GH1,G6PC2,CDK2,IFNA4,FLT1,ITGB3,IFNA2,IKBKB,JAK3,ITGA4,SOS2,ITGA9,INS
4	Rap1 signaling pathway(K)	0.0216	211	13	0	6.33592e-06	FGF7,PRKCG,PRKCA,RAF1,LPAR2,EFNA5,GNAQ,CALM3,FLT1,ITGB3,RGS14,INS,GRIN1
4	Tuberculosis(K)	0.0182	178	12	0	6.79928e-06	HLA-DOA,HLA-DOB,IFNA17,RAF1,IFNA21,CREBBP,CALM3,IFNA4,IFNA2,PPP3CC,CAMK2B,FCGR2C
4	Natural killer cell mediated cytotoxicity(K)	0.0137	134	10	0	3.08922e-05	PRKCG,IFNA17,PRKCA,RAF1,IFNA21,IFNA4,IFNA2,PPP3CC,NCR1,SOS2
4	Hepatitis B(K)	0.015	146	10	0	5.79474e-05	PRKCG,IFNA17,PRKCA,RAF1,IFNA21,CREBBP,CDK2,IFNA4,IFNA2,IKBKB
4	Long-term depression(K)	0.0062	60	7	0	8.06351e-05	PPP2R1B,PRKCG,PRKCA,RAF1,GNAQ,GRM1,NOS1
4	GnRH signaling pathway(K)	0.0094	92	8	0	0.000108961	PRKCA,RAF1,GNAQ,GNRH1,CALM3,MMP2,SOS2,CAMK2B
4	Influenza A(K)	0.018	176	10	0	0.000219394	HLA-DOA,HLA-DOB,IFNA17,PRKCA,RAF1,IFNA21,CREBBP,IFNA4,IFNA2,IKBKB
4	Ras signaling pathway(K)	0.0234	228	11	0	0.000288947	FGF7,PRKCG,PRKCA,RAF1,EFNA5,CALM3,FLT1,IKBKB,SOS2,INS,GRIN1
4	Herpes simplex infection(K)	0.019	185	10	0	0.000288947	HLA-DOA,HLA-DOB,IFNA17,C5,IFNA21,CREBBP,CDK2,IFNA4,IFNA2,IKBKB
4	Cholinergic synapse(K)	0.0116	113	8	0	0.000333039	CHRM2,CHRM5,PRKCG,PRKCA,SLC5A7,KCNQ3,GNAQ,CAMK2B
4	Autoimmune thyroid disease(K)	0.0054	53	6	0	0.000333039	HLA-DOA,HLA-DOB,IFNA17,IFNA21,IFNA4,IFNA2
4	nitric oxide signaling pathway(B)	0.0017	17	4	0	0.000631196	PRKCA,PPP3CC,NOS1,GRIN1
4	Downstream signaling in naïve CD8+ T cells(N)	0.0065	63	6	0	0.000698085	IFNA17,PRKCA,RAF1,IFNA21,IFNA4,IFNA2
4	Regulation of actin cytoskeleton(K)	0.022	215	10	0	0.000698085	CHRM2,CHRM5,FGF7,RAF1,ITGB3,ITGA4,PPP1R12B,SOS2,ITGA9,INS
4	FoxO signaling pathway(K)	0.0136	133	8	0	0.000698085	RAF1,CREBBP,G6PC2,CDK2,GRM1,IKBKB,SOS2,INS
4	Hepatitis C(K)	0.0136	133	8	0	0.000698085	PPP2R1B,IFNA17,RAF1,IFNA21,IFNA4,IFNA2,IKBKB,SOS2
4	Glioma(K)	0.0067	65	6	0	0.000698085	PRKCG,PRKCA,RAF1,CALM3,SOS2,CAMK2B
4	Circadian entrainment(K)	0.0099	97	7	0	0.000698085	PRKCG,PRKCA,GNAQ,CALM3,NOS1,CAMK2B,GRIN1
4	Regulation of autophagy(K)	0.004	39	5	0	0.000698085	IFNA17,IFNA21,IFNA4,IFNA2,INS
4	Amphetamine addiction(K)	0.007	68	6	0	0.000816696	PRKCG,PRKCA,CALM3,PPP3CC,CAMK2B,GRIN1
4	Melanogenesis(K)	0.0104	101	7	0	0.000816696	PRKCG,PRKCA,RAF1,CREBBP,GNAQ,CALM3,CAMK2B
4	HIF-1 signaling pathway(K)	0.0109	106	7	0.0001	0.00104554	PRKCG,PRKCA,PFKFB1,CREBBP,FLT1,CAMK2B,INS
4	Pathways in cancer(K)	0.0408	398	13	0.0001	0.00104554	FGF7,PRKCG,PRKCA,RAF1,LPAR2,CREBBP,PTCH2,GNAQ,CDK2,IKBKB,MMP2,RARA,SOS2
4	Heterotrimeric G-protein signaling pathway-Gq alpha and Go alpha mediated pathway(P)	0.0111	108	7	0.0001	0.00104554	CHRM2,CHRM5,PRKCG,PRKCA,GNAQ,GRM1,RGS14
4	ccr3 signaling in eosinophils(B)	0.0024	23	4	0.0001	0.00104554	PRKCA,RAF1,GNAQ,PPP1R12B
4	signaling pathway from g-protein families(B)	0.0024	23	4	0.0001	0.00104554	PRKCA,RAF1,GNAQ,PPP3CC
4	Gastrin-CREB signalling pathway via PKC and MAPK(R)	0.0199	194	9	0.0001	0.00112236	DGKB,CHRM5,PRKCA,RAF1,LPAR2,GNAQ,GNRH1,GRM1,GPR4
4	RIG-I/MDA5 mediated induction of IFN-alpha/beta pathways(R)	0.0078	76	6	0.0001	0.00112236	IFNA17,IFNA21,CREBBP,IFNA4,IFNA2,IKBKB
4	Oxytocin signaling pathway(K)	0.0163	159	8	0.0001	0.00160737	PRKCG,PRKCA,RAF1,GNAQ,CALM3,PPP3CC,PPP1R12B,CAMK2B
4	Focal adhesion(K)	0.0212	207	9	0.0001	0.00164931	PRKCG,PRKCA,RAF1,FLT1,ITGB3,ITGA4,PPP1R12B,SOS2,ITGA9
4	Vascular smooth muscle contraction(K)	0.0124	121	7	0.0001	0.00178783	PRKCG,PRKCA,RAF1,GNAQ,CALM3,CYP4A11,PPP1R12B
4	Cytokine-cytokine receptor interaction(K)	0.0272	265	10	0.0001	0.00200006	AMHR2,IFNA17,THPO,IFNA21,GH2,GH1,IFNA4,FLT1,IFNA2,IL9R
4	effects of calcineurin in keratinocyte differentiation(B)	0.0011	11	3	0.0001	0.00204967	PRKCA,GNAQ,PPP3CC
4	Prostate cancer(K)	0.0091	89	6	0.0002	0.00214279	RAF1,CREBBP,CDK2,IKBKB,SOS2,INS
4	Gap junction(K)	0.0091	89	6	0.0002	0.00214279	PRKCG,PRKCA,RAF1,GNAQ,GRM1,SOS2
4	Retinoic acid receptors-mediated signaling(N)	0.0031	30	4	0.0002	0.00220589	PRKCG,PRKCA,CREBBP,RARA
4	Neuroactive ligand-receptor interaction(K)	0.0282	275	10	0.0002	0.0023196	CHRM2,CHRM5,CSH2,LPAR2,HTR1B,GH2,GH1,GRM1,GRIN1,P2RX6
4	Dopaminergic synapse(K)	0.0134	131	7	0.0002	0.0023196	PPP2R1B,PRKCG,PRKCA,GNAQ,CALM3,PPP3CC,CAMK2B
4	African trypanosomiasis(K)	0.0035	34	4	0.0003	0.00326864	PRKCG,PRKCA,HPR,GNAQ
4	Inflammatory mediator regulation of TRP channels(K)	0.0101	99	6	0.0003	0.00331032	PRKCG,PRKCA,TRPV2,GNAQ,CALM3,CAMK2B
4	Insulin signaling pathway(K)	0.0145	141	7	0.0003	0.00331032	RAF1,G6PC2,CALM3,IKBKB,SOS2,INS,PHKG1
4	Cytosolic DNA-sensing pathway(K)	0.0066	64	5	0.0003	0.00333172	IFNA17,IFNA21,IFNA4,IFNA2,IKBKB
4	Estrogen signaling pathway(K)	0.0103	100	6	0.0003	0.00337217	RAF1,GNAQ,CALM3,GRM1,MMP2,SOS2
4	Choline metabolism in cancer(K)	0.0103	100	6	0.0003	0.00337217	DGKB,PRKCG,PRKCA,SLC5A7,RAF1,SOS2
4	Heterotrimeric G-protein signaling pathway-Gi alpha and Gs alpha mediated pathway(P)	0.0151	147	7	0.0004	0.00385781	CHRM2,CHRM5,CREBBP,HTR1B,GRM1,RGS14,PHKG1
4	RIG-I-like receptor signaling pathway(K)	0.0072	70	5	0.0005	0.00454517	IFNA17,IFNA21,IFNA4,IFNA2,IKBKB
4	Proteoglycans in cancer(K)	0.0209	204	8	0.0005	0.00531786	PRKCG,PRKCA,RAF1,ITGB3,MMP2,PPP1R12B,SOS2,CAMK2B
4	Factors involved in megakaryocyte development and platelet production(R)	0.0115	112	6	0.0006	0.00547944	IFNA17,IFNA21,CREBBP,CDK2,IFNA4,IFNA2
4	Oocyte meiosis(K)	0.0116	113	6	0.0006	0.00547944	PPP2R1B,CDK2,CALM3,PPP3CC,CAMK2B,INS
4	Serotonergic synapse(K)	0.0117	114	6	0.0006	0.00547944	CYP2D6,PRKCG,PRKCA,RAF1,HTR1B,GNAQ
4	Gastric acid secretion(K)	0.0077	75	5	0.0006	0.00557644	PRKCG,PRKCA,GNAQ,CALM3,CAMK2B
4	Glutamatergic synapse(K)	0.0119	116	6	0.0007	0.00599587	PRKCG,PRKCA,GNAQ,GRM1,PPP3CC,GRIN1
4	Thyroid hormone signaling pathway(K)	0.0122	119	6	0.0008	0.00684044	PRKCG,PRKCA,RAF1,CREBBP,ITGB3,PFKP
4	T cell activation(P)	0.0083	81	5	0.0009	0.00763679	HLA-DOA,RAF1,IKBKB,PPP3CC,SOS2
4	Phosphatidylinositol signaling system(K)	0.0083	81	5	0.0009	0.00763679	DGKB,PRKCG,PRKCA,INPP4A,CALM3
4	pkc-catalyzed phosphorylation of inhibitory phosphoprotein of myosin phosphatase(B)	0.0022	21	3	0.001	0.00763679	PRKCA,GNAQ,PPP1R12B
4	growth hormone signaling pathway(B)	0.0023	22	3	0.0011	0.0087238	PRKCA,GH1,INS
4	regulation of eif-4e and p70s6 kinase(B)	0.0023	22	3	0.0011	0.0087238	PRKCA,GH1,PPP3CC
4	Insulin secretion(K)	0.0088	86	5	0.0011	0.00909654	PRKCG,PRKCA,GNAQ,CAMK2B,INS
4	ErbB signaling pathway(K)	0.0089	87	5	0.0012	0.00957054	PRKCG,PRKCA,RAF1,SOS2,CAMK2B
4	Salivary secretion(K)	0.0092	90	5	0.0014	0.0106924	PRKCG,PRKCA,GNAQ,CALM3,NOS1
4	Measles(K)	0.0137	134	6	0.0014	0.0106924	IFNA17,IFNA21,CDK2,IFNA4,IFNA2,JAK3
4	FGF signaling pathway(P)	0.0094	92	5	0.0015	0.0106924	FGF7,PRKCG,PRKCA,RAF1,SOS2
4	links between pyk2 and map kinases(B)	0.0026	25	3	0.0016	0.0109856	PRKCA,RAF1,GNAQ
4	fmlp induced chemokine gene expression in hmc-1 cells(B)	0.0026	25	3	0.0016	0.0109856	PRKCA,RAF1,PPP3CC
4	tpo signaling pathway(B)	0.0026	25	3	0.0016	0.0109856	PRKCA,RAF1,THPO
4	Interleukin signaling pathway(P)	0.0056	55	4	0.0016	0.0113135	RAF1,IKBKB,JAK3,SOS2
4	Endothelin signaling pathway(P)	0.0056	55	4	0.0016	0.0113135	PRKCG,PRKCA,RAF1,GNAQ
4	Non-small cell lung cancer(K)	0.0057	56	4	0.0017	0.0120766	PRKCG,PRKCA,RAF1,SOS2
4	Staphylococcus aureus infection(K)	0.0057	56	4	0.0017	0.0120766	HLA-DOA,HLA-DOB,C5,FCGR2C
4	Acute myeloid leukemia(K)	0.0058	57	4	0.0018	0.0124965	RAF1,IKBKB,RARA,SOS2
4	bcr signaling pathway(B)	0.0028	27	3	0.002	0.0124965	PRKCA,RAF1,PPP3CC
4	Alzheimer disease-amyloid secretase pathway(P)	0.006	59	4	0.0021	0.0124965	CHRM2,CHRM5,PRKCG,PRKCA
4	thrombin signaling and protease-activated receptors(B)	0.0029	28	3	0.0022	0.0129748	PRKCA,GNAQ,PPP1R12B
4	mTOR signaling pathway(K)	0.0062	60	4	0.0022	0.013275	PRKCG,PRKCA,IKBKB,INS
4	cAMP signaling pathway(K)	0.0205	200	7	0.0023	0.0136297	CHRM2,RAF1,CREBBP,HTR1B,CALM3,CAMK2B,GRIN1
4	VEGF signaling pathway(K)	0.0063	61	4	0.0023	0.0140863	PRKCG,PRKCA,RAF1,PPP3CC
4	vegf hypoxia and angiogenesis(B)	0.003	29	3	0.0024	0.0143223	PRKCA,FLT1,NOS1
4	Endothelins(N)	0.0064	62	4	0.0025	0.0149311	PRKCG,PRKCA,RAF1,GNAQ
4	Signaling events mediated by VEGFR1 and VEGFR2(N)	0.0065	63	4	0.0026	0.0157278	PRKCA,RAF1,FLT1,ITGB3
4	mTOR signaling pathway(N)	0.0066	64	4	0.0028	0.0157278	PRKCA,RAF1,CDK2,IKBKB
4	Toll-like receptor signaling pathway(K)	0.0109	106	5	0.0028	0.0157278	IFNA17,IFNA21,IFNA4,IFNA2,IKBKB
4	role of egf receptor transactivation by gpcrs in cardiac hypertrophy(B)	0.0032	31	3	0.0029	0.0157278	PRKCA,RAF1,IKBKB
4	trefoil factors initiate mucosal healing(B)	0.0032	31	3	0.0029	0.0157278	RAF1,GH1,IKBKB
4	phospholipids as signalling intermediaries(B)	0.0033	32	3	0.0031	0.0157278	PRKCA,RAF1,ITGB3
4	Interferon alpha/beta signaling(R)	0.0069	67	4	0.0033	0.0164021	IFNA17,IFNA21,IFNA4,IFNA2
4	Fructose and mannose metabolism(K)	0.0034	33	3	0.0034	0.0171378	PFKFB1,KHK,PFKP
4	angiotensin ii mediated activation of jnk pathway via pyk2 dependent signaling(B)	0.0035	34	3	0.0037	0.0186229	PRKCA,RAF1,GNAQ
4	Signaling events mediated by TCPTP(N)	0.0036	35	3	0.004	0.0201843	CREBBP,JAK3,INS
4	B cell receptor signaling pathway(K)	0.0074	72	4	0.0042	0.0211447	RAF1,IKBKB,PPP3CC,SOS2
4	Leishmaniasis(K)	0.0075	73	4	0.0044	0.0221932	HLA-DOA,HLA-DOB,ITGA4,FCGR2C
4	activation of pkc through g-protein coupled receptors(B)	0.0011	11	2	0.0046	0.0228145	PRKCA,GNAQ
4	actions of nitric oxide in the heart(B)	0.0038	37	3	0.0047	0.0235404	GNAQ,FLT1,NOS1
4	Neurotrophin signaling pathway(K)	0.0123	120	5	0.0047	0.0237103	RAF1,CALM3,IKBKB,SOS2,CAMK2B
4	AMPK signaling pathway(K)	0.0127	124	5	0.0054	0.0271664	PPP2R1B,PFKFB1,G6PC2,INS,PFKP
4	Aldosterone-regulated sodium reabsorption(K)	0.004	39	3	0.0054	0.0272149	PRKCG,PRKCA,INS
4	L1CAM interactions(R)	0.0081	79	4	0.0058	0.0290522	KCNQ3,ITGB3,ITGA9,NCAM1
4	FOXM1 transcription factor network(N)	0.0042	41	3	0.0062	0.0290522	CREBBP,CDK2,MMP2
4	EGF receptor signaling pathway(P)	0.0084	82	4	0.0066	0.0290522	PRKCG,PRKCA,RAF1,SOS2
4	Plasma membrane estrogen receptor signaling(N)	0.0043	42	3	0.0067	0.0290522	GNAQ,STRN,MMP2
4	Neurotransmitter Receptor Binding And Downstream Transmission In The Postsynaptic Cell(R)	0.0135	132	5	0.007	0.0290522	PRKCG,PRKCA,RAF1,CAMK2B,GRIN1
4	PAR1-mediated thrombin signaling events(N)	0.0044	43	3	0.0071	0.0290522	PRKCG,PRKCA,GNAQ
4	Ras signaling in the CD4+ TCR pathway(N)	0.0014	14	2	0.0073	0.0290522	PRKCA,RAF1
4	Type I diabetes mellitus(K)	0.0045	44	3	0.0076	0.0302754	HLA-DOA,HLA-DOB,INS
4	Hematopoietic cell lineage(K)	0.0089	87	4	0.0081	0.032581	THPO,ITGB3,ITGA4,IL9R
4	Prolactin receptor signaling(R)	0.0015	15	2	0.0083	0.0331572	GH2,GH1
4	cadmium induces dna synthesis and proliferation in macrophages(B)	0.0015	15	2	0.0083	0.0331572	PRKCA,RAF1
4	Wnt signaling pathway(K)	0.0142	139	5	0.0087	0.0346542	PRKCG,PRKCA,CREBBP,PPP3CC,CAMK2B
4	MAPK signaling pathway(K)	0.0263	257	7	0.0087	0.0349038	FGF7,PRKCG,PRKCA,RAF1,IKBKB,PPP3CC,SOS2
4	akt signaling pathway(B)	0.0016	16	2	0.0094	0.0375068	GH1,PPP3CC
4	aspirin blocks signaling pathway involved in platelet activation(B)	0.0016	16	2	0.0094	0.0375068	PRKCA,RAF1
4	Synthesis, secretion, and deacylation of Ghrelin(R)	0.0016	16	2	0.0094	0.0375068	GH1,INS
4	Endocrine and other factor-regulated calcium reabsorption(K)	0.0049	48	3	0.0096	0.0383087	PRKCG,PRKCA,GNAQ
4	FoxO family signaling(N)	0.0049	48	3	0.0096	0.0383087	CREBBP,CDK2,IKBKB
4	Intestinal immune network for IgA production(K)	0.0049	48	3	0.0096	0.0383087	HLA-DOA,HLA-DOB,ITGA4
4	Cell adhesion molecules (CAMs)(K)	0.0148	144	5	0.01	0.0399402	HLA-DOA,HLA-DOB,ITGA4,ITGA9,NCAM1
4	t cell receptor signaling pathway(B)	0.005	49	3	0.0101	0.0404926	PRKCA,RAF1,PPP3CC
4	keratinocyte differentiation(B)	0.005	49	3	0.0101	0.0404926	PRKCA,RAF1,IKBKB
4	Amyotrophic lateral sclerosis (ALS)(K)	0.0052	51	3	0.0113	0.0450742	PPP3CC,NOS1,GRIN1
4	Adrenergic signaling in cardiomyocytes(K)	0.0153	149	5	0.0114	0.0457571	PPP2R1B,PRKCA,GNAQ,CALM3,CAMK2B
4	Orphan transporters(R)	0.0099	97	4	0.0118	0.0470636	CREBBP,TBCD,LCN1,RARA
4	Role of Calcineurin-dependent NFAT signaling in lymphocytes(N)	0.0053	52	3	0.0119	0.0474728	PRKCG,PRKCA,CREBBP
4	Phagosome(K)	0.0158	154	5	0.013	0.047545	HLA-DOA,HLA-DOB,ITGB3,NOS1,FCGR2C
4	Thromboxane A2 receptor signaling(N)	0.0055	54	3	0.0131	0.047545	PRKCG,PRKCA,GNAQ
4	IL2-mediated signaling events(N)	0.0055	54	3	0.0131	0.047545	RAF1,CDK2,JAK3
4	Retrograde endocannabinoid signaling(K)	0.0106	103	4	0.0144	0.047545	PRKCG,PRKCA,GNAQ,GRM1
4	Signaling by VEGF(R)	0.0106	103	4	0.0144	0.047545	PRKCA,RAF1,FLT1,ITGB3
4	Integrin signalling pathway(P)	0.0162	158	5	0.0144	0.047545	RAF1,ITGB3,ITGA4,SOS2,ITGA9
4	T cell receptor signaling pathway(K)	0.0107	104	4	0.0148	0.047545	RAF1,IKBKB,PPP3CC,SOS2
4	ATF-2 transcription factor network(N)	0.0059	58	3	0.0158	0.047545	PRKCA,MMP2,INS
4	B cell activation(P)	0.006	59	3	0.0166	0.0497281	RAF1,IKBKB,SOS2

## Sheet: bp_in_modules
	Biological Process			No. Of Genes
0	nerve growth factor receptor signaling pathway	0.0179	208	20	0	4.45975e-05	AKT1,PRKCI,ADCY9,PDE1A,NGFR,CD28,GRB2,RAC1,HRAS,ARHGEF4,ADCY1,PDGFRA,RAP1A,FGF22,FGF17,FGFR4,FGFR2,YWHAE,PTEN,MAPK13
0	aging	0.0094	109	14	0	9.74018e-05	AKT1,SCAP,JUN,GRB2,TIMP1,IL10,FOS,TYMS,NQO1,EPO,IGFBP2,GNAO1,PTEN,CAT
0	small molecule metabolic process	0.0954	1109	50	0	0.000122313	NSDHL,TDO2,AKT1,ADCY9,IDO1,HS3ST3A1,ATP5H,TXN,ATP5E,SCAP,GSTM1,EXT2,SQLE,FASN,SDC1,GPI,COX7B,WASL,COX7C,COX8A,TPI1,MGLL,ECHS1,ADCY1,UQCR10,COX5B,TYMS,GPC1,ALOX5,CA12,GCH1,INPPL1,CACNA1C,RAP1A,DHCR24,QDPR,GNB3,DHCR7,B4GALT1,PTEN,ETFA,MUT,NDUFS6,PCCB,CAT,B4GALT4,GALT,GNG3,CYB5A,RRM2
0	fibroblast growth factor receptor signaling pathway	0.0108	126	14	0	0.000270078	AKT1,ADCY9,PDE1A,CD28,GRB2,HRAS,ADCY1,PDGFRA,FGF22,FGF17,FGFR4,FGFR3,FGFR2,PTEN
0	oxygen transport	0.0007	8	5	0	0.0003111	HBD,HBZ,HBE1,HBG2,HBG1
0	phosphatidylinositol-mediated signaling	0.0084	98	11	0	0.00261781	AKT1,CD28,GRB2,IGF1R,PDGFRA,CSF1R,FGF22,FGF17,FGFR4,FGFR2,PTEN
0	epidermal growth factor receptor signaling pathway	0.012	140	13	0	0.00261854	AKT1,ADCY9,PDE1A,CD28,GRB2,HRAS,ADCY1,PDGFRA,FGF22,FGF17,FGFR4,FGFR2,PTEN
0	cell-matrix adhesion	0.0064	74	9	0	0.00690139	RAC1,TNXB,TNN,PXN,COL5A3,ITGB1,ITGB5,ITGB4,ITGB7
0	positive regulation of cell proliferation	0.0315	366	21	0	0.00722134	KDR,S100A13,PTK2,SHH,TIMP1,HRAS,EPO,IGF1R,PDGFRA,STAMBP,NOTCH2,CSF1R,NOTCH1,UBE2A,FGF17,FGFR4,FGFR3,FGFR2,ITGB1,PTEN,CXCL5
0	positive regulation of DNA replication	0.003	35	6	0.0001	0.0174308	JUN,RAC1,HRAS,EPO,IGF1R,PDGFRA
0	branching morphogenesis of a tube	0.0019	22	5	0.0001	0.0174308	KDR,SHH,NOTCH1,B4GALT1,MET
0	respiratory electron transport chain	0.0083	96	9	0.0002	0.0300248	ATP5H,ATP5E,COX7B,COX7C,COX8A,UQCR10,COX5B,ETFA,NDUFS6
0	insulin receptor signaling pathway	0.0102	118	10	0.0002	0.0300248	AKT1,GRB2,HRAS,IGF1R,FGF22,FGF17,FGFR4,FGFR2,EIF4G1,EIF4B
0	protein heterooligomerization	0.004	46	6	0.0005	0.0494551	GRB2,HRAS,GCH1,IGF1R,HBE1,SQSTM1
0	response to cytokine stimulus	0.004	46	6	0.0005	0.0494551	JUN,TIMP1,FOS,TYMS,GNAO1,PML
0	cellular response to interleukin-4	0.0015	17	4	0.0005	0.0494551	KEAP1,FASN,HSPA5,PML
0	positive regulation of cell migration	0.0092	107	9	0.0005	0.0494551	KDR,COL1A1,HRAS,IGF1R,PDGFRA,CSF1R,NOTCH1,HSPA5,ITGB1
1	small molecule metabolic process	0.0954	1109	50	0	0.00297026	PSMD2,GLUL,ACSL4,MTTP,SGPL1,APOB,TH,LGMN,CD320,ARF1,SPTLC1,SPTLC2,HYAL2,SREBF2,PLCB4,PTGS2,NMNAT2,PSMB8,TM7SF2,CNDP2,G6PC,ACLY,ITPR1,ITPR2,LPL,ITPR3,PLD1,SLC9A1,PLD2,SNAP25,B4GALT3,SQRDL,FTCD,CERS4,PLA2G12A,APOA2,VCAN,PPAP2B,CERS2,NDUFB8,AGPAT1,AGPAT2,UGT1A9,UGT1A6,KCNJ11,B3GAT3,PLA2G2A,PFKL,SEC24D,GLA
1	platelet activation	0.0131	152	15	0	0.00297026	TYRO3,PDGFA,FN1,F2,PLSCR1,FIGF,ITPR1,ITPR2,ITPR3,RASGRP1,ARRB1,FGA,CRK,SRC,THBS1
1	sphingolipid biosynthetic process	0.002	23	6	0	0.00902512	SGPL1,SPTLC1,SPTLC2,CERS4,PPAP2B,CERS2
1	cholesterol homeostasis	0.0042	49	8	0	0.00902512	SOAT2,HPN,APOE,APOB,CD24,PCSK9,G6PC,APOA2
1	phosphatidic acid biosynthetic process	0.0022	25	6	0	0.00902512	PLD1,PLD2,PLA2G12A,AGPAT1,AGPAT2,PLA2G2A
1	cellular response to tumor necrosis factor	0.0045	52	8	0	0.00902512	GATA3,APOB,HYAL2,EDN1,THBS1,CCL2,KCNJ11,ASS1
1	sphingolipid metabolic process	0.0046	53	8	0	0.00902512	SGPL1,TH,SPTLC1,SPTLC2,CERS4,PPAP2B,CERS2,GLA
1	cellular response to peptide hormone stimulus	0.0014	16	5	0	0.00902512	EDN1,APEX1,WNT1,SRC,FYN
1	uterus development	0.0008	9	4	0.0001	0.0114593	RBP4,GATA3,HOXA10,SRC
1	response to molecule of bacterial origin	0.0008	9	4	0.0001	0.0114593	B2M,CD24,TLR9,CXCL2
1	phospholipid metabolic process	0.0096	112	11	0.0001	0.011565	ARF1,PCSK9,LPL,PLD1,PLD2,PLA2G12A,PPAP2B,AGPAT1,AGPAT2,SNCA,PLA2G2A
1	inositol phosphate-mediated signaling	0.0009	10	4	0.0001	0.0131739	EDN1,ITPR1,ITPR2,ITPR3
1	low-density lipoprotein particle remodeling	0.0009	10	4	0.0001	0.0131739	APOE,APOB,APOA2,PLA2G2A
1	antigen processing and presentation of exogenous peptide antigen via MHC class II	0.0057	66	8	0.0002	0.0208498	HLA-DRB5,HLA-DRB3,HLA-DRB1,LGMN,ARF1,CLTA,AP2A1,SEC24D
1	ceramide biosynthetic process	0.001	12	4	0.0002	0.0208498	SPTLC1,SPTLC2,CERS4,CERS2
1	negative regulation of neuron apoptotic process	0.009	105	10	0.0002	0.0208498	TYRO3,APOE,LGMN,JAK2,BCL2,ATP7A,CEBPB,CCL2,FYN,SNCA
1	negative regulation of fibroblast migration	0.0004	5	3	0.0002	0.0208498	HYAL2,FGF2,ITGB1BP1
1	response to acidity	0.0004	5	3	0.0002	0.0208498	LGMN,SLC9A1,SRC
1	norepinephrine biosynthetic process	0.0004	5	3	0.0002	0.0208498	GATA3,TH,ATP7A
1	interferon-gamma-mediated signaling pathway	0.0045	52	7	0.0002	0.0208498	B2M,HLA-A,HLA-DRB5,HLA-DRB3,HLA-DRB1,JAK2,IFNGR2
1	blood coagulation	0.0307	357	20	0.0003	0.0228613	PDGFA,GATA3,APOB,FN1,JAK2,F2,F7,FIGF,F2RL1,ITPR1,ITPR2,ITPR3,RASGRP1,PROC,ARRB1,HMG20B,FGA,CRK,SRC,THBS1
1	membrane organization	0.0097	113	10	0.0003	0.0256595	VPS28,ARF1,CLTA,CHMP4A,COPA,HSPA8,ARRB1,CHMP6,SRC,SEC24D
1	positive regulation of nitric-oxide synthase biosynthetic process	0.0012	14	4	0.0003	0.0256595	JAK2,TLR9,TLR4,CCL2
1	response to drug	0.022	256	16	0.0003	0.0256595	B2M,PDGFA,GATA3,PTGS2,APEX1,LPL,SLC9A1,BCL2,HMGCS1,APOA2,SRC,THBS1,FYN,SNCA,KCNJ11,ASS1
1	positive regulation of protein kinase B signaling cascade	0.0049	57	7	0.0004	0.0288007	PDGFA,GATA3,F7,ITGB1BP1,SRC,THBS1,MTOR
1	positive regulation of cholesterol storage	0.0006	7	3	0.0006	0.0380383	APOB,SREBF2,LPL
1	endoplasmic reticulum calcium ion homeostasis	0.0006	7	3	0.0006	0.0380383	PSEN2,ITPR1,BCL2
1	very-low-density lipoprotein particle assembly	0.0006	7	3	0.0006	0.0380383	ACSL3,SOAT2,APOB
1	T cell differentiation in thymus	0.0025	29	5	0.0006	0.0380383	B2M,JMJD6,WNT1,BCL2,DNAJA3
1	triglyceride metabolic process	0.0026	30	5	0.0007	0.0413842	PCSK9,G6PC,LPL,DBI,APOA2
1	lipoprotein metabolic process	0.0026	30	5	0.0007	0.0413842	MTTP,APOB,PCSK9,LPL,APOA2
1	response to wounding	0.004	46	6	0.0008	0.0425561	PDGFA,FN1,F2,TNC,WNT1,CCL2
1	acute-phase response	0.0027	31	5	0.0008	0.0453874	FN1,F2,PLSCR1,CEBPB,ASS1
1	cellular response to fibroblast growth factor stimulus	0.0015	18	4	0.0009	0.0456861	HYAL2,ITGB1BP1,CCL2,SNCA
1	small GTPase mediated signal transduction	0.0195	227	14	0.0009	0.0459848	ARF1,GDI1,VAV3,PTPLAD1,ARF6,ARFRP1,ARL1,PLD1,PLD2,RHEB,RND3,RGS19,CDC42,DNAJA3
1	positive regulation of cell migration	0.0092	107	9	0.0009	0.0472971	MYLK,PDGFA,PIK3R1,JAK2,EDN1,F7,F2RL1,LGR6,THBS1
1	sphinganine biosynthetic process	0.0002	2	2	0.001	0.0483539	SPTLC1,SPTLC2
1	cholesterol efflux	0.0016	19	4	0.0011	0.0483539	SOAT2,APOE,APOB,APOA2
1	negative regulation of interferon-gamma production	0.0016	19	4	0.0011	0.0483539	GATA3,HLA-DRB1,TLR4,PRNP
2	endoplasmic reticulum unfolded protein response	0.0059	69	8	0	0.010023	KDELR3,ATF6,XBP1,AARS,PDIA5,NFE2L2,PTPN1,VAPB
2	fibroblast growth factor receptor signaling pathway	0.0108	126	10	0	0.010023	CDKN1A,CDKN1B,KIT,NRAS,FOXO4,FOXO3,PIK3CA,MKNK1,MAPK1,EGF
2	positive regulation of transcription from RNA polymerase II promoter involved in unfolded protein response	0.0003	4	3	0	0.0117717	ATF6,XBP1,CREB3
2	platelet activation	0.0131	152	10	0.0001	0.0238112	COL1A2,SYK,ALDOA,GNAI2,COL3A1,F2R,PIK3CA,MAPK1,PTPN1,EGF
2	epidermal growth factor receptor signaling pathway	0.012	140	9	0.0002	0.0496251	CDKN1A,CDKN1B,KIT,NRAS,FOXO4,FOXO3,PIK3CA,MAPK1,EGF
2	positive regulation of transcription, DNA-dependent	0.0351	408	16	0.0003	0.0496251	CREB3L2,MRPL12,HIF1A,F2R,KAT6A,FOXO4,FOXO3,BAMBI,FHL2,ILK,CREB3,NRIP1,MAPK1,PCBD1,EGF,USP22
2	regulation of cyclin-dependent protein kinase activity	0.0034	40	5	0.0003	0.0496251	CDC37,SFN,CDKN1A,CDKN1B,CDK5R1
2	insulin receptor signaling pathway	0.0102	118	8	0.0003	0.0496251	PRKAG2,NRAS,RPS6,FOXO4,EIF4EBP1,PIK3CA,MAPK1,PTPN1
2	regulation of type I interferon-mediated signaling pathway	0.0021	24	4	0.0004	0.0496251	CDC37,IFNAR1,HSP90AB1,PTPN1
2	positive regulation of B cell differentiation	0.0009	10	3	0.0004	0.0496251	XBP1,SYK,PPP2R3C
2	activation of MAPKK activity	0.0038	44	5	0.0005	0.0496251	GNAI2,NRAS,F2R,MAPK1,EGF
2	response to salt stress	0.0009	11	3	0.0006	0.0496251	ANXA7,HSP90AB1,MKNK1
2	phosphatidylinositol-mediated signaling	0.0084	98	7	0.0006	0.0496251	CDKN1A,CDKN1B,KIT,FOXO4,FOXO3,PIK3CA,EGF
2	cell cycle arrest	0.0086	100	7	0.0007	0.0496251	MACF1,CDKN1A,CDKN1B,PRKAG2,FOXO4,ILK,PKD1
2	positive regulation of peptidyl-threonine phosphorylation	0.001	12	3	0.0007	0.0496251	PRKAG2,MAPK1,EGF
2	protein folding	0.0114	133	8	0.0007	0.0496251	CDC37,ATF6,LRPAP1,MLEC,AARS,PDIA5,FKBP4,HSP90AB1
2	activation of signaling protein activity involved in unfolded protein response	0.0043	50	5	0.0008	0.0496251	KDELR3,ATF6,XBP1,PDIA5,VAPB
2	negative regulation of neuron apoptotic process	0.009	105	7	0.0009	0.0496251	AARS,NRAS,F2R,HSP90AB1,ILK,PIK3CA,ROCK1
2	connective tissue replacement involved in inflammatory response wound healing	0.0003	3	2	0.0009	0.0496251	HIF1A,F2R
2	regulation of interferon-gamma-mediated signaling pathway	0.0011	13	3	0.0009	0.0496251	CDC37,HSP90AB1,PTPN1
2	regulation of cytoskeleton organization	0.0011	13	3	0.0009	0.0496251	MYCBP2,CLIC4,MAPK1
2	nerve growth factor receptor signaling pathway	0.0179	208	10	0.0009	0.0496251	CDKN1A,CDKN1B,KIT,NRAS,FOXO4,FOXO3,PIK3CA,FURIN,MAPK1,EGF
3	interferon-gamma-mediated signaling pathway	0.0045	52	13	0	1.72603e-10	HLA-B,HLA-C,HLA-F,HLA-G,HLA-E,HLA-DRB4,HLA-DRA,HLA-DPA1,OAS1,CD44,CAMK2A,GBP2,HLA-DPB1
3	cytokine-mediated signaling pathway	0.0187	217	18	0	1.37937e-07	IL12B,HLA-B,HLA-C,HLA-F,HLA-G,HLA-E,NUP85,HLA-DRB4,IL5,HLA-DRA,HLA-DPA1,OAS1,CD44,CAMK2A,GBP2,IFNB1,BAD,HLA-DPB1
3	antigen processing and presentation of exogenous peptide antigen via MHC class I, TAP-independent	0.0008	9	5	0	3.46832e-05	HLA-B,HLA-C,HLA-F,HLA-G,HLA-E
3	positive regulation of T cell mediated cytotoxicity	0.0015	18	6	0	3.46832e-05	IL12B,HLA-B,HLA-C,HLA-F,HLA-G,HLA-E
3	type I interferon-mediated signaling pathway	0.0051	59	8	0	0.000190257	HLA-B,HLA-C,HLA-F,HLA-G,HLA-E,OAS1,GBP2,IFNB1
3	peptide antigen assembly with MHC class II protein complex	0.0003	3	3	0	0.00153354	HLA-DRA,HLA-DMA,HLA-DMB
3	antigen processing and presentation of exogenous peptide antigen via MHC class II	0.0057	66	6	0.0002	0.0265343	HLA-DRB4,HLA-DRA,HLA-DPA1,HLA-DMA,HLA-DMB,HLA-DPB1
3	phosphatidylinositol-3-phosphate biosynthetic process	0.0008	9	3	0.0002	0.0265343	PIK3R3,PIK3C2A,PIK3CG
3	positive regulation of T cell proliferation	0.0037	43	5	0.0002	0.0265343	IL12B,HLA-DPA1,IL15,HLA-DMB,HLA-DPB1
3	negative regulation of MAP kinase activity	0.0023	27	4	0.0004	0.0428755	RGS2,LYN,GSK3B,UCHL1
3	response to estrogen stimulus	0.0045	52	5	0.0005	0.0473964	AQP1,IL4R,CFTR,TGFBR2,MMP14
3	regulation of defense response to virus by host	0.0003	3	2	0.0007	0.0473964	TNFAIP3,IL15
3	nitric oxide transport	0.0003	3	2	0.0007	0.0473964	AQP1,HBB
3	carbohydrate transport	0.0003	3	2	0.0007	0.0473964	AKT2,SLC35A3
3	sulfate assimilation	0.0003	3	2	0.0007	0.0473964	SULT2B1,PAPSS2
3	negative regulation of toll-like receptor 2 signaling pathway	0.0003	3	2	0.0007	0.0473964	LYN,TNFAIP3
3	elevation of cytosolic calcium ion concentration involved in phospholipase C-activating G-protein coupled signaling pathway	0.0012	14	3	0.0007	0.0473964	TGM2,LPAR1,LPAR3
3	cellular response to mechanical stimulus	0.0049	57	5	0.0007	0.0473964	AQP1,GSK3B,CD40,EGFR,BAD
4	signal transduction	0.0711	826	19	0	0.0162594	AMHR2,FGF7,HLA-DOA,HLA-DOB,PRKCG,PRKCA,INPP4A,RAF1,CREBBP,PTCH2,GNRH1,NCR1,RARA,PPP1R12B,IL9R,CAMK2B,MTSS1L,P2RX6,FCGR2C
4	regulation of type I interferon-mediated signaling pathway	0.0021	24	4	0	0.0162594	IFNA17,IFNA21,IFNA4,IFNA2
4	synaptic transmission	0.0287	334	11	0.0001	0.0162594	KCNH1,PRKCG,PRKCA,SLC5A7,KCNQ3,RAF1,HTR1B,KCNC3,GRM1,CAMK2B,GRIN1
4	B cell differentiation	0.0047	55	5	0.0001	0.0162594	IFNA17,IFNA21,IFNA4,JAK3,ITGA4
4	negative regulation of antigen processing and presentation of peptide antigen via MHC class II	0.0002	2	2	0.0001	0.0181912	HLA-DOA,HLA-DOB
4	positive regulation of peptidyl-tyrosine phosphorylation	0.0055	64	5	0.0002	0.0218438	FGF7,EFNA5,TNK2,GH1,INS
4	natural killer cell activation involved in immune response	0.0014	16	3	0.0003	0.0280321	IFNA17,IFNA21,IFNA4
4	regulation of MHC class I biosynthetic process	0.0014	16	3	0.0003	0.0280321	IFNA17,IFNA21,IFNA4
4	positive regulation of peptidyl-serine phosphorylation of STAT protein	0.0015	17	3	0.0004	0.0286905	IFNA17,IFNA21,IFNA4
4	positive regulation of phosphatidylinositol 3-kinase cascade	0.0037	43	4	0.0004	0.0286905	GH1,FLT1,RARA,INS
4	JAK-STAT cascade involved in growth hormone signaling pathway	0.0015	18	3	0.0004	0.0286905	GH2,GH1,JAK3
4	T cell activation involved in immune response	0.0016	19	3	0.0005	0.0309256	IFNA17,IFNA21,IFNA4
4	activation of phospholipase C activity	0.004	47	4	0.0006	0.032195	PRKCG,PRKCA,LPAR2,GNAQ
4	blood coagulation	0.0307	357	10	0.0006	0.032195	PRKCG,IFNA17,PRKCA,RAF1,IFNA21,GNAQ,IFNA4,IFNA2,NOS1,ITGA4
4	B cell proliferation	0.002	23	3	0.0009	0.0426929	IFNA17,IFNA21,IFNA4

## Sheet: mf_in_modules
0	oxygen transporter activity	0.0007	8	5	0	0.000438123	HBD,HBZ,HBE1,HBG2,HBG1
0	oxygen binding	0.003	33	6	0.0001	0.0144646	TDO2,HBD,HBZ,HBE1,HBG2,HBG1
0	cytochrome-c oxidase activity	0.0019	21	5	0.0001	0.0144646	COX7B,COX7C,COX8A,COX5B,CYB5A
0	fibroblast growth factor-activated receptor activity	0.0004	5	3	0.0002	0.0196488	FGFR4,FGFR3,FGFR2
0	heme binding	0.0088	98	9	0.0003	0.0221966	TDO2,IDO1,HBD,HBZ,HBE1,HBG2,HBG1,CAT,CYB5A
0	enzyme binding	0.0195	218	14	0.0003	0.0221966	AKT1,JUN,GSTM1,RAC1,PEBP1,CCND1,NOTCH1,HSPA5,DHCR24,YWHAE,PTEN,CAT,VHL,CYB5A
0	fibroblast growth factor binding	0.0016	18	4	0.0007	0.0395584	S100A13,GPC1,FGFR4,FGFR2
0	tryptophan 2,3-dioxygenase activity	0.0002	2	2	0.0009	0.0459491	TDO2,IDO1
0	RAGE receptor binding	0.0008	9	3	0.001	0.0469857	S100A13,S100A4,S100A8
1	protein binding	0.4269	4769	146	0.0001	0.0104702	ATF1,RRP8,MYLK,PSMD2,AKT3,B2M,IL15RA,GABARAPL1,JMJD6,RBP4,RRAGB,TYRO3,VPS28,MAPKAP1,HPN,PDGFA,GATA3,SGPL1,ALX1,APOB,NTSR1,FIS1,FN1,NR2F6,TH,CD24,ARF1,GDI1,PCSK9,CLTA,AP2A1,IDE,SPTLC1,HYAL2,JAK2,IKBKE,TEAD1,EDN1,GPR37,F2,CBFA2T3,SREBF2,F7,PLSCR1,PIGA,PTPLAD1,CD46,TLR4,ARF6,PHLPP1,SATB1,TIMM9,DERL1,PRKX,ARFRP1,EXOSC4,WIF1,MICALL1,SPP1,SORT1,PSMB8,RFWD2,F2RL1,ESYT1,LGR6,FGF2,HOXA10,STK10,CCND2,KIF5C…
1	inositol 1,4,5-trisphosphate-sensitive calcium-release channel activity	0.0003	3	3	0.0001	0.0104702	ITPR1,ITPR2,ITPR3
1	Hsp70 protein binding	0.0015	17	5	0.0001	0.0104702	GPR37,BAG6,DNAJB1,SNCA,DNAJA3
1	receptor binding	0.0218	244	17	0.0001	0.012322	APOE,FIS1,IDE,JAK2,F2,F7,WNT7B,F2RL1,VCP,LPL,UFD1L,FGA,SRC,LAMA4,LAMA3,CCL2,GLA
1	peptide antigen binding	0.0033	37	6	0.0003	0.0294712	HLA-A,HLA-DRB5,HLA-DRB3,HLA-DRB1,HLA-DQB1,TAP1
1	GDP-dissociation inhibitor activity	0.0005	6	3	0.0004	0.0358466	GDI1,GPSM1,ITGB1BP1
2	protein kinase binding	0.0225	251	15	0	0.0019917	KIF20A,HIF1A,SFN,XBP1,PRKAG2,SYK,CDK5R1,RPS6,FOXO3,HSP90AB1,ILK,HSPB1,PKD1,GHR,PTPN1
2	protein binding	0.4269	4769	95	0.0001	0.0146916	EPRS,PSMD4,ARFIP2,COG7,SACM1L,COG4,ECH1,MIF,POR,FEZ1,CDC37,KIF20A,ATF6,LRPAP1,MYCBP2,MRPL12,HIF1A,SFN,XBP1,COL1A2,CDKN1A,CLIC4,CDKN1B,ANXA7,DFFA,SYK,PARP1,ELOVL6,KIT,TFF1,ALDOA,PAFAH1B3,RNMT,GNAI2,PGRMC1,PAK6,RPL13,AGL,KIAA0196,COL3A1,SNX17,TRIP10,PLP2,NUCB2,CDK5R1,PLOD3,RPS6,F2R,NOSIP,DHDDS,KAT6A,FKBP4,IFNAR1,INSIG1,FOXO4,FOXO3,GTF2E2,EIF4EBP1,UVRAG,IGF2R,NFKB2,DRAP1,STK25,GNB5,NFE2L2,HSP90AB1,F…
3	peptide antigen binding	0.0033	37	8	0	7.52978e-06	HLA-B,HLA-C,HLA-F,HLA-G,HLA-E,HLA-DRA,HLA-DPA1,HLA-DPB1
3	1-phosphatidylinositol-3-kinase activity	0.0004	5	3	0	0.00546273	PIK3R3,PIK3C2A,PIK3CG
3	calmodulin-dependent protein kinase activity	0.0016	18	4	0.0001	0.00703282	CAMK1G,CAMK2A,CAMKK2,CAMK2G
3	G-protein beta/gamma-subunit complex binding	0.0017	19	4	0.0001	0.00703282	GNAZ,GNAI3,GNA15,GNA11
3	kinase activity	0.0034	38	5	0.0001	0.00703282	AKT2,GSK3B,PIK3CD,CAMK2A,CDKN2A
3	G-protein coupled serotonin receptor binding	0.0003	3	2	0.0007	0.0276591	GNAZ,GNAI3
3	lysophosphatidic acid receptor activity	0.0003	3	2	0.0007	0.0276591	LPAR1,LPAR3
3	MHC class II protein complex binding	0.0013	14	3	0.0007	0.0276591	HLA-DRA,HLA-DMA,HLA-DMB
3	GTP binding	0.026	291	11	0.001	0.0323603	TGM2,GNAZ,ARL3,SRPRB,ARF4,RAC2,GNAI3,GNA15,GNA11,GBP2,RAB11A
3	hemoglobin binding	0.0004	4	2	0.0012	0.034699	HP,HBB
4	interferon-alpha/beta receptor binding	0.0014	16	4	0	0.00274055	IFNA17,IFNA21,IFNA4,IFNA2
4	hormone activity	0.0064	71	6	0	0.00399117	CSH2,THPO,GH2,GH1,GNRH1,INS
4	calcium-dependent protein kinase C activity	0.0003	3	2	0.0003	0.0237529	PRKCG,PRKCA
4	hormone receptor binding	0.0004	4	2	0.0006	0.0313557	TNK2,JAK3
4	G-protein coupled acetylcholine receptor activity	0.0004	5	2	0.0009	0.0391523	CHRM2,CHRM5
4	calmodulin binding	0.0124	138	6	0.0012	0.0447549	KCNH1,STRN,NOS1,CAMK2B,PHKG1,GRIN1

## Sheet: modules_with_degree_20_60
Modules	No. Of genes ( 20 <= Indegree and outDegree <=60)	%			Genes Name
0	39	0.2308			ADO,ADRB2,AKTIP,APOE,ASS1,CASP2,CHMP4A,CLTC,CPVL,DLD,DNAJA3,EGFR,GATA3,GDF15,GNAS,GNAZ,GPATCH8,HLA-DRA,HOXA10,HSPA8,IARS2,IKZF1,KLHL21,MAN2A2,ME2,MTA1,MTOR,NFATC3,NULL,PAK1,PDIA4,PIK3C2A,PPAP2B,SATB1,SCYL3,SGK1,SLC1A4,TIMM9,TLR4
1	37	0.2189			AARS,AKR7A2,ALDOA,ANXA7,ATF6,CDK4,CDK6,COL11A1,CREB3,CREB3L2,DHDDS,ELOVL6,HN1L,HS3ST3A1,HSD17B10,HTATSF1,KAT6A,KEAP1,KTN1,LPGAT1,LRPAP1,LYN,MCOLN1,MTHFD2,NOS3,PAK6,PLOD3,PRKCD,PSMD2,PSMD4,PTPN1,PYCR1,RAB27A,RAC2,ROCK1,RPN1,TP53
2	32	0.1893			BTK,C2CD2,CBFA2T3,CD24,CEBPB,CXCL2,GFOD1,GNAI1,GNAI3,HERPUD1,HLA-DRB1,HMG20B,HMGCS1,HRAS,HYAL2,KCNJ11,MAL,MAMLD1,MBOAT7,MYLK,NMNAT2,NR3C1,PPP2R5E,PSEN2,RAB11A,RGS2,RHEB,RNH1,RRP8,SPP1,STK10,WNT7B
3	26	0.1538			ARFIP2,B4GALT4,CAT,CLIC4,CRTAP,EAPP,EBP,ENTPD6,FDFT1,FIS1,FOS,FUT2,GALT,GDPD5,HLA-DQA1,KDELR3,LAP3,MEST,MRPL19,NQO1,RUVBL1,SLC35B1,ST7,TMEM97,TRAPPC3,USP22
4	22	0.1302			ADAM10,ASPH,BACE1,CAMK2G,CANT1,CFLAR,CFTR,ERAP2,FBXO11,FKBP8,HP,HSPD1,JMJD6,KRT8,MMP14,RNF167,SRPK1,ST3GAL5,STK16,STX1A,TGFBR2,VPS28
5	13	0.0769			COG2,CPNE3,FGFR2,MACF1,P4HTM,PDIA5,PTGS2,PUF60,RPN2,SYPL1,TMED10,TMEM5,XIST

## Sheet: modules_with_degree_20_60_pathw
	Pathways			No. Of Genes
0	CXCR4-mediated signaling events(N)	0.0081	79	4	0.0001	0.0417878	GNAZ,PAK1,MTOR,HLA-DRA
0	EGFR-dependent Endothelin signaling events(N)	0.0009	9	2	0.0004	0.0494616	EGFR,MTOR
0	Calcineurin-regulated NFAT-dependent transcription in lymphocytes(N)	0.0048	47	3	0.0005	0.0494616	IKZF1,GATA3,NFATC3
0	Endocytosis(K)	0.0218	213	5	0.0006	0.0494616	CLTC,ADRB2,EGFR,HSPA8,CHMP4A
1	estrogen responsive protein efp controls cell cycle and breast tumors growth(B)	0.0013	13	3	0	0.00389614	CDK6,CDK4,TP53
1	Thromboxane A2 receptor signaling(N)	0.0055	54	4	0	0.00523611	ROCK1,LYN,NOS3,PRKCD
1	Viral carcinogenesis(K)	0.0211	206	6	0.0001	0.00564141	CREB3L2,LYN,CREB3,CDK6,CDK4,TP53
1	Pancreatic cancer(K)	0.0068	66	4	0.0001	0.00564141	RAC2,CDK6,CDK4,TP53
1	Hepatitis B(K)	0.015	146	5	0.0001	0.00651419	CREB3L2,CREB3,CDK6,CDK4,TP53
1	PI3K-Akt signaling pathway(K)	0.0356	347	7	0.0001	0.00651419	COL11A1,CREB3L2,NOS3,CREB3,CDK6,CDK4,TP53
1	Oncogene Induced Senescence(R)	0.0031	30	3	0.0001	0.00651419	CDK6,CDK4,TP53
1	Estrogen signaling pathway(K)	0.0103	100	4	0.0004	0.0135344	CREB3L2,NOS3,PRKCD,CREB3
1	PAR1-mediated thrombin signaling events(N)	0.0044	43	3	0.0004	0.0136667	ROCK1,NOS3,PRKCD
1	proteasome complex(B)	0.0009	9	2	0.0004	0.0136667	RPN1,PSMD4
1	Mitotic G1-G1/S phases(R)	0.0129	126	4	0.0008	0.0211112	PSMD4,PSMD2,CDK6,CDK4
1	Non-small cell lung cancer(K)	0.0057	56	3	0.0009	0.0211112	CDK6,CDK4,TP53
1	Platelet activation(K)	0.0134	131	4	0.001	0.0211112	ROCK1,COL11A1,LYN,NOS3
1	B cell activation(P)	0.006	59	3	0.0011	0.0211112	RAC2,LYN,PRKCD
1	oxidative stress induced gene expression via nrf2(B)	0.0014	14	2	0.0011	0.0211112	KEAP1,AKR7A2
1	Signaling events mediated by VEGFR1 and VEGFR2(N)	0.0065	63	3	0.0013	0.0236212	ROCK1,NOS3,PRKCD
1	Oxidative Stress Induced Senescence(R)	0.0066	64	3	0.0013	0.0236212	CDK6,CDK4,TP53
1	Glioma(K)	0.0067	65	3	0.0014	0.0236212	CDK6,CDK4,TP53
1	p53 signaling pathway(K)	0.007	68	3	0.0016	0.0250056	CDK6,CDK4,TP53
1	Fc epsilon RI signaling pathway(K)	0.0072	70	3	0.0017	0.0250056	RAC2,LYN,PRKCD
1	Melanoma(K)	0.0073	71	3	0.0018	0.0250056	CDK6,CDK4,TP53
1	Chronic myeloid leukemia(K)	0.0075	73	3	0.0019	0.0270544	CDK6,CDK4,TP53
1	cGMP-PKG signaling pathway(K)	0.0171	167	4	0.0024	0.030722	ROCK1,CREB3L2,NOS3,CREB3
1	Growth hormone receptor signaling(R)	0.0025	24	2	0.003	0.0337356	LYN,PTPN1
1	Regulation of mRNA stability by proteins that bind AU-rich elements(R)	0.0088	86	3	0.0031	0.0337356	PSMD4,PSMD2,PRKCD
1	Small cell lung cancer(K)	0.0088	86	3	0.0031	0.0337356	CDK6,CDK4,TP53
1	Prostate cancer(K)	0.0091	89	3	0.0034	0.0368003	CREB3L2,CREB3,TP53
1	Fc gamma R-mediated phagocytosis(K)	0.0093	91	3	0.0036	0.0368003	RAC2,LYN,PRKCD
1	Chemokine signaling pathway(K)	0.0194	189	4	0.0037	0.0368003	ROCK1,RAC2,LYN,PRKCD
1	cAMP signaling pathway(K)	0.0205	200	4	0.0045	0.0405416	ROCK1,CREB3L2,RAC2,CREB3
1	Epstein-Barr virus infection(K)	0.0207	202	4	0.0047	0.0405416	PSMD4,PSMD2,LYN,TP53
1	IGF1 pathway(N)	0.0031	30	2	0.0047	0.0405416	PTPN1,PRKCD
1	Alpha-synuclein signaling(N)	0.0031	30	2	0.0047	0.0405416	LYN,PRKCD
1	EPHA forward signaling(N)	0.0032	31	2	0.005	0.0405416	ROCK1,LYN
1	Signaling by VEGF(R)	0.0106	103	3	0.0051	0.0405416	ROCK1,NOS3,PRKCD
1	Focal adhesion(K)	0.0212	207	4	0.0051	0.0405944	ROCK1,COL11A1,RAC2,PAK6
1	N-cadherin signaling events(N)	0.0034	33	2	0.0056	0.0441806	ROCK1,PTPN1
1	IL8- and CXCR2-mediated signaling events(N)	0.0035	34	2	0.006	0.0441806	RAC2,LYN
1	Signaling mediated by p38-alpha and p38-beta(N)	0.0036	35	2	0.0063	0.0441806	TP53,ATF6
1	Cell Cycle Checkpoints(R)	0.0119	116	3	0.007	0.0491884	PSMD4,PSMD2,TP53
2	FOXA2 and FOXA3 transcription factor networks(N)	0.0044	43	4	0	0.00185047	CEBPB,NR3C1,HMGCS1,KCNJ11
2	Nongenotropic Androgen signaling(N)	0.0026	25	3	0	0.00546189	GNAI3,GNAI1,HRAS
2	Oxytocin signaling pathway(K)	0.0163	159	5	0.0001	0.00546189	GNAI3,GNAI1,MYLK,RGS2,HRAS
2	EGF receptor (ErbB1) signaling pathway(N)	0.003	29	3	0.0001	0.00546189	GNAI3,GNAI1,HRAS
2	CXCR3-mediated signaling events(N)	0.0036	35	3	0.0001	0.00759699	GNAI3,GNAI1,HRAS
2	Melanogenesis(K)	0.0104	101	4	0.0002	0.00833099	GNAI3,GNAI1,HRAS,WNT7B
2	Plasma membrane estrogen receptor signaling(N)	0.0043	42	3	0.0002	0.00861416	GNAI3,GNAI1,HRAS
2	S1P5 pathway(N)	0.0008	8	2	0.0002	0.00861416	GNAI3,GNAI1
2	SHP2 signaling(N)	0.0052	51	3	0.0004	0.012552	GNAI3,GNAI1,HRAS
2	Platelet activation(K)	0.0134	131	4	0.0004	0.0133679	GNAI3,GNAI1,MYLK,BTK
2	Long-term depression(K)	0.0062	60	3	0.0006	0.0148205	GNAI3,GNAI1,HRAS
2	Endothelins(N)	0.0064	62	3	0.0007	0.0148205	GNAI3,GNAI1,HRAS
2	LPA receptor mediated events(N)	0.0065	63	3	0.0007	0.0148205	GNAI3,GNAI1,HRAS
2	S1P4 pathway(N)	0.0014	14	2	0.0007	0.0148205	GNAI3,GNAI1
2	Signal amplification(R)	0.0017	17	2	0.001	0.0196763	GNAI3,GNAI1
2	cGMP-PKG signaling pathway(K)	0.0171	167	4	0.0011	0.0196763	GNAI3,GNAI1,MYLK,RGS2
2	Gastric acid secretion(K)	0.0077	75	3	0.0012	0.0196763	GNAI3,GNAI1,MYLK
2	S1P1 pathway(N)	0.0019	19	2	0.0013	0.0201414	GNAI3,GNAI1
2	CXCR4-mediated signaling events(N)	0.0081	79	3	0.0013	0.0201414	GNAI3,GNAI1,HLA-DRB1
2	Sphingosine 1-phosphate (S1P) pathway(N)	0.0021	20	2	0.0014	0.0213844	GNAI3,GNAI1
2	Chemokine signaling pathway(K)	0.0194	189	4	0.0017	0.0242274	GNAI3,CXCL2,GNAI1,HRAS
2	Gap junction(K)	0.0091	89	3	0.0019	0.0245046	GNAI3,GNAI1,HRAS
2	S1P3 pathway(N)	0.0026	25	2	0.0022	0.0286178	GNAI3,GNAI1
2	S1P2 pathway(N)	0.0027	26	2	0.0024	0.0286178	GNAI3,GNAI1
2	Estrogen signaling pathway(K)	0.0103	100	3	0.0026	0.0314441	GNAI3,GNAI1,HRAS
2	bioactive peptide induced signaling pathway(B)	0.003	29	2	0.003	0.0324698	GNAI1,MYLK
2	Cholinergic synapse(K)	0.0116	113	3	0.0037	0.0378364	GNAI3,GNAI1,HRAS
2	Serotonergic synapse(K)	0.0117	114	3	0.0038	0.0378364	GNAI3,GNAI1,HRAS
2	EPO signaling pathway(N)	0.0034	33	2	0.0038	0.0379633	HRAS,BTK
2	Toxoplasmosis(K)	0.0122	119	3	0.0043	0.0426434	GNAI3,GNAI1,HLA-DRB1
2	Class I PI3K signaling events(N)	0.0039	38	2	0.005	0.0449215	HRAS,BTK
2	Axon guidance(K)	0.013	127	3	0.0051	0.0454639	GNAI3,GNAI1,HRAS
2	Dopaminergic synapse(K)	0.0134	131	3	0.0056	0.0454639	GNAI3,GNAI1,PPP2R5E
2	Neurotransmitter Receptor Binding And Downstream Transmission In The Postsynaptic Cell(R)	0.0135	132	3	0.0057	0.0454639	GNAI3,GNAI1,HRAS
4	generation of amyloid b-peptide by ps1(B)	0.0004	4	2	0	0.00317598	ADAM10,BACE1
