# Supplementary material for: An integrated approach to infer cross-talks between intracellular protein transport and signaling pathways
Source: BMC Bioinformatics. 2018 Mar 8;19(Suppl 2):58. doi: 10.1186/s12859-018-2036-2 (PMC5850946; doi:10.1186/s12859-018-2036-2)
Supplement: Supplementary file 6 — Enrichment terms for gene cross-talks. All regulatory interactions and enriched pathways for genes involved in cross-talk between intracellular protein transport and signaling pathway. (ZIP 100 kb) [file 12859_2018_2036_MOESM6_ESM.zip]

Archive with 3 entries (2 files):
- Supplementary_table_4_Enrichment_terms_ for_ gene_cross_talks.xlsx
- __MACOSX/
- __MACOSX/._Supplementary_table_4_Enrichment_terms_ for_ gene_cross_talks.xlsx
