# Supplementary material for: An integrated approach to infer cross-talks between intracellular protein transport and signaling pathways
Source: BMC Bioinformatics. 2018 Mar 8;19(Suppl 2):58. doi: 10.1186/s12859-018-2036-2 (PMC5850946; doi:10.1186/s12859-018-2036-2)
Supplement: Supplementary file 6 — Enrichment terms for gene cross-talks. All regulatory interactions and enriched pathways for genes involved in cross-talk between intracellular protein transport and signaling pathway. (ZIP 100 kb) [file 12859_2018_2036_MOESM6_ESM.zip › Supplementary_table_4_Enrichment_terms_ for_ gene_cross_talks.xlsx]

## Sheet: Foglio1
Category	Term	Count	%	PValue	Genes	List Total	Pop Hits	Pop Total	Fold Enrichment	Bonferroni	Benjamini	FDR
GOTERM_BP_DIRECT	GO:0001934~positive regulation of protein phosphorylation	22	3.73514	2.52357e-09	EGFR, HRAS, CHEK2, GAS6, TGFB1, KDR, PLAUR, WNT1, HDAC3, CSNK1D, AKTIP, ARRB1, SQSTM1, XBP1, RASGRP1, F2, RAC1, MAPK3, PAK1, MTOR, AXIN2, LRRK2	583	127	16792	4.98945	9.4255e-06	8.56867e-07	4.655e-06
GOTERM_BP_DIRECT	GO:0006468~protein phosphorylation	37	6.28183	3.97362e-06	CCL2, CHEK2, FES, TGFB1, VRK1, APP, MAP3K5, VRK2, SQSTM1, CAMK2D, PRKACA, PAK1, AKT3, PIK3R1, PRKCA, SGK1, ADAM10, LIMK2, LYN, ROCK1, STK25, PRKCI, RAF1, BIRC6, SCYL3, PRKCE, PRKCD, GAS6, SRPK1, GAK, MAPK1, PRKD2, CSNK1D, MAPK3, MTOR, LRRK2, EIF2AK3	583	456	16792	2.33706	0.0147319	0.000423953	0.00732952
GOTERM_BP_DIRECT	GO:0006486~protein glycosylation	23	3.90492	3.90833e-11	B4GALT3, GALNT1, DHDDS, GBGT1, ALG5, ALG9, ST6GALNAC2, MGAT1, NAGPA, NPC1, B3GAT3, COG7, ST3GAL5, PSEN1, SDF2L1, RPN1, FUT1, FUT2, EXT1, DDOST, EXT2, B4GALT4, B4GALNT1	583	113	16792	5.86251	1.45976e-07	2.43293e-08	7.20933e-08
GOTERM_BP_DIRECT	GO:0006888~ER to Golgi vesicle-mediated transport	31	5.26316	3.04361e-14	COPA, VAPA, VAPB, COPZ1, RAB1B, TRAPPC6A, TMED7, INS, CREB3L2, TMED10, SERPINA1, SAR1B, SEC24D, NSF, ZW10, F7, TMED9, GAS6, VTI1A, PROC, PREB, COG4, COG7, VCP, VAMP7, F2, ARF4, PROS1, YKT6, TRAPPC3, COG2	583	160	16792	5.58053	1.13619e-10	1.13619e-10	5.61107e-11
GOTERM_BP_DIRECT	GO:0006890~retrograde vesicle-mediated transport, Golgi to ER	16	2.71647	1.21718e-07	KDELR3, COPA, KDELR2, COPZ1, UVRAG, RAB1B, TMED9, ERGIC2, COG4, TMED7, BNIP1, COG7, ARF4, TMED10, NSF, ZW10	583	82	16792	5.62005	0.000454514	1.89422e-05	0.000224522
GOTERM_BP_DIRECT	GO:0006897~endocytosis	18	3.05603	6.44177e-06	RAB7A, HRAS, DNM1L, BECN1, PIK3C2A, INPPL1, SHH, CDC42, NPC1, APP, CSNK1D, AP2A1, VAMP7, TSC2, SORT1, TRIP10, LRRK2, EPN2	583	139	16792	3.72985	0.0237729	0.00055938	0.0118819
GOTERM_BP_DIRECT	GO:0006914~autophagy	17	2.88625	1.48068e-05	GABARAPL1, BECN1, IRGM, UVRAG, RGS19, RAB1B, PARK7, VTI1A, ANXA7, NPC1, BNIP1, ATG5, VCP, SQSTM1, XBP1, MTOR, LRRK2	583	133	16792	3.68155	0.0538023	0.00112801	0.0273092
GOTERM_BP_DIRECT	GO:0007030~Golgi organization	14	2.37691	1.36911e-06	ARL1, NSFL1C, TMED9, GAK, USP6NL, CDC42, COG4, BLZF1, CSNK1D, COG7, TMED10, LRRK2, ZW10, COG2	583	74	16792	5.44917	0.00510059	0.000164942	0.00252544
GOTERM_BP_DIRECT	GO:0016192~vesicle-mediated transport	20	3.39559	1.33431e-06	CLTA, STX4, CLTB, GOLT1B, COPZ1, PRKCI, ARF6, CLTC, LRPAP1, BLZF1, AP1S2, VAMP7, TSC2, RAB11A, SAR1B, TRIP10, YKT6, GGA2, NSF, KIF20A	583	152	16792	3.78983	0.00497124	0.000166107	0.00246124
GOTERM_BP_DIRECT	GO:0030148~sphingolipid biosynthetic process	11	1.86757	4.61322e-06	SGPL1, SPTLC1, VAPA, SPTLC2, VAPB, CERS2, PPM1L, CERS4, ELOVL6, CERS3, ALDH3A2	583	48	16792	6.60063	0.0170828	0.000465578	0.00850923
GOTERM_BP_DIRECT	GO:0030968~endoplasmic reticulum unfolded protein response	13	2.20713	2.71187e-08	DERL1, WFS1, VAPB, EDEM1, STUB1, ATF6, VCP, XBP1, CREB3L2, CREB3L4, HSPA5, PTPN1, EIF2AK3	583	45	16792	8.32079	0.000101283	5.95813e-06	5.00234e-05
GOTERM_BP_DIRECT	GO:0032469~endoplasmic reticulum calcium ion homeostasis	10	1.69779	2.82134e-10	BAK1, HERPUD1, ATP2A2, PSEN1, WFS1, BCL2, PML, CAMK2D, TMCO1, ITPR1	583	15	16792	19.2018	1.05377e-06	1.05377e-07	5.20427e-07
GOTERM_BP_DIRECT	GO:0034976~response to endoplasmic reticulum stress	16	2.71647	3.4837e-08	P4HB, TRAF2, HERPUD1, CREB3, WFS1, PDIA5, PDIA4, MAP3K5, HSP90B1, ATP2A2, BBC3, XBP1, CREB3L2, THBS1, EIF2AK3, PIK3R1	583	75	16792	6.14459	0.000130108	6.5058e-06	6.42606e-05
GOTERM_BP_DIRECT	GO:0036498~IRE1-mediated unfolded protein response	12	2.03735	4.86958e-06	PREB, KDELR3, DNAJB9, XBP1, WFS1, FKBP14, PDIA5, PTPN1, SRPRB, HSPA5, ASNA1, EDEM1	583	59	16792	5.85819	0.0180235	0.000466249	0.00898209
GOTERM_BP_DIRECT	GO:0042158~lipoprotein biosynthetic process	6	1.01868	5.51857e-06	P4HB, APOA2, APOB, APOA1, APOE, MTTP	583	9	16792	19.2018	0.020401	0.000502604	0.0101791
Functiona Module	Pathways	No. Of Genes	P-Value	Corr. P-value	Genes
0	Chemokine signaling pathway(K)	15	0	0.000466531	AKT1,ADCY9,PTK2,GRB2,WASL,RAC1,HRAS,ADCY1,STAT1,PXN,RAP1A,GNB3,CXCL5,GNG3,MAPK3
0	MAPK signaling pathway(K)	19	0	0.000185538	AKT1,TP53,JUN,GRB2,RAC1,HRAS,FOS,PDGFRA,CACNA1C,RAP1A,FGF22,FGF17,FGFR4,FGFR3,FGFR2,CACNG2,CACNG3,MAPK3,MAPK13
0	PI3K-Akt signaling pathway(K)	46	0	8.50431e-14	CREB3L1,KDR,AKT1,TP53,NGFR,PTK2,COL1A1,GRB2,RAC1,HRAS,SGK1,TNXB,VEGFA,EPO,IGF1R,STK11,CCND1,TNN,IFNAR2,PDGFRA,TSC2,COL4A5,CSF1R,HSP90B1,FGF22,FGF17,COL5A3,GNB3,IL7R,FGFR4,FGFR3,FGFR2,ITGB1,YWHAE,ITGB5,ITGB4,PTEN,ITGB7,HSP90AA1,YWHAZ,MET,LAMA2,GNG3,EIF4B,MAPK3,PPP2R3A
0	Ras signaling pathway(K)	22	0	1.87092e-06	KDR,AKT1,NGFR,GRB2,CALM1,RAC1,HRAS,VEGFA,ETS2,IGF1R,PDGFRA,CSF1R,RAP1A,FGF22,FGF17,GNB3,FGFR4,FGFR3,FGFR2,MET,GNG3,MAPK3
1	Estrogen signaling pathway(K)	13	0	0.00032229	CREB3L4,AKT3,PRKACA,PIK3R1,PLCB4,PRKX,GNAI1,ITPR1,ITPR2,ITPR3,HSPA8,GNAS,SRC
1	PI3K-Akt signaling pathway(K)	24	0	0.000510404	CREB3L4,AKT3,PDGFA,PIK3R1,FN1,JAK2,TLR4,FIGF,PHLPP1,COL11A1,SPP1,TNC,FGF2,CCND2,G6PC,CCNE1,RHEB,BCL2,PPP2R5E,LAMA4,LAMA3,THBS1,MTOR,TEK
1	Signaling by EGFR(R)	17	0	0.00032229	PRKACA,MAPKAP1,PDGFA,PIK3R1,CLTA,AP2A1,JAK2,PHLPP1,FGF2,ADAM10,ITPR1,ITPR2,ITPR3,SRC,CDC42,FYN,MTOR
1	Signaling by PDGF(R)	16	0	0.000557336	PRKACA,MAPKAP1,PDGFA,PIK3R1,JAK2,PHLPP1,SPP1,FGF2,ITPR1,ITPR2,ITPR3,CRK,SRC,THBS1,FYN,MTOR
3	Interferon gamma signaling(R)	14	0	2.91067e-10	HLA-B,HLA-C,HLA-F,HLA-G,HLA-E,HLA-DRB4,HLA-DRA,HLA-DPA1,OAS1,CD44,CAMK2A,GBP2,CAMK2G,HLA-DPB1
3	Interferon alpha/beta signaling(R)	8	0	8.59492e-05	HLA-B,HLA-C,HLA-F,HLA-G,HLA-E,OAS1,GBP2,IFNB1
4	Calcium signaling pathway(K)	13	0	1.67686e-06	CHRM2,CHRM5,PRKCG,PRKCA,GNAQ,CALM3,GRM1,PPP3CC,NOS1,CAMK2B,PHKG1,GRIN1,P2RX6
